# Supplementary material for: Comparative Analysis of Chemical Constituents in Peppers from Different Regions by Integrated LC-MS and GC-MS Non-Targeted Metabolomics
Source: Metabolites. 2026 Jan 21;16(1):85. doi: 10.3390/metabo16010085 (PMC12843960; doi:10.3390/metabo16010085)
Supplement: Supplementary file 1 [file metabolites-16-00085-s001.zip › Supplementary Table 1.xlsx]

## Sheet: Data
ID	m/z	Retention time (min)	Ion mode	Metabolites	cid	cidlink	HMDB	METLIN	Lipidmaps	ChEBI	KEGG	ID Annotation	Annotation	PubChem	CAS	smiles	InChIKey	Super Class	Class	Sub Class	Super Class_cn	Class_cn	Sub Class_cn	level	Score	Isotope Similarity	Fragmentation Score/Total spectrum similarity	Fragment Ions	Adducts	Formula	Mass Error (ppm)	Average RI	QC1	QC2	QC3	AY-1	AY-2	AY-3	AY-4	AY-5	AY-6	PZ-1	PZ-2	PZ-3	PZ-4	PZ-5	PZ-6	XX-1	XX-2
509	319.309	19.83	GCMS	D-Sorbitol	46956	https://cloud.oebiotech.com/#/lm/network/46956	HMDB0000247	143		17924	C00794	cann00051,cann00052,cann02010	Fructose and mannose metabolism|Galactose metabolism|ABC transporters	5780	50-70-4	OC[C@H](O)[C@@H](O)[C@H](O)[C@H](O)CO	FBPFZTCFMRRESA-JGWLITMVSA-N	Organic oxygen compounds	Organooxygen compounds	Carbohydrates and carbohydrate conjugates				Level 1	99.3		99.3			C6H14O6		666943	22.1129	22.1884	22.3736	20.8752	20.8595	20.7524	20.8706	20.9595	21.5303	22.7907	22.7058	22.8019	22.434	23.2643	22.7108	23.2001	22.9281
32	146.111	7.446	GCMS	Hydroxylamine	48068	https://cloud.oebiotech.com/#/lm/network/48068	HMDB0003338	6894		15429	C00192	cann00910	Nitrogen metabolism	787	7803-49-8	NO	AVXURJPOCDRRFD-UHFFFAOYSA-N	Homogeneous non-metal compounds	Homogeneous other non-metal compounds	Unclassified				Level 1	99		98.4			H3NO		253441	18.0349	18.0313	18.1259	18.3082	18.3386	18.242	18.1308	18.2372	18.1795	18.4798	18.3484	18.4467	18.3198	18.2479	18.4852	18.1262	18.0433
245	198.133	14.921	GCMS	Oxoglutaric Acid	46929	https://cloud.oebiotech.com/#/lm/network/46929	HMDB0000208	119		30915	C00026	cann00020,cann00040,cann00053,cann00220,cann00250,cann00300,cann00310,cann00340,cann00430,cann00470,cann00630,cann00650,cann00660,cann00785	Citrate cycle (TCA cycle)|Pentose and glucuronate interconversions|Ascorbate and aldarate metabolism|Arginine biosynthesis|Alanine, aspartate and glutamate metabolism|Lysine biosynthesis|Lysine degradation|Histidine metabolism|Taurine and hypotaurine metabolism|D-Amino acid metabolism|Glyoxylate and dicarboxylate metabolism|Butanoate metabolism|C5-Branched dibasic acid metabolism|Lipoic acid meta…	51	328-50-7	OC(=O)CCC(=O)C(O)=O	KPGXRSRHYNQIFN-UHFFFAOYSA-N	Organic acids and derivatives	Keto acids and derivatives	Gamma-keto acids and derivatives				Level 1	98.7		97.8			C5H6O5		507444	18.7055	18.6409	18.5763	18.1879	18.1454	17.9592	17.9386	18.0218	17.6454	17.0902	17.3046	17.2819	17.151	17.2009	17.272	18.7606	19.4304
18	147.141	6.824	GCMS	Glycolic Acid	46876	https://cloud.oebiotech.com/#/lm/network/46876	HMDB0000115	3219		17497	C03547	cann00071	Fatty acid degradation	757	79-14-1	OCC(O)=O	AEMRFAOFKBGASW-UHFFFAOYSA-N	Organic acids and derivatives	Hydroxy acids and derivatives	Alpha hydroxy acids and derivatives				Level 1	98.2		98			C2H4O3		230714	23.0461	22.9184	22.9217	22.8625	23.0221	22.8201	22.8292	22.816	22.6995	22.7741	22.8052	22.768	22.7881	22.8834	22.857	22.4622	22.802
536	205.264	20.299	GCMS	D-Glucose	46880	https://cloud.oebiotech.com/#/lm/network/46880	HMDB0000122			15903	C00221	cann00010,cann00030	Glycolysis / Gluconeogenesis|Pentose phosphate pathway	64689	492-61-5	OC[C@H]1O[C@@H](O)[C@H](O)[C@@H](O)[C@@H]1O	WQZGKKKJIJFFOK-VFUOTHLCSA-N	Organic oxygen compounds	Organooxygen compounds	Carbohydrates and carbohydrate conjugates				Level 1	98		98.2			C6H12O6		686380	23.8375	23.934	24.1641	24.2429	24.3905	24.1229	24.4799	24.5507	24.9925	25.8495	25.3162	25.506	24.971	25.9313	25.5067	25.3099	25.1963
8	117.137	6.56	GCMS	Lactic Acid	257699	https://cloud.oebiotech.com/#/lm/network/257699		116			C01432			612	50-21-5	CC(C(=O)O)O	JVTAAEKCZFNVCJ-UHFFFAOYSA-N	Organic acids and derivatives	Hydroxy acids and derivatives	Alpha hydroxy acids and derivatives				Level 1	98		97.4			C3H6O3		221068	20.3204	20.3111	20.292	20.1184	20.1655	20.0991	20.0203	19.931	19.9788	20.226	20.2486	20.3365	20.3384	20.3513	20.3214	19.7783	20.0113
49	142.127	8.026	GCMS	2-Pyrrolidinone	47775	https://cloud.oebiotech.com/#/lm/network/47775	HMDB0002039	6452		36592	C11118			12025	616-45-5	O=C1CCCN1	HNJBEVLQSNELDL-UHFFFAOYSA-N	Organoheterocyclic compounds	Pyrrolidines	Pyrrolidones				Level 1	98		96.8			C4H7NO		274633	18.5061	18.5948	18.6324	19.1122	18.938	19.2757	19.1789	19.1615	19.0953	18.7774	18.9939	18.9333	18.8799	19.0135	18.9575	18.145	18.1548
519	203.2	19.964	GCMS	Glucosamine	47626	https://cloud.oebiotech.com/#/lm/network/47626	HMDB0001514	63216		47977	C00329	cann00520	Amino sugar and nucleotide sugar metabolism	439213	3416-24-8	N[C@H]1C(O)O[C@H](CO)[C@@H](O)[C@@H]1O	MSWZFWKMSRAUBD-IVMDWMLBSA-N	Organic oxygen compounds	Organooxygen compounds	Carbohydrates and carbohydrate conjugates				Level 1	97.8		96.5			C6H13NO5		672021	22.232	22.2525	22.3879	22.3825	22.3362	22.5708	22.7164	22.7861	22.8806	23.8211	23.6936	23.6866	23.4608	23.4371	23.4348	21.1286	20.5876
314	307.255	16.936	GCMS	L-Arabinitol	47674	https://cloud.oebiotech.com/#/lm/network/47674	HMDB0001851	141		18403	C00532	cann00040	Pentose and glucuronate interconversions	439255	7643-75-6	OC[C@H](O)C(O)[C@@H](O)CO	HEBKCHPVOIAQTA-IMJSIDKUSA-N	Organic oxygen compounds	Organooxygen compounds	Carbohydrates and carbohydrate conjugates				Level 1	97.8		96.9			C5H12O5		576173	16.8019	16.8205	16.7646	19.3219	17.8259	18.3477	17.7938	17.678	18.0302	14.7854	14.8662	14.9428	15.0238	15.1618	15.1099	15.6128	15.4706
898	204.175	25.87	GCMS	Beta-Lactose	64696	https://cloud.oebiotech.com/#/lm/network/64696	HMDB0041627	267		36218	C01970			6134	5965-66-2	OC[C@H]1O[C@@H](O[C@H]2[C@H](O)[C@@H](O)[C@H](O)O[C@@H]2CO)[C@H](O)[C@@H](O)[C@H]1O	GUBGYTABKSRVRQ-DCSYEGIMSA-N	Organic oxygen compounds	Organooxygen compounds	Carbohydrates and carbohydrate conjugates				Level 1	97.5		96			C12H22O11		984280	21.4111	21.5839	20.6607	20.8797	20.8343	20.3607	20.6271	19.8668	19.8486	19.882	19.038	19.9185	19.1045	19.7348	19.7631	20.2079	20.9796
167	233.176	12.711	GCMS	3s,4-Dihydroxybutyric Acid	1865	https://cloud.oebiotech.com/#/lm/network/1865	HMDB00337	45841	LMFA01050378	137814				10920498		C(=O)(O)C[C@H](O)CO	DZAIOXUZHHTJKN-VKHMYHEASA-N	Organic acids and derivatives	Hydroxy acids and derivatives	Beta hydroxy acids and derivatives				Level 1	97.1		95.8			C4H8O4		435117	16.8902	17.1208	17.1842	18.1287	18.263	17.9327	17.8922	17.963	17.8433	17.9251	17.8277	17.7488	17.7722	17.8438	17.7683	15.7476	15.899
883	307.265	25.602	GCMS	Turanose	51508	https://cloud.oebiotech.com/#/lm/network/51508	HMDB0011740	62463		32528	C19636			5460935	547-25-1	OC[C@@H](O)[C@@H](O)[C@H](O[C@H]1O[C@H](CO)[C@@H](O)[C@H](O)[C@H]1O)C(=O)CO	RULSWEULPANCDV-PIXUTMIVSA-N	Lipids and lipid-like molecules	Fatty Acyls	Fatty acyl glycosides				Level 1	97		95.3			C12H22O11		967095	19.7134	20.1228	19.8752	19.029	19.8715	18.9959	19.1089	19.3554	18.2777	18.9647	19.2588	19.1592	19.638	18.9908	19.128	19.0055	18.3335
243	247.206	14.901	GCMS	??-Hydroxyglutaric Acid (Disodium)	549746	https://cloud.oebiotech.com/#/lm/network/549746								218623		C(CC(=O)[O-])C(C(=O)[O-])O.[Na+].[Na+]	DZHFTEDSQFPDPP-UHFFFAOYSA-L	Organic acids and derivatives	Hydroxy acids and derivatives	Short-chain hydroxy acids and derivatives				Level 1	96.8		95			C5H6Na2O5		506762	17.852	17.8004	17.8243	17.5062	17.4234	17.3394	17.2782	17.5031	16.9591	16.3811	16.2994	16.4478	16.3688	16.581	16.4857	18.2432	18.76
931	204.172	26.622	GCMS	Galactinol	546251	https://cloud.oebiotech.com/#/lm/network/546251								11727586		C(C1C(C(C(C(O1)OC2C(C(C(C(C2O)O)O)O)O)O)O)O)O	VCWMRQDBPZKXKG-ZNVDUFQESA-N	Organic oxygen compounds	Organooxygen compounds	Carbohydrates and carbohydrate conjugates				Level 1	96.5		97.5			C12H22O11		1.0325e+06	21.0191	20.2209	21.0223	19.9875	20.336	20.3691	19.3567	19.6004	19.3245	19.1324	20.0902	19.2108	19.6845	19.9265	18.9067	19.3859	19.426
197	217.192	13.874	GCMS	D-Threitol	48242	https://cloud.oebiotech.com/#/lm/network/48242	HMDB0004136	58213		48300	C16884			169019	2418-52-2	OC[C@@H](O)[C@H](O)CO	UNXHWFMMPAWVPI-QWWZWVQMSA-N	Organic oxygen compounds	Organooxygen compounds	Carbohydrates and carbohydrate conjugates				Level 1	96.4		94.5			C4H10O4		472544	19.0902	19.0305	19.0479	20.7872	20.471	19.8239	20.0968	20.2357	20.1212	18.3177	18.1504	18.1525	18.1303	18.3122	18.2017	18.7485	18.6065
651	202.189	22.315	GCMS	Linoelaidic Acid	631	https://cloud.oebiotech.com/#/lm/network/631	HMDB0006270	62957	LMFA01030123	75108				5282457	506-21-8	C(CCCCCCC(=O)O)/C=C/C/C=C/CCCCC	OYHQOLUKZRVURQ-AVQMFFATSA-N	Lipids and lipid-like molecules	Fatty Acyls	Lineolic acids and derivatives				Level 1	96.4		94.7			C18H32O2		777144	20.025	20.0713	20.0438	20.0208	19.6313	19.9866	20.035	20.1431	19.8885	19.4801	19.5753	19.6814	19.7543	19.3048	19.4947	19.7197	19.0849
552	292.23	20.596	GCMS	Gluconic Acid	47128	https://cloud.oebiotech.com/#/lm/network/47128	HMDB0000625	345		33198	C00257	cann00030	Pentose phosphate pathway	10690	526-95-4	OC[C@@H](O)[C@@H](O)[C@H](O)[C@@H](O)C(O)=O	RGHNJXZEOKUKBD-SQOUGZDYSA-N	Organic oxygen compounds	Organooxygen compounds	Carbohydrates and carbohydrate conjugates				Level 1	96.2		95.8			C6H12O7		699111	19.0072	18.9654	19.0371	18.8859	18.9516	18.8103	18.7322	18.8518	19.052	19.4842	19.5951	19.4776	19.2637	19.5088	19.5357	19.0268	18.7977
28	116.163	7.249	GCMS	L-Alanine	46903	https://cloud.oebiotech.com/#/lm/network/46903	HMDB0000161	11		16977	C00041	cann00250,cann00270,cann00430,cann00450,cann00470,cann00710,cann00970,cann02010,cann04122	Alanine, aspartate and glutamate metabolism|Cysteine and methionine metabolism|Taurine and hypotaurine metabolism|Selenocompound metabolism|D-Amino acid metabolism|Carbon fixation in photosynthetic organisms|Aminoacyl-tRNA biosynthesis|ABC transporters|Sulfur relay system	5950	56-41-7	C[C@H](N)C(O)=O	QNAYBMKLOCPYGJ-REOHCLBHSA-N	Organic acids and derivatives	Carboxylic acids and derivatives	Amino acids, peptides, and analogues				Level 1	96.1		93.6			C3H7NO2		246243	23.0617	23.1683	23.2358	23.0824	21.9516	23.3259	23.3209	23.6477	23.5507	22.6266	22.6594	22.6829	22.7908	22.7228	22.6804	22.7335	22.3066
894	217.183	25.801	GCMS	Melezitose	51501	https://cloud.oebiotech.com/#/lm/network/51501	HMDB0011730	43984		6731	C08243			92817	597-12-6	OC[C@H]1O[C@@](CO)(O[C@H]2O[C@H](CO)[C@@H](O)[C@H](O)[C@H]2O)[C@@H](O[C@H]2O[C@H](CO)[C@@H](O)[C@H](O)[C@H]2O)[C@@H]1O	QWIZNVHXZXRPDR-WSCXOGSTSA-N	Organic oxygen compounds	Organooxygen compounds	Carbohydrates and carbohydrate conjugates				Level 1	96.1		93.6			C18H32O16		979856	20.8716	20.0283	20.1676	20.2299	19.2516	19.2122	18.9949	18.6682	19.3442	19.0416	19.5888	19.5828	18.8541	19.4389	19.1851	19.1163	19.7045
823	361.37	24.819	GCMS	Sucrose	46961	https://cloud.oebiotech.com/#/lm/network/46961	HMDB0000258	137		17992	C00089	cann00052,cann00500,cann02010	Galactose metabolism|Starch and sucrose metabolism|ABC transporters	5988	57-50-1	OC[C@H]1O[C@@](CO)(O[C@H]2O[C@H](CO)[C@@H](O)[C@H](O)[C@H]2O)[C@@H](O)[C@@H]1O	CZMRCDWAGMRECN-UGDNZRGBSA-N	Organic oxygen compounds	Organooxygen compounds	Carbohydrates and carbohydrate conjugates				Level 1	95.6		99			C12H22O11		916886	24.1947	24.251	24.2849	24.5143	24.6093	24.7011	24.8072	24.9106	24.8617	24.4553	24.5703	24.7684	24.7512	24.5389	24.6834	24.5808	24.4582
892	160.141	25.752	GCMS	Gentiobiose	540975	https://cloud.oebiotech.com/#/lm/network/540975								441422		OCC1OC(OCC2OC(O)C(O)C(O)C2O)C(O)C(O)C1O	DLRVVLDZNNYCBX-LIZSDCNHSA-N	Organic oxygen compounds	Organooxygen compounds	Carbohydrates and carbohydrate conjugates				Level 1	95.5		93			C12H22O11		976714	17.0911	16.2342	16.412	15.982	15.3156	16.0683	15.1747	15.2372	15.3827	14.5343	15.0619	14.9095	14.5079	15.7408	14.7651	16.4588	16.5633
234	147.132	14.648	GCMS	D-Threonic Acid	266286	https://cloud.oebiotech.com/#/lm/network/266286		35473						151152		C(C(C(C(=O)O)O)O)O	JPIJQSOTBSSVTP-GBXIJSLDSA-N	Organic oxygen compounds	Organooxygen compounds	Carbohydrates and carbohydrate conjugates				Level 1	95.4		92.9			C4H8O5		498132	22.0594	22.0185	22.0205	21.9028	22.2065	21.7128	21.6536	21.6247	21.4825	21.8055	21.8741	21.8062	21.7582	22.0454	21.8628	21.5053	21.9853
578	204.177	21.079	GCMS	Ethyl-Alpha-D-Glucopyranoside	545783	https://cloud.oebiotech.com/#/lm/network/545783								91694274		CCOC1C(C(C(C(O1)CO)O)O)O	WYUFTYLVLQZQNH-BJNUKLAGSA-N	Organic oxygen compounds	Organooxygen compounds	Carbohydrates and carbohydrate conjugates				Level 1	95.4		93.7			C8H16O6		719815	19.8037	19.7988	19.8893	20.2002	20.6382	19.4727	19.8242	19.7193	20.1083	21.0342	20.0982	20.4073	19.6424	20.599	20.006	19.6051	19.7224
2	174.119	6.433	GCMS	Pyruvic Acid	2096	https://cloud.oebiotech.com/#/lm/network/2096	HMDB0000243	117	LMFA01060077	32816	C00022	cann00010,cann00020,cann00030,cann00040,cann00053,cann00250,cann00260,cann00261,cann00270,cann00290,cann00330,cann00350,cann00360,cann00430,cann00440,cann00470,cann00620,cann00630,cann00650,cann00660,cann00710,cann00730,cann00760,cann00770,cann00785,cann00900	Glycolysis / Gluconeogenesis|Citrate cycle (TCA cycle)|Pentose phosphate pathway|Pentose and glucuronate interconversions|Ascorbate and aldarate metabolism|Alanine, aspartate and glutamate metabolism|Glycine, serine and threonine metabolism|Monobactam biosynthesis|Cysteine and methionine metabolism|Valine, leucine and isoleucine biosynthesis|Arginine and proline metabolism|Tyrosine metabolism|Phe…	1060	127-17-3	CC(=O)C(=O)O	LCTONWCANYUPML-UHFFFAOYSA-N	Organic acids and derivatives	Keto acids and derivatives	Alpha-keto acids and derivatives				Level 1	95.1		94			C3H4O3		216428	18.762	18.7278	18.6635	18.3409	18.2559	18.2403	18.2709	18.3877	18.157	17.3315	17.7271	17.6276	17.484	17.632	17.628	18.8674	19.3677
78	144.185	9.119	GCMS	L-Valine	47278	https://cloud.oebiotech.com/#/lm/network/47278	HMDB0000883	35		16414	C00183	cann00280,cann00290,cann00460,cann00770,cann00966,cann00970,cann02010	Valine, leucine and isoleucine degradation|Valine, leucine and isoleucine biosynthesis|Cyanoamino acid metabolism|Pantothenate and CoA biosynthesis|Glucosinolate biosynthesis|Aminoacyl-tRNA biosynthesis|ABC transporters	6287	72-18-4	CC(C)[C@H](N)C(O)=O	KZSNJWFQEVHDMF-BYPYZUCNSA-N	Organic acids and derivatives	Carboxylic acids and derivatives	Amino acids, peptides, and analogues				Level 1	95.1		91.9			C5H11NO2		314570	21.8579	22.1955	22.2345	19.6867	18.4124	20.8909	21.0758	22.8576	22.6903	19.7523	19.946	20.2443	21.1216	19.7088	19.9826	20.4529	18.4824
901	361.276	25.923	GCMS	Levan	48127	https://cloud.oebiotech.com/#/lm/network/48127	HMDB0003539	6945			C01355	cann00051	Fructose and mannose metabolism	22833608	9013-95-0	OC[C@H]1O[C@@](CO)(OC[C@H]2O[C@@](CO)(CO[C@H]3O[C@](O)(CO)[C@@H](O)[C@@H]3O)[C@@H](O)[C@@H]2O)[C@@H](O)[C@@H]1O	AIHDCSAXVMAMJH-GFBKWZILSA-N	Organic oxygen compounds	Organooxygen compounds	Carbohydrates and carbohydrate conjugates				Level 1	95.1		91.8			C18H32O16		987679	20.4578	21.3154	20.3728	20.7206	20.6873	19.5267	19.859	19.8614	19.6579	19.6542	19.1177	19.049	19.3932	19.1045	19.784	19.4817	19.9637
859	204.198	25.229	GCMS	Maltitol	48004	https://cloud.oebiotech.com/#/lm/network/48004	HMDB0002928	3484		68428				493591	585-88-6	OC[C@H](O)[C@@H](O)[C@H](O[C@H]1O[C@H](CO)[C@@H](O)[C@H](O)[C@H]1O)[C@H](O)CO	VQHSOMBJVWLPSR-WUJBLJFYSA-N	Lipids and lipid-like molecules	Fatty Acyls	Fatty acyl glycosides				Level 1	94.9		91.5			C12H24O11		943177	20.8888	20.9021	20.7636	20.5051	20.5492	20.1274	20.2328	20.2172	19.9889	19.8187	20.4695	19.9658	20.482	20.6939	19.119	20.8059	20.9677
194	147.13	13.794	GCMS	Malic Acid	257700	https://cloud.oebiotech.com/#/lm/network/257700	HMDB0000744	118			C00149	cann00020,cann00620,cann00630,cann00710	Citrate cycle (TCA cycle)|Pyruvate metabolism|Glyoxylate and dicarboxylate metabolism|Carbon fixation in photosynthetic organisms	525	6915-15-7	C(C(C(=O)O)O)C(=O)O	BJEPYKJPYRNKOW-UHFFFAOYSA-N	Organic acids and derivatives	Hydroxy acids and derivatives	Beta hydroxy acids and derivatives				Level 1	94.7		95.4			C4H6O5		469969	12.4481	10.7341	15.7924	24.5684	17.9425	18.4908	18.8233	19.4835	19.1646	13.9878	16.2884	10.7341	16.2349	13.742	10.7341	12.0391	12.2263
109	158.195	10.437	GCMS	L-Isoleucine	2489	https://cloud.oebiotech.com/#/lm/network/2489	HMDB0000172	23	LMFA01100047	17191	C00407	cann00280,cann00290,cann00460,cann00960,cann00966,cann00970	Valine, leucine and isoleucine degradation|Valine, leucine and isoleucine biosynthesis|Cyanoamino acid metabolism|Tropane, piperidine and pyridine alkaloid biosynthesis|Glucosinolate biosynthesis|Aminoacyl-tRNA biosynthesis	6306	73-32-5	C([C@@H](N)[C@@H](C)CC)(=O)O	AGPKZVBTJJNPAG-WHFBIAKZSA-N	Organic acids and derivatives	Carboxylic acids and derivatives	Amino acids, peptides, and analogues				Level 1	94.4		91.7			C6H13NO2		360546	21.3009	21.3226	21.2501	18.3509	18.0512	21.2044	21.1327	21.285	21.0913	19.9394	20.3664	20.69	20.9688	19.5443	20.4017	20.56	16.9894
476	160.203	19.524	GCMS	D-(+)-Mannose	257704	https://cloud.oebiotech.com/#/lm/network/257704		136			C00159	cann00051,cann00052,cann00520	Fructose and mannose metabolism|Galactose metabolism|Amino sugar and nucleotide sugar metabolism	18950	3458-28-4	C(C1C(C(C(C(O1)O)O)O)O)O	WQZGKKKJIJFFOK-QTVWNMPRSA-N	Organic oxygen compounds	Organooxygen compounds	Carbohydrates and carbohydrate conjugates				Level 1	94.3		91.1			C6H12O6		657404	23.7917	23.4041	24.173	23.5331	23.5918	24.0393	24.1944	24.4252	24.8662	25.727	26.2058	25.9343	26.0699	26.6442	26.4876	25.7823	24.279
615	319.296	21.691	GCMS	N-Acetylmannosamine	258263	https://cloud.oebiotech.com/#/lm/network/258263	HMDB0001129	3357			C00645	cann00520	Amino sugar and nucleotide sugar metabolism	439281	3615-17-6	CC(=O)NC1C(C(C(OC1O)CO)O)O	OVRNDRQMDRJTHS-ZTVVOAFPSA-N	Organic oxygen compounds	Organooxygen compounds	Carbohydrates and carbohydrate conjugates				Level 1	94.2		90.6			C8H15NO6		746048	22.5975	22.6439	22.7356	21.9763	22.1525	22.2722	22.1203	22.2095	22.3794	21.8572	22.2052	21.9679	22.0005	22.3129	22.2383	23.8515	23.5547
286	103.12	16.11	GCMS	Dl-Xylose	534854	https://cloud.oebiotech.com/#/lm/network/534854									58-86-6	O=CC(O)C(O)C(O)CO	PYMYPHUHKUWMLA-VPENINKCSA-N	Organic oxygen compounds	Organooxygen compounds	Carbohydrates and carbohydrate conjugates				Level 1	94.2		90.7			C5H10O5		548000	18.0284	18.0055	18.0067	17.4599	17.485	17.4761	17.4158	17.4696	17.3705	17.5787	17.5932	17.6175	17.5761	18.0224	17.911	17.9141	17.9612
99	299.18	10.083	GCMS	Phosphoric Acid	47581	https://cloud.oebiotech.com/#/lm/network/47581	HMDB0001429	3231		26078	C00009	cann00190,cann00195,cann02010	Oxidative phosphorylation|Photosynthesis|ABC transporters	1004	14265-44-2	OP(O)(O)=O	NBIIXXVUZAFLBC-UHFFFAOYSA-N	Homogeneous non-metal compounds	Non-metal oxoanionic compounds	Non-metal phosphates				Level 1	94.1		94.5			H3O4P		348324	25.5032	25.2837	25.2772	25.2987	25.4386	25.4035	25.4343	25.4781	25.3283	25.7342	25.7579	25.7575	25.7914	25.8773	25.8349	25.2626	25.5409
692	204.204	22.977	GCMS	3-Beta-D-Galactosyl-Sn-Glycerol	256981	https://cloud.oebiotech.com/#/lm/network/256981	HMDB0304157	3385		15754	C05401	cann00052,cann00561	Galactose metabolism|Glycerolipid metabolism	16048618	16232-91-0	OC[C@@H](O)CO[C@@H]1O[C@H](CO)[C@H](O)[C@H](O)[C@H]1O	NHJUPBDCSOGIKX-NTXXKDEISA-N	Lipids and lipid-like molecules	Glycerolipids	Glycosylglycerols				Level 1	94.1		95.5			C9H18O8		810382	23.0965	23.0901	23.1215	23.1765	23.4205	23.0851	23.1494	23.0979	22.7897	22.9551	22.9184	22.9119	22.8895	23.1118	22.9556	23.0767	23.3928
347	292.235	17.667	GCMS	2,3,4,5-Tetrahydroxypentanoic Acid	546242	https://cloud.oebiotech.com/#/lm/network/546242								10264		C(C(C(C(C(=O)O)O)O)O)O	QXKAIJAYHKCRRA-UHFFFAOYSA-N	Organic oxygen compounds	Organooxygen compounds	Carbohydrates and carbohydrate conjugates				Level 1	94.1		91.8			C5H10O6		599516	21.5806	21.7795	21.9486	21.8964	22.2074	22.0099	22.0278	22.1664	22.4495	22.8825	23.0804	23.0022	22.8286	23.0973	23.0798	21.792	21.7949
394	273.262	18.42	GCMS	Citric Acid	46867	https://cloud.oebiotech.com/#/lm/network/46867	HMDB0000094	124		30769	C00158	cann00020,cann00250,cann00630	Citrate cycle (TCA cycle)|Alanine, aspartate and glutamate metabolism|Glyoxylate and dicarboxylate metabolism	311	77-92-9	OC(=O)CC(O)(CC(O)=O)C(O)=O	KRKNYBCHXYNGOX-UHFFFAOYSA-N	Organic acids and derivatives	Carboxylic acids and derivatives	Tricarboxylic acids and derivatives				Level 1	93.7		91.4			C6H8O7		622989	25.129	25.2532	25.4775	25.5441	25.4287	25.8186	26.0818	26.3149	26.7505	27.0764	27.2145	27.2346	27.055	27.323	27.4472	26.334	26.0675
21	147.13	7.005	GCMS	Phosphoenolpyruvic Acid	46964	https://cloud.oebiotech.com/#/lm/network/46964	HMDB0000263			44897	C00074	cann00010,cann00020,cann00400,cann00440,cann00620,cann00710,cann00996,cann00999	Glycolysis / Gluconeogenesis|Citrate cycle (TCA cycle)|Phenylalanine, tyrosine and tryptophan biosynthesis|Phosphonate and phosphinate metabolism|Pyruvate metabolism|Carbon fixation in photosynthetic organisms|Biosynthesis of various alkaloids|Biosynthesis of various plant secondary metabolites	1005	138-08-9	OC(=O)C(=C)OP(O)(O)=O	DTBNBXWJWCWCIK-UHFFFAOYSA-N	Organic acids and derivatives	Organic phosphoric acids and derivatives	Phosphate esters				Level 1	93.5		89.6			C3H5O6P		237328	18.4629	18.5021	18.5593	18.6321	18.6494	18.7833	18.7591	18.7993	18.8471	19.1572	19.4823	19.533	19.568	19.5996	19.583	18.6763	18.7081
546	147.159	20.482	GCMS	D-Mannonic Acid	198621	https://cloud.oebiotech.com/#/lm/network/198621	HMDB0242119	6909		33076	C00514	cann00040	Pentose and glucuronate interconversions	3246006		OC[C@@H](O)[C@@H](O)[C@H](O)[C@H](O)C(O)=O	RGHNJXZEOKUKBD-MBMOQRBOSA-N	Organic acids and derivatives	Hydroxy acids and derivatives	Medium-chain hydroxy acids and derivatives				Level 1	93.3		92			C6H12O7		694225	21.9113	21.9824	22.1754	21.6752	21.6724	21.5044	21.8345	21.9376	22.228	22.2641	22.449	22.3535	21.8896	22.4934	22.4974	23.191	23.0238
590	217.273	21.318	GCMS	Myo-Inositol	257706	https://cloud.oebiotech.com/#/lm/network/257706		144			C00137	cann00052,cann00053,cann00562,cann02010,cann04070	Galactose metabolism|Ascorbate and aldarate metabolism|Inositol phosphate metabolism|ABC transporters|Phosphatidylinositol signaling system	892	87-9-8	C1(C(C(C(C(C1O)O)O)O)O)O	CDAISMWEOUEBRE-UHFFFAOYSA-N	Organic oxygen compounds	Organooxygen compounds	Alcohols and polyols				Level 1	92.9		88.8			C6H12O6		730060	23.6914	23.8025	24.0082	23.9109	23.9364	24.1077	24.2904	24.4443	24.8684	25.8274	25.8577	25.9076	25.681	26.1299	26.0883	24.6242	24.2513
450	103.2	19.28	GCMS	D-Fructose	545466	https://cloud.oebiotech.com/#/lm/network/545466								2723872		C1C(C(C(C(O1)(CO)O)O)O)O	LKDRXBCSQODPBY-VRPWFDPXSA-N	Organic oxygen compounds	Organooxygen compounds	Carbohydrates and carbohydrate conjugates				Level 1	92.7		94.9			C6H12O6		649798	23.0864	23.2469	22.9149	19.0265	24.0639	23.53	19.0303	19.2085	24.2304	10.7341	23.4241	23.5162	26.6928	10.7341	27.0224	22.6332	22.7116
538	147.192	20.32	GCMS	Alpha-D-Glucose	48071	https://cloud.oebiotech.com/#/lm/network/48071	HMDB0003345	133		17925	C00267	cann00010,cann00051,cann00052,cann00520	Glycolysis / Gluconeogenesis|Fructose and mannose metabolism|Galactose metabolism|Amino sugar and nucleotide sugar metabolism	79025	492-62-6	OC[C@H]1O[C@H](O)[C@H](O)[C@@H](O)[C@@H]1O	WQZGKKKJIJFFOK-DVKNGEFBSA-N	Organic oxygen compounds	Organooxygen compounds	Carbohydrates and carbohydrate conjugates				Level 1	92.3		88			C6H12O6		687281	23.6437	23.755	23.9936	24.0476	24.2401	23.9732	24.3013	24.4078	24.8357	25.7243	17.1425	19.8435	24.9116	25.8304	25.4335	25.197	25.0935
48	177.144	7.939	GCMS	Hydroxypropionic Acid	47167	https://cloud.oebiotech.com/#/lm/network/47167	HMDB0000700	5668		33404	C01013	cann00240,cann00410,cann00640	Pyrimidine metabolism|beta-Alanine metabolism|Propanoate metabolism	68152	503-66-2	OCCC(O)=O	ALRHLSYJTWAHJZ-UHFFFAOYSA-N	Organic acids and derivatives	Hydroxy acids and derivatives	Beta hydroxy acids and derivatives				Level 1	92.3		99.3			C3H6O3		271455	18.4581	18.4016	18.3603	18.3326	18.4175	18.3423	18.2381	18.2109	18.0686	18.5378	18.5276	18.4659	18.3502	18.7984	18.7386	17.3977	17.7883
572	117.104	20.96	GCMS	Palmitic Acid	48	https://cloud.oebiotech.com/#/lm/network/48	HMDB0000220	187	LMFA01010001	15756	C00249	cann00061,cann00062,cann00071,cann00073,cann01040	Fatty acid biosynthesis|Fatty acid elongation|Fatty acid degradation|Cutin, suberine and wax biosynthesis|Biosynthesis of unsaturated fatty acids	985	57-10-3	OC(CCCCCCCCCCCCCCC)=O	IPCSVZSSVZVIGE-UHFFFAOYSA-N	Lipids and lipid-like molecules	Fatty Acyls	Fatty acids and conjugates				Level 1	92.2		98.7			C16H32O2		714714	20.4247	20.3958	20.5247	20.4305	20.1263	20.1978	20.1948	20.5332	20.713	21.2623	21.2452	21.0996	20.9615	21.2887	21.2862	20.5699	20.0416
612	319.324	21.664	GCMS	Sedoheptulose	545469	https://cloud.oebiotech.com/#/lm/network/545469								5459879		C(C(C(C(C(C(=O)CO)O)O)O)O)O	HSNZZMHEPUFJNZ-SHUUEZRQSA-N	Organic oxygen compounds	Organooxygen compounds	Carbohydrates and carbohydrate conjugates				Level 1	92		94.2			C7H14O7		744891	22.6113	22.6595	22.3011	21.414	21.535	22.3554	21.4985	21.6049	21.7895	21.9887	22.2816	21.5031	22.1354	21.7725	21.7022	23.85	23.5531
511	159.164	19.866	GCMS	Talose	545784	https://cloud.oebiotech.com/#/lm/network/545784								441035		C(C1C(C(C(C(O1)O)O)O)O)O	WQZGKKKJIJFFOK-WHZQZERISA-N	Unclassified	Unclassified	Unclassified				Level 1	91.9		86.6			C6H12O6		668065	19.9586	19.9674	20.0662	19.9535	19.782	20.3222	20.357	20.4883	20.5559	21.4017	21.4425	21.3825	21.2043	20.9802	21.0811	18.7513	18.3135
370	147.178	18.084	GCMS	Glucose 1-Phosphate	47659	https://cloud.oebiotech.com/#/lm/network/47659	HMDB0001586	379		29042	C00103	cann00010,cann00040,cann00052,cann00500,cann00520,cann00561	Glycolysis / Gluconeogenesis|Pentose and glucuronate interconversions|Galactose metabolism|Starch and sucrose metabolism|Amino sugar and nucleotide sugar metabolism|Glycerolipid metabolism	65533	59-56-3	OC[C@H]1O[C@H](OP(O)(O)=O)[C@H](O)[C@@H](O)[C@@H]1O	HXXFSFRBOHSIMQ-VFUOTHLCSA-N	Organic oxygen compounds	Organooxygen compounds	Carbohydrates and carbohydrate conjugates				Level 1	91.6		90.5			C6H13O9P		612515	21.9194	21.9544	22.345	19.3008	18.4774	22.3496	22.8371	23.008	23.1844	10.7341	25.7483	25.5368	24.5175	24.4784	23.9897	23.4977	17.1217
92	132.142	9.856	GCMS	L-Serine	46917	https://cloud.oebiotech.com/#/lm/network/46917	HMDB0000187	30		17115	C00065	cann00260,cann00261,cann00270,cann00460,cann00470,cann00564,cann00600,cann00630,cann00920,cann00970	Glycine, serine and threonine metabolism|Monobactam biosynthesis|Cysteine and methionine metabolism|Cyanoamino acid metabolism|D-Amino acid metabolism|Glycerophospholipid metabolism|Sphingolipid metabolism|Glyoxylate and dicarboxylate metabolism|Sulfur metabolism|Aminoacyl-tRNA biosynthesis	5951	56-45-1	N[C@@H](CO)C(O)=O	MTCFGRXMJLQNBG-REOHCLBHSA-N	Organic acids and derivatives	Carboxylic acids and derivatives	Amino acids, peptides, and analogues				Level 1	91.5		97.9			C3H7NO3		340487	19.9368	19.8747	19.9031	21.835	22.1794	20.8168	20.7683	20.2667	19.67	20.4833	20.4491	20.4533	20.3729	20.649	20.6852	19.6279	19.7549
865	204.18	25.331	GCMS	Maltotriose	47479	https://cloud.oebiotech.com/#/lm/network/47479	HMDB0001262	3585		140999	C01835			439586	1109-28-0	OC[C@H]1O[C@H](O[C@H]2[C@H](O)[C@@H](O)[C@@H](O[C@H]3[C@H](O)[C@@H](O)C(O)O[C@@H]3CO)O[C@@H]2CO)[C@H](O)[C@@H](O)[C@@H]1O	FYGDTMLNYKFZSV-DZOUCCHMSA-N	Organic oxygen compounds	Organooxygen compounds	Carbohydrates and carbohydrate conjugates				Level 1	91.5		86.2			C18H32O16		949718	22.0156	22.6147	23.5626	22.56	22.4628	22.4541	22.0279	22.8214	21.3398	22.4279	22.1558	21.4752	21.9674	22.1477	21.7731	22.926	20.553
507	159.18	19.804	GCMS	L-Altrose	371866	https://cloud.oebiotech.com/#/lm/network/371866		447902						10219674		C(C1C(C(C(C(O1)O)O)O)O)O	WQZGKKKJIJFFOK-VSOAQEOCSA-N	Organic oxygen compounds	Organooxygen compounds	Carbohydrates and carbohydrate conjugates				Level 1	91.4		86.2			C6H12O6		666133	19.5701	19.5982	19.7678	19.6221	19.3864	19.9738	19.8976	20.0664	20.1985	20.8376	20.9077	20.853	20.6695	20.5676	20.5997	19.0463	13.8618
655	75.1218	22.363	GCMS	Alpha-Linolenic Acid	657	https://cloud.oebiotech.com/#/lm/network/657	HMDB0001388	6208	LMFA01030152	27432	C06427	cann00592,cann01040	alpha-Linolenic acid metabolism|Biosynthesis of unsaturated fatty acids	5280934	463-40-1	C(CCCCCCC(=O)O)/C=C\C/C=C\C/C=C\CC	DTOSIQBPPRVQHS-PDBXOOCHSA-N	Lipids and lipid-like molecules	Fatty Acyls	Lineolic acids and derivatives				Level 1	91.3		95.6			C18H30O2		779554	20.3351	20.3444	20.3961	20.4352	20.6284	20.2964	20.272	20.2953	20.0623	20.4756	20.5476	20.4226	20.4197	20.6116	20.4297	20.1685	20.3841
907	361.261	26.102	GCMS	Isomaltose	257741	https://cloud.oebiotech.com/#/lm/network/257741	HMDB0002923	412			C00252	cann00500	Starch and sucrose metabolism	439193	499-40-1	C(C1C(C(C(C(O1)OCC2C(C(C(C(O2)O)O)O)O)O)O)O)O	DLRVVLDZNNYCBX-RTPHMHGBSA-N	Organic oxygen compounds	Organooxygen compounds	Carbohydrates and carbohydrate conjugates				Level 1	91.2		89.8			C12H22O11		999157	17.9436	18.071	18.3044	17.4766	17.5882	17.1158	16.7263	17.8207	16.5261	16.8165	17.2303	16.1332	16.6234	16.9347	16.8758	16.9448	16.3295
535	205.266	20.296	GCMS	Glucose	257422	https://cloud.oebiotech.com/#/lm/network/257422	HMDB0304632			4167	C00031	cann00010,cann00030,cann00052,cann00500,cann00520,cann02010,cann04148	Glycolysis / Gluconeogenesis|Pentose phosphate pathway|Galactose metabolism|Starch and sucrose metabolism|Amino sugar and nucleotide sugar metabolism|ABC transporters|Efferocytosis	5793		[H]C1(O)O[C@]([H])(CO)[C@@]([H])(O)[C@]([H])(O)[C@@]1([H])O	WQZGKKKJIJFFOK-GASJEMHNSA-N	Organic oxygen compounds	Organooxygen compounds	Carbohydrates and carbohydrate conjugates				Level 1	91.1		87.1			C6H12O6		686252	23.8375	23.934	24.1641	24.2082	24.3904	24.0944	24.4561	24.5507	24.9772	25.839	25.3162	25.4976	24.9619	25.9313	25.5067	25.3099	25.1962
64	86.1557	8.538	GCMS	L-Leucine	47159	https://cloud.oebiotech.com/#/lm/network/47159	HMDB0000687	24		15603	C00123	cann00280,cann00290,cann00966,cann00970	Valine, leucine and isoleucine degradation|Valine, leucine and isoleucine biosynthesis|Glucosinolate biosynthesis|Aminoacyl-tRNA biosynthesis	6106	61-90-5	CC(C)C[C@H](N)C(O)=O	ROHFNLRQFUQHCH-YFKPBYRVSA-N	Organic acids and derivatives	Carboxylic acids and derivatives	Amino acids, peptides, and analogues				Level 1	91.1		88			C6H13NO2		293341	19.3693	19.2202	19.1802	21.0493	21.2699	19.7433	19.5887	19.2285	18.9966	19.9212	19.6829	19.4037	19.0871	19.609	19.3676	18.942	20.1957
514	218.195	19.9	GCMS	L-Tyrosine	46901	https://cloud.oebiotech.com/#/lm/network/46901	HMDB0000158	34		17895	C00082	cann00130,cann00261,cann00350,cann00360,cann00400,cann00460,cann00730,cann00940,cann00950,cann00965,cann00966,cann00970,cann00999	Ubiquinone and other terpenoid-quinone biosynthesis|Monobactam biosynthesis|Tyrosine metabolism|Phenylalanine metabolism|Phenylalanine, tyrosine and tryptophan biosynthesis|Cyanoamino acid metabolism|Thiamine metabolism|Phenylpropanoid biosynthesis|Isoquinoline alkaloid biosynthesis|Betalain biosynthesis|Glucosinolate biosynthesis|Aminoacyl-tRNA biosynthesis|Biosynthesis of various plant secondar…	6057	60-18-4	N[C@@H](CC1=CC=C(O)C=C1)C(O)=O	OUYCCCASQSFEME-QMMMGPOBSA-N	Organic acids and derivatives	Carboxylic acids and derivatives	Amino acids, peptides, and analogues				Level 1	91		87.5			C9H11NO3		669277	20.9053	20.9648	21.0598	21.224	20.9066	21.3082	21.315	21.3719	21.6188	21.6038	21.5676	21.6137	21.4996	21.301	21.4734	20.5538	19.5102
133	245.152	11.415	GCMS	2-Methylacetoacetic Acid	2183	https://cloud.oebiotech.com/#/lm/network/2183	HMDB0003771	45873	LMFA01060192	37079				150996		C(=O)(O)C(C)C(=O)C	GCXJINGJZAOJHR-UHFFFAOYSA-N	Organic acids and derivatives	Keto acids and derivatives	Short-chain keto acids and derivatives				Level 1	91		86.1			C5H8O3		393410	19.6071	19.9724	20.0224	20.4086	20.5567	20.2526	20.3788	20.3678	20.3784	20.0421	19.7457	19.8414	19.8906	20.1344	19.9821	20.6702	20.4528
73	147.133	8.94	GCMS	1,4-Butanediol	199725	https://cloud.oebiotech.com/#/lm/network/199725	HMDB0244201			41189						OCCCCO	WERYXYBDKMZEQL-UHFFFAOYSA-N	Organic oxygen compounds	Organooxygen compounds	Alcohols and polyols				Level 1	91		87.2			C4H10O2		308030	22.6686	22.5582	22.4995	22.4101	22.5334	22.2071	22.2251	22.0975	21.8103	22.5546	22.577	22.5655	22.3993	22.6541	22.4901	21.9094	22.2207
423	345.319	18.812	GCMS	Quinic Acid	258255	https://cloud.oebiotech.com/#/lm/network/258255		3329			C00296	cann00400	Phenylalanine, tyrosine and tryptophan biosynthesis	6508	77-95-2	C1C(C(C(CC1(C(=O)O)O)O)O)O	AAWZDTNXLSGCEK-LNVDRNJUSA-N	Organic oxygen compounds	Organooxygen compounds	Alcohols and polyols				Level 1	90.9		89.6			C7H12O6		635209	23.5626	23.6578	23.7684	23.8592	21.6518	23.8784	24.0348	24.0617	24.7006	25.0477	24.2746	24.6418	23.7677	24.3113	24.1421	21.8793	21.2938
63	241.125	8.514	GCMS	Methylphosphate	83285	https://cloud.oebiotech.com/#/lm/network/83285	HMDB0061711			340824				13130	812-00-0	COP(O)(O)=O	CAAULPUQFIIOTL-UHFFFAOYSA-N	Organic acids and derivatives	Organic phosphoric acids and derivatives	Phosphate esters				Level 1	90.8		91.1			CH5O4P		292464	17.2947	17.2428	17.1684	16.017	16.1861	15.8113	16.0705	16.024	16.0672	16.5523	16.5475	16.4122	16.7326	16.3072	16.4535	17.9092	17.5645
115	180.118	10.59	GCMS	Isonicotinic Acid	82539	https://cloud.oebiotech.com/#/lm/network/82539	HMDB0060665	849		6032	C07446			5922	55-22-1	OC(=O)C1=CC=NC=C1	TWBYWOBDOCUKOW-UHFFFAOYSA-N	Organoheterocyclic compounds	Pyridines and derivatives	Pyridinecarboxylic acids and derivatives				Level 1	90.8		85.3			C6H5NO2		365829	19.0952	19.0531	19.0261	19.1233	19.2537	19.0614	19.0088	18.879	18.6595	18.7675	18.7359	18.7212	18.7656	18.7912	18.7442	18.8628	19.0132
944	204.15	27.052	GCMS	Melibiose	258284	https://cloud.oebiotech.com/#/lm/network/258284		3478			C05402	cann00052,cann02010	Galactose metabolism|ABC transporters	440658	585-99-9	C(C1C(C(C(C(O1)OCC2C(C(C(C(O2)O)O)O)O)O)O)O)O	DLRVVLDZNNYCBX-ABXHMFFYSA-N	Organic oxygen compounds	Organooxygen compounds	Carbohydrates and carbohydrate conjugates				Level 1	90.4		91.2			C12H22O11		1.06007e+06	18.2389	19.0216	18.0955	17.902	18.7032	17.3928	17.2708	16.8072	16.5974	18.093	17.2288	17.3406	17.9567	16.6958	17.0595	16.7926	17.3197
89	179.11	9.808	GCMS	Benzoic Acid	47686	https://cloud.oebiotech.com/#/lm/network/47686	HMDB0001870	1297		30746	C00539			243	65-85-0	OC(=O)C1=CC=CC=C1	WPYMKLBDIGXBTP-UHFFFAOYSA-N	Benzenoids	Benzene and substituted derivatives	Benzoic acids and derivatives				Level 1	90.4		95.7			C7H6O2		338829	15.339	15.545	15.5674	15.8862	15.8905	15.9467	15.9263	15.9413	15.7293	15.6952	15.8601	15.9932	16.0578	16.1422	16.2066	15.7149	15.6869
420	103.133	18.786	GCMS	D-Tagatose	48096	https://cloud.oebiotech.com/#/lm/network/48096	HMDB0003418			49092	C00795	cann00052	Galactose metabolism	14408225	20197-42-6	OC[C@@]1(O)OC[C@@H](O)[C@H](O)[C@@H]1O	LKDRXBCSQODPBY-DPYQTVNSSA-N	Organic oxygen compounds	Organooxygen compounds	Carbohydrates and carbohydrate conjugates				Level 1	90.3		84.7			C6H12O6		634398	19.4957	19.1044	19.8849	19.3422	19.4923	19.7969	15.0317	20.128	20.743	21.4098	20.6835	20.8541	20.7687	20.9041	20.8597	20.0405	19.645
359	231.206	17.91	GCMS	3'-O-[3'-O-(5'-Adenylyl)-5'-Cytidylyl]Cytidine	546262	https://cloud.oebiotech.com/#/lm/network/546262								446781		C1=CN(C(=O)N=C1N)C2C(C(C(O2)CO)OP(=O)(O)OCC3C(C(C(O3)N4C=CC(=NC4=O)N)O)OP(=O)(O)OCC5C(C(C(O5)N6C=NC7=C(N=CN=C76)N)O)O)O	SYSZGJKBOHEMPB-FIVCZYLNSA-N	Nucleosides, nucleotides, and analogues	Nucleoside and nucleotide analogues	Oligonucleotides				Level 1	90.3		90.4			C28H37N11O18P2		607091	21.0213	21.1178	21.2654	20.3428	20.0085	20.9194	20.6008	20.9043	21.3241	21.909	22.4308	22.2395	22.3157	22.7725	22.7112	21.8972	21.3124
870	319.282	25.435	GCMS	Beta-Sophorose	546268	https://cloud.oebiotech.com/#/lm/network/546268								441432		C(C1C(C(C(C(O1)O)OC2C(C(C(C(O2)CO)O)O)O)O)O)O	HIWPGCMGAMJNRG-BTLHAWITSA-N	Organic oxygen compounds	Organooxygen compounds	Carbohydrates and carbohydrate conjugates				Level 1	90.3		90.7			C12H22O11		956387	21.4997	20.5957	20.9998	20.786	20.2484	21.2689	20.2266	20.4575	20.4402	18.9873	19.6194	19.2677	19.6514	20.0094	19.1466	20.3348	20.7531
164	160.162	12.604	GCMS	L-Aspartic Acid	46920	https://cloud.oebiotech.com/#/lm/network/46920	HMDB0000191	15		17053	C00049	cann00220,cann00250,cann00260,cann00261,cann00270,cann00300,cann00340,cann00410,cann00460,cann00470,cann00710,cann00760,cann00770,cann00970,cann00999,cann02010	Arginine biosynthesis|Alanine, aspartate and glutamate metabolism|Glycine, serine and threonine metabolism|Monobactam biosynthesis|Cysteine and methionine metabolism|Lysine biosynthesis|Histidine metabolism|beta-Alanine metabolism|Cyanoamino acid metabolism|D-Amino acid metabolism|Carbon fixation in photosynthetic organisms|Nicotinate and nicotinamide metabolism|Pantothenate and CoA biosynthesis|…	5960	56-84-8	N[C@@H](CC(O)=O)C(O)=O	CKLJMWTZIZZHCS-REOHCLBHSA-N	Organic acids and derivatives	Carboxylic acids and derivatives	Amino acids, peptides, and analogues				Level 1	90		99.3			C4H7NO4		431673	19.4346	19.5681	19.6347	22.4536	24.0504	21.5407	21.5739	21.0048	20.6969	20.5909	20.2207	19.9635	19.9887	20.4484	20.2825	18.3962	19.6266
123	147.152	11.041	GCMS	Dl-Glyceric Acid	257717	https://cloud.oebiotech.com/#/lm/network/257717	HMDB0000139	280			C00258	cann00030,cann00260,cann00561,cann00630	Pentose phosphate pathway|Glycine, serine and threonine metabolism|Glycerolipid metabolism|Glyoxylate and dicarboxylate metabolism	752	473-81-4	C(C(C(=O)O)O)O	RBNPOMFGQQGHHO-UHFFFAOYSA-N	Organic oxygen compounds	Organooxygen compounds	Carbohydrates and carbohydrate conjugates				Level 1	90		98.6			C3H6O4		381374	22.7742	22.7746	22.8497	23.7048	23.8662	23.4061	23.4291	23.5178	23.4478	23.3743	23.2665	23.1656	23.2227	23.2691	23.2349	22.3347	22.4146
124	147.13	11.042	GCMS	Maleic Acid	46912	https://cloud.oebiotech.com/#/lm/network/46912	HMDB0000176	4198		18300	C01384	cann00350,cann00650,cann00760	Tyrosine metabolism|Butanoate metabolism|Nicotinate and nicotinamide metabolism	444266	110-16-7	OC(=O)\C=C/C(O)=O	VZCYOOQTPOCHFL-UPHRSURJSA-N	Organic acids and derivatives	Carboxylic acids and derivatives	Dicarboxylic acids and derivatives				Level 1	90		83.3			C4H4O4		381406	22.7838	22.7744	22.8495	23.7209	23.8728	23.406	23.4455	23.5156	23.4659	23.3741	23.2663	23.1655	23.2226	23.2773	23.2348	22.3346	22.4297
94	174.177	9.977	GCMS	Cadaverine	47908	https://cloud.oebiotech.com/#/lm/network/47908	HMDB0002322	3236		18127	C01672	cann00310,cann00470,cann00480,cann00960	Lysine degradation|D-Amino acid metabolism|Glutathione metabolism|Tropane, piperidine and pyridine alkaloid biosynthesis	273	462-94-2	NCCCCCN	VHRGRCVQAFMJIZ-UHFFFAOYSA-N	Organic nitrogen compounds	Organonitrogen compounds	Amines				Level 1	90		84			C5H14N2		344664	20.7392	20.8985	20.8731	21.7758	21.6462	21.756	21.6293	21.7189	21.3351	20.1212	20.3692	20.3802	20.6885	20.2583	20.3479	20.0521	19.7894
47	152.118	7.929	GCMS	3-Pyridinol	267084	https://cloud.oebiotech.com/#/lm/network/267084		44716						7971	109-00-2	C1=CC(=CN=C1)O	GRFNBEZIAWKNCO-UHFFFAOYSA-N	Organoheterocyclic compounds	Pyridines and derivatives	Hydroxypyridines				Level 1	90		86.1			C5H5NO		271089	18.8003	18.8783	18.7884	18.9513	19.0724	19.0865	18.9103	18.9217	18.8686	18.5938	18.7188	18.6366	18.6652	18.9629	18.9446	18.5004	18.6533
437	307.33	19.002	GCMS	L-(-)-Sorbose	47483	https://cloud.oebiotech.com/#/lm/network/47483	HMDB0001266	328114		10295	C08356			441484	470-15-5	OC[C@@]1(O)OC[C@H](O)[C@@H](O)[C@@H]1O	LKDRXBCSQODPBY-BGPJRJDNSA-N	Organic oxygen compounds	Organooxygen compounds	Carbohydrates and carbohydrate conjugates				Level 1	90		85			C6H12O6		641132	23.9384	24.0251	24.2781	24.1515	23.9774	24.8444	24.5147	24.8155	25.5043	26.0899	26.1988	26.2272	26.535	23.7617	26.3934	25.5839	25.38
523	159.155	20.018	GCMS	Methyl Alpha-D-Galactopyranoside	201536	https://cloud.oebiotech.com/#/lm/network/201536	HMDB0246173	86622						2108	709-50-2	COC1OC(CO)C(O)C(O)C1O	HOVAGTYPODGVJG-UHFFFAOYSA-N	Organic oxygen compounds	Organooxygen compounds	Carbohydrates and carbohydrate conjugates				Level 1	90		83.4			C7H14O6		674335	16.781	16.771	16.8864	16.6199	16.423	16.9999	16.9265	17.0823	17.2057	17.8958	18.0057	17.8339	17.8069	17.7904	17.8301	16.607	12.6727
510	319.26	19.853	GCMS	Allose	257730	https://cloud.oebiotech.com/#/lm/network/257730	HMDB0001151	348			C01582			439507	6038-51-3	C(C1C(C(C(C(O1)O)O)O)O)O	WQZGKKKJIJFFOK-IVMDWMLBSA-N	Organic oxygen compounds	Organooxygen compounds	Carbohydrates and carbohydrate conjugates				Level 1	89.9		83.2			C6H12O6		667660	22.2646	22.3066	22.4776	17.3316	18.5259	19.1825	17.3437	19.503	18.0042	17.9335	18.2749	18.0778	18.0756	23.2681	18.2886	23.1948	19.5285
149	102.104	11.968	GCMS	4-Deoxyerythronic Acid	47064	https://cloud.oebiotech.com/#/lm/network/47064	HMDB0000498	5484						13120901	759-06-8	C[C@@H](O)[C@@H](O)C(O)=O	LOUGYXZSURQALL-PWNYCUMCSA-N	Organic oxygen compounds	Organooxygen compounds	Carbohydrates and carbohydrate conjugates				Level 1	89.8		83.5			C4H8O4		411206	16.9628	17.2741	17.2991	18.3609	18.15	18.794	18.828	18.9224	18.7585	17.9362	17.915	17.9066	17.2862	17.6699	17.6407	16.3944	16.3801
482	204.225	19.557	GCMS	D-Gulose	205483	https://cloud.oebiotech.com/#/lm/network/205483	HMDB0250761				C00738			206		OCC1OC(O)C(O)C(O)C1O	WQZGKKKJIJFFOK-UHFFFAOYSA-N	Organic oxygen compounds	Organooxygen compounds	Carbohydrates and carbohydrate conjugates				Level 1	89.8		83.1			C6H12O6		658433	21.2526	21.3507	21.3322	21.6812	22.1029	20.485	21.244	20.8764	22.2405	21.3267	19.3914	18.5822	18.767	26.0714	18.8607	21.294	25.0807
904	103.11	26.039	GCMS	Palatinitol	267117	https://cloud.oebiotech.com/#/lm/network/267117		44799						88735	20942-99-8	C(C1C(C(C(C(O1)OCC(C(C(C(CO)O)O)O)O)O)O)O)O	SERLAGPUMNYUCK-DCUALPFSSA-N	Lipids and lipid-like molecules	Fatty Acyls	Fatty acyl glycosides				Level 1	89.6		83.7			C12H24O11		995117	18.4978	18.1448	17.8826	18.1525	19.2687	17.2388	18.1093	17.6015	17.2761	17.5526	16.6786	16.509	17.9619	16.486	16.4692	18.0432	16.9269
332	229.206	17.379	GCMS	Cis-Aconitic Acid	46856	https://cloud.oebiotech.com/#/lm/network/46856	HMDB0000072	3300		32805	C00417	cann00020,cann00630,cann00660	Citrate cycle (TCA cycle)|Glyoxylate and dicarboxylate metabolism|C5-Branched dibasic acid metabolism	643757	585-84-2	OC(=O)C\C(=C\C(O)=O)C(O)=O	GTZCVFVGUGFEME-IWQZZHSRSA-N	Organic acids and derivatives	Carboxylic acids and derivatives	Tricarboxylic acids and derivatives				Level 1	89.5		88.6			C6H6O6		590538	19.464	19.6522	19.8481	19.6464	19.3767	19.5659	19.7103	19.8055	20.1242	21.174	21.2422	21.1503	20.9671	21.2153	21.2243	19.9001	19.9983
327	217.187	17.203	GCMS	Ribonolactone	47705	https://cloud.oebiotech.com/#/lm/network/47705	HMDB0001900	6380		74168	C02674			111064	5336-08-3	OC[C@H]1OC(=O)[C@H](O)[C@@H]1O	CUOKHACJLGPRHD-BXXZVTAOSA-N	Organic oxygen compounds	Organooxygen compounds	Carbohydrates and carbohydrate conjugates				Level 1	89.5		96.4			C5H8O5		585051	19.9254	20.1209	20.2464	20.2012	20.2976	20.3105	20.4437	20.4655	20.7546	21.2506	21.2065	21.1082	20.9279	21.2941	21.2022	20.4451	20.0653
885	160.155	25.634	GCMS	Alpha-D-Lactose	46916	https://cloud.oebiotech.com/#/lm/network/46916	HMDB0000186	984806		36219	C00243	cann00052,cann02010	Galactose metabolism|ABC transporters	84571	14641-93-1	OC[C@H]1O[C@@H](O[C@H]2[C@H](O)[C@@H](O)[C@@H](O)O[C@@H]2CO)[C@H](O)[C@@H](O)[C@H]1O	GUBGYTABKSRVRQ-XLOQQCSPSA-N	Organic oxygen compounds	Organooxygen compounds	Carbohydrates and carbohydrate conjugates				Level 1	89.4		84.2			C12H22O11		969147	16.9804	17.2419	17.3757	15.9614	16.3566	16.3675	16.4031	16.5867	15.6599	16.0709	16.0509	15.7077	15.5157	15.9315	15.0211	17.4494	16.1448
128	147.12	11.262	GCMS	Itaconic Acid	2875	https://cloud.oebiotech.com/#/lm/network/2875	HMDB0002092	44764	LMFA01170063	30838	C00490	cann00660	C5-Branched dibasic acid metabolism	811	97-65-4	C(=O)(O)C(=C)CC(=O)O	LVHBHZANLOWSRM-UHFFFAOYSA-N	Lipids and lipid-like molecules	Fatty Acyls	Fatty acids and conjugates				Level 1	89.2		99.4			C5H6O4		388486	17.5436	18.9748	19.5271	21.0668	21.1292	20.7073	21.0897	21.3515	21.3184	20.9982	21.4962	21.188	21.0422	20.8661	20.8271	20.105	19.9597
125	241.156	11.192	GCMS	Uracil	46984	https://cloud.oebiotech.com/#/lm/network/46984	HMDB0000300	258		17568	C00106	cann00240,cann00410,cann00770	Pyrimidine metabolism|beta-Alanine metabolism|Pantothenate and CoA biosynthesis	1174	66-22-8	O=C1NC=CC(=O)N1	ISAKRJDGNUQOIC-UHFFFAOYSA-N	Organoheterocyclic compounds	Diazines	Pyrimidines and pyrimidine derivatives				Level 1	89.1		96.6			C4H4N2O2		386233	16.2056	16.5124	16.4918	16.8544	15.3703	16.7064	16.6787	16.7743	16.8735	16.8732	16.6281	16.795	16.7421	16.8291	16.7018	16.2946	15.5694
104	147.169	10.128	GCMS	Glycerol	46888	https://cloud.oebiotech.com/#/lm/network/46888	HMDB0000131	105		17754	C00116	cann00040,cann00052,cann00561,cann02010	Pentose and glucuronate interconversions|Galactose metabolism|Glycerolipid metabolism|ABC transporters	753	56-81-5	OCC(O)CO	PEDCQBHIVMGVHV-UHFFFAOYSA-N	Organic oxygen compounds	Organooxygen compounds	Carbohydrates and carbohydrate conjugates				Level 1	89.1		82.8			C3H8O3		349878	18.8463	22.5044	22.4787	22.6709	22.6358	22.8603	22.8057	22.8332	22.6359	23.1786	23.1817	23.1691	23.227	23.244	23.1704	22.3674	22.6198
863	191.17	25.306	GCMS	Cellobiose	46847	https://cloud.oebiotech.com/#/lm/network/46847	HMDB0000055	3480		36217	C06422			10712	528-50-7	OC[C@H]1O[C@@H](O[C@H]2[C@H](O)[C@@H](O)[C@H](O)O[C@@H]2CO)[C@H](O)[C@@H](O)[C@@H]1O	GUBGYTABKSRVRQ-QRZGKKJRSA-N	Organic oxygen compounds	Organooxygen compounds	Carbohydrates and carbohydrate conjugates				Level 1	89.1		82.3			C12H22O11		948115	18.4349	19.454	19.396	19.0473	19.2929	19.0371	18.7788	18.7907	18.6935	20.374	20.3102	19.0758	19.5377	19.8213	20.3227	18.8942	19.2293
887	204.18	25.649	GCMS	Lactitol	64053	https://cloud.oebiotech.com/#/lm/network/64053	HMDB0040937			75323				157355	585-86-4	[H][C@@](O[C@@H]1O[C@H](CO)[C@H](O)[C@H](O)[C@H]1O)([C@H](O)CO)[C@H](O)[C@@H](O)CO	VQHSOMBJVWLPSR-JVCRWLNRSA-N	Lipids and lipid-like molecules	Fatty Acyls	Fatty acyl glycosides				Level 1	89		82.3			C12H24O11		970109	20.8609	21.032	21.2804	19.8847	19.8841	20.4088	19.4684	20.3068	19.4482	19.6838	20.0196	18.9296	19.5916	19.6006	19.0343	20.7793	19.7824
116	174.182	10.643	GCMS	Glycine	46881	https://cloud.oebiotech.com/#/lm/network/46881	HMDB0000123	20		15428	C00037	cann00230,cann00260,cann00310,cann00440,cann00460,cann00470,cann00480,cann00630,cann00730,cann00785,cann00860,cann00970	Purine metabolism|Glycine, serine and threonine metabolism|Lysine degradation|Phosphonate and phosphinate metabolism|Cyanoamino acid metabolism|D-Amino acid metabolism|Glutathione metabolism|Glyoxylate and dicarboxylate metabolism|Thiamine metabolism|Lipoic acid metabolism|Porphyrin metabolism|Aminoacyl-tRNA biosynthesis	750	56-40-6	NCC(O)=O	DHMQDGOQFOQNFH-UHFFFAOYSA-N	Organic acids and derivatives	Carboxylic acids and derivatives	Amino acids, peptides, and analogues				Level 1	88.9		99			C2H5NO2		367658	21.6039	21.5062	21.4434	21.5533	21.4368	21.4826	21.4078	21.574	21.1281	21.1398	21.0139	21.2018	21.2438	20.9344	21.0023	21.4303	21.0403
566	292.239	20.865	GCMS	Glucaric Acid	2915	https://cloud.oebiotech.com/#/lm/network/2915	HMDB0000663	5633	LMFA01170108	16002	C00818	cann00053	Ascorbate and aldarate metabolism	33037	87-73-0	C(=O)(O)[C@@H](O)[C@@H](O)[C@H](O)[C@@H](O)C(=O)O	DSLZVSRJTYRBFB-LLEIAEIESA-N	Organic oxygen compounds	Organooxygen compounds	Carbohydrates and carbohydrate conjugates				Level 1	88.7		81.2			C6H10O8		710642	20.7734	20.7738	20.8952	21.0861	21.0424	21.0656	20.9614	21.006	21.3026	21.2301	21.1894	21.1159	20.9577	21.2896	21.2384	20.6938	20.5426
524	217.196	20.027	GCMS	2-Amino-2-Deoxy-D-Glucitol	546295	https://cloud.oebiotech.com/#/lm/network/546295								189022		C(C(C(C(C(CO)O)O)O)N)O	FQORWEQXRQVPBZ-SLPGGIOYSA-N	Organic oxygen compounds	Organooxygen compounds	Carbohydrates and carbohydrate conjugates				Level 1	88.5		80.9			C6H15NO5		674721	21.3519	21.4125	21.541	20.8918	20.639	20.965	20.9511	21.1108	21.2673	21.4323	21.6706	21.4636	21.513	22.0949	21.9225	22.3391	19.0519
873	363.28	25.454	GCMS	Maltose	257742	https://cloud.oebiotech.com/#/lm/network/257742	HMDB0000163	413			C00208	cann00500,cann02010	Starch and sucrose metabolism|ABC transporters	6255	69-79-4	C(C1C(C(C(C(O1)OC2C(OC(C(C2O)O)O)CO)O)O)O)O	GUBGYTABKSRVRQ-QUYVBRFLSA-N	Organic oxygen compounds	Organooxygen compounds	Carbohydrates and carbohydrate conjugates				Level 1	88.4		81.3			C12H22O11		957605	19.742	19.0178	19.2065	19.7986	18.6327	18.7948	18.5889	18.0747	18.7261	18.0351	18.5294	18.4524	17.8529	18.2997	18.0896	18.4888	19.1451
432	191.22	18.978	GCMS	Quininic Acid	545463	https://cloud.oebiotech.com/#/lm/network/545463								345824		COC1=CC2=C(C=CN=C2C=C1)C(=O)O	XXLFLUJXWKXUGS-UHFFFAOYSA-N	Organoheterocyclic compounds	Quinolines and derivatives	Quinoline carboxylic acids				Level 1	88.4		85.6			C11H9NO3		640384	19.9691	20.1982	20.5272	17.3907	15.9599	18.9008	18.9382	21.3632	20.2002	20.9431	21.9782	18.4876	21.6296	22.297	16.579	21.7297	21.1162
110	117.155	10.464	GCMS	L-Threonine	46907	https://cloud.oebiotech.com/#/lm/network/46907	HMDB0000167	32		16857	C00188	cann00260,cann00261,cann00290,cann00470,cann00860,cann00970	Glycine, serine and threonine metabolism|Monobactam biosynthesis|Valine, leucine and isoleucine biosynthesis|D-Amino acid metabolism|Porphyrin metabolism|Aminoacyl-tRNA biosynthesis	6288	72-19-5	C[C@@H](O)[C@H](N)C(O)=O	AYFVYJQAPQTCCC-GBXIJSLDSA-N	Organic acids and derivatives	Carboxylic acids and derivatives	Amino acids, peptides, and analogues				Level 1	88.3		98.5			C4H9NO3		361478	17.9018	17.6757	17.6316	19.7699	21.3476	18.3394	18.1298	17.6212	16.9077	18.9872	18.8099	18.6141	18.2721	19.0644	18.7418	17.9216	19.2291
470	204.275	19.439	GCMS	D-Galactose	257702	https://cloud.oebiotech.com/#/lm/network/257702	HMDB0000143	134			C00124	cann00052	Galactose metabolism	6036	59-23-4	C(C1C(C(C(C(O1)O)O)O)O)O	WQZGKKKJIJFFOK-SVZMEOIVSA-N	Organic oxygen compounds	Organooxygen compounds	Carbohydrates and carbohydrate conjugates				Level 1	88.2		82.3			C6H12O6		654754	24.2034	24.6321	24.8868	24.9987	25.2801	24.8703	25.4221	25.4325	25.9436	26.754	26.4112	26.6213	26.1053	23.946	26.6447	25.4842	22.9855
268	218.189	15.649	GCMS	N-(1-Cyclopropylethyl)Aniline	361904	https://cloud.oebiotech.com/#/lm/network/361904		437521						2729088		CC(C1CC1)NC2=CC=CC=C2	MONKBMHEHLHYQX-UHFFFAOYSA-N	Organic nitrogen compounds	Organonitrogen compounds	Amines				Level 1	88.2		82.2			C11H15N		532275	20.8458	20.9177	20.9342	21.0988	20.9423	21.1767	21.1086	21.1703	20.9693	20.6353	20.7958	20.8753	20.8796	20.5106	20.7374	20.2494	19.9205
334	231.222	17.391	GCMS	3,6-Anhydroglucose	275334	https://cloud.oebiotech.com/#/lm/network/275334		66408			C06478			16069993	7625-23-2	C1C(C(C(O1)C(C=O)O)O)O	WZYRMLAWNVOIEX-SLPGGIOYSA-N	Organoheterocyclic compounds	Tetrahydrofurans	Unclassified				Level 1	88.2		91			C6H10O5		590912	23.3377	23.5115	23.6686	23.085	22.9395	23.3445	23.2689	23.4519	23.8028	24.4783	24.7446	24.6215	24.5324	25.1916	24.9844	24.2812	24.0329
198	147.11	13.907	GCMS	2-Deoxy-D-Ribose	258243	https://cloud.oebiotech.com/#/lm/network/258243		3258			C01801	cann00030	Pentose phosphate pathway	5460005	533-67-5	C(C=O)C(C(CO)O)O	ASJSAQIRZKANQN-CRCLSJGQSA-N	Organic oxygen compounds	Organooxygen compounds	Carbonyl compounds				Level 1	88.1		80.4			C5H10O4		473606	18.4039	18.3442	18.3827	19.2869	19.6138	16.8974	20.2099	16.8001	18.4764	18.827	18.0594	18.5954	18.0495	19.2363	18.7227	18.7582	18.6387
335	231.2	17.441	GCMS	3,6-Anhydrogalactose	275333	https://cloud.oebiotech.com/#/lm/network/275333		66407			C06474			16069996	14122-18-0	C1C(C(C(O1)C(C=O)O)O)O	WZYRMLAWNVOIEX-BGPJRJDNSA-N	Organoheterocyclic compounds	Tetrahydrofurans	Unclassified				Level 1	88.1		87			C6H10O5		592471	19.147	19.12	19.3058	18.9523	19.0354	19.1033	23.3464	19.1351	19.2709	24.5258	20.0271	19.9774	20.0274	20.7122	24.9709	19.9329	24.2396
365	215.2	18.014	GCMS	6-Deoxyglucitol	546265	https://cloud.oebiotech.com/#/lm/network/546265								151266		CC(C(C(C(CO)O)O)O)O	SKCKOFZKJLZSFA-JGWLITMVSA-N	Unclassified	Unclassified	Unclassified				Level 1	88		80.4			C6H14O5		610333	10.7341	20.5196	14.8499	10.7341	10.7341	10.7341	10.7341	10.7341	10.7341	10.7341	10.7341	10.7341	10.7341	10.7341	10.7341	10.7341	14.1097
393	274.24	18.414	GCMS	D-Threo-Isocitric Acid	47687	https://cloud.oebiotech.com/#/lm/network/47687	HMDB0001874	3328		151	C00451			5318532	6061-97-8	O[C@H]([C@H](CC(O)=O)C(O)=O)C(O)=O	ODBLHEXUDAPZAU-ZAFYKAAXSA-N	Organic acids and derivatives	Carboxylic acids and derivatives	Tricarboxylic acids and derivatives				Level 1	88		83.4			C6H8O7		622802	23.3202	23.3698	23.6496	23.7931	20.4141	24.3144	24.3163	24.5755	25.0124	25.5011	25.7876	25.684	25.6681	25.7447	25.8622	24.6047	24.2877
544	204.17	20.439	GCMS	Ascorbic Acid	46840	https://cloud.oebiotech.com/#/lm/network/46840	HMDB0000044	320050		29073	C01041	cann00053	Ascorbate and aldarate metabolism	54670067	134-03-2	[H][C@@]1(OC(=O)C(O)=C1O)[C@@H](O)CO	CIWBSHSKHKDKBQ-JLAZNSOCSA-N	Organoheterocyclic compounds	Dihydrofurans	Furanones				Level 1	87.9		80.7			C6H8O6		692381	24.0324	19.313	18.0523	24.3723	18.9277	15.6811	20.0292	20.1254	20.5809	20.5249	15.6749	19.798	20.1532	20.6655	20.5829	16.8159	20.9304
265	246.223	15.559	GCMS	L-Glutamic Acid	46895	https://cloud.oebiotech.com/#/lm/network/46895	HMDB0000148	19		16015	C00025	cann00220,cann00250,cann00330,cann00340,cann00430,cann00470,cann00480,cann00630,cann00650,cann00660,cann00860,cann00910,cann00970,cann02010	Arginine biosynthesis|Alanine, aspartate and glutamate metabolism|Arginine and proline metabolism|Histidine metabolism|Taurine and hypotaurine metabolism|D-Amino acid metabolism|Glutathione metabolism|Glyoxylate and dicarboxylate metabolism|Butanoate metabolism|C5-Branched dibasic acid metabolism|Porphyrin metabolism|Nitrogen metabolism|Aminoacyl-tRNA biosynthesis|ABC transporters	33032	56-86-0	N[C@@H](CCC(O)=O)C(O)=O	WHUUTDBJXJRKMK-VKHMYHEASA-N	Organic acids and derivatives	Carboxylic acids and derivatives	Amino acids, peptides, and analogues				Level 1	87.6		98.7			C5H9NO4		529206	20.6011	20.6596	20.6658	21.2402	20.7765	21.179	21.208	21.3842	21.0659	19.749	19.8284	20.1089	20.0031	19.6872	19.842	19.89	19.3981
147	240.18	11.938	GCMS	Pyrrole-2-Carboxylic Acid	48264	https://cloud.oebiotech.com/#/lm/network/48264	HMDB0004230	3787		36751	C05942	cann00470	D-Amino acid metabolism	12473	634-97-9	OC(=O)C1=CC=CN1	WRHZVMBBRYBTKZ-UHFFFAOYSA-N	Organoheterocyclic compounds	Pyrroles	Pyrrole carboxylic acids and derivatives				Level 1	87.6		82.1			C5H5NO2		410241	16.4218	16.698	16.7164	17.7582	17.7143	17.6721	17.5879	17.7347	17.6023	16.9025	16.9915	16.956	16.9815	16.9205	16.9985	16.0118	15.8683
316	147.14	16.965	GCMS	Levoglucosan	47135	https://cloud.oebiotech.com/#/lm/network/47135	HMDB0000640	4132		30997				2724705	498-07-7	[H][C@@]12OC[C@@H](O1)[C@@H](O)[C@H](O)[C@H]2O	TWNIBLMWSKIRAT-VFUOTHLCSA-N	Organoheterocyclic compounds	Oxepanes	Unclassified				Level 1	87.6		79.8			C6H10O5		577163	17.279	17.2559	17.3156	20.1166	14.9246	19.4823	18.95	18.9098	19.1949	14.383	16.3505	16.1251	17.7579	16.5299	16.4974	16.188	17.982
119	147.141	10.808	GCMS	Succinic Acid	2857	https://cloud.oebiotech.com/#/lm/network/2857	HMDB0000254	114	LMFA01170043	15741	C00042	cann00020,cann00190,cann00250,cann00310,cann00350,cann00360,cann00620,cann00630,cann00640,cann00650,cann00760,cann00920	Citrate cycle (TCA cycle)|Oxidative phosphorylation|Alanine, aspartate and glutamate metabolism|Lysine degradation|Tyrosine metabolism|Phenylalanine metabolism|Pyruvate metabolism|Glyoxylate and dicarboxylate metabolism|Propanoate metabolism|Butanoate metabolism|Nicotinate and nicotinamide metabolism|Sulfur metabolism	1110	110-15-6	C(CCC(=O)O)(=O)O	KDYFGRWQOYBRFD-UHFFFAOYSA-N	Organic acids and derivatives	Carboxylic acids and derivatives	Dicarboxylic acids and derivatives				Level 1	87.4		96.8			C4H6O4		373355	23.0451	23.1542	23.0957	22.6471	22.5139	22.6289	22.3678	22.2267	22.246	23.4439	23.2107	23.3066	23.255	23.599	23.4883	22.7286	23.2279
911	147.12	26.198	GCMS	Coniferin	52432	https://cloud.oebiotech.com/#/lm/network/52432	HMDB0013682	64182		16220	C00761	cann00940	Phenylpropanoid biosynthesis	5280372	124151-33-3	COC1=C(O[C@@H]2O[C@H](CO)[C@@H](O)[C@H](O)[C@H]2O)C=CC(\C=C\CO)=C1	SFLMUHDGSQZDOW-FAOXUISGSA-N	Organic oxygen compounds	Organooxygen compounds	Carbohydrates and carbohydrate conjugates				Level 1	87.4		80.8			C16H22O8		1.00531e+06	21.2324	20.3988	20.7014	17.1777	20.989	20.8234	19.9066	20.0535	16.7006	19.2231	20.1914	19.2539	19.4881	20.0345	18.9907	19.7079	19.902
293	116.167	16.302	GCMS	L-Asparagine	46908	https://cloud.oebiotech.com/#/lm/network/46908	HMDB0000168	14		17196	C00152	cann00250,cann00460,cann00970	Alanine, aspartate and glutamate metabolism|Cyanoamino acid metabolism|Aminoacyl-tRNA biosynthesis	6267	70-47-3	N[C@@H](CC(N)=O)C(O)=O	DCXYFEDJOCDNAF-REOHCLBHSA-N	Organic acids and derivatives	Carboxylic acids and derivatives	Amino acids, peptides, and analogues				Level 1	87.2		90.4			C4H8N2O3		554548	23.7229	23.7129	23.761	24.1662	23.9389	24.3226	24.2685	24.2838	24.0918	23.605	23.5765	23.5603	23.832	23.3234	23.4646	22.2055	21.749
518	217.19	19.963	GCMS	L-Iditol	51427	https://cloud.oebiotech.com/#/lm/network/51427	HMDB0011632	62390		18202	C01507			5460044	488-45-9	OC[C@H](O)[C@@H](O)[C@H](O)[C@@H](O)CO	FBPFZTCFMRRESA-UNTFVMJOSA-N	Organic oxygen compounds	Organooxygen compounds	Carbohydrates and carbohydrate conjugates				Level 1	87.1		81.8			C6H14O6		671978	20.0719	20.0895	20.21	20.1123	20.0739	20.2214	20.349	20.3504	20.5804	21.3072	21.2328	21.2338	21.011	21.1184	21.0965	19.3163	19.0054
113	142.196	10.514	GCMS	L-Proline	46904	https://cloud.oebiotech.com/#/lm/network/46904	HMDB0000162	29		17203	C00148	cann00330,cann00470,cann00970	Arginine and proline metabolism|D-Amino acid metabolism|Aminoacyl-tRNA biosynthesis	145742	147-85-3	OC(=O)[C@@H]1CCCN1	ONIBWKKTOPOVIA-BYPYZUCNSA-N	Organic acids and derivatives	Carboxylic acids and derivatives	Amino acids, peptides, and analogues				Level 1	87		95.4			C5H9NO2		363205	23.9248	23.8181	23.817	20.3705	17.9543	23.7914	23.792	24.0622	23.9965	22.2468	22.7336	23.0746	23.7402	21.8293	22.7092	22.5999	17.8235
232	147.12	14.584	GCMS	1,8-Octanediol	6394	https://cloud.oebiotech.com/#/lm/network/6394		69885	LMFA05000683	44630	C14218			69420	629-41-4	C(CCCCCCCO)O	OEIJHBUUFURJLI-UHFFFAOYSA-N	Lipids and lipid-like molecules	Fatty Acyls	Fatty alcohols				Level 1	86.9		79.3			C8H18O2		495949	16.3494	16.268	16.1729	16.7546	16.7318	16.2676	16.2586	16.0998	15.9705	16.0638	16.4783	14.0473	16.1877	16.5259	16.2676	15.4624	15.9355
253	292.218	15.223	GCMS	Meso-Tartrate	295101	https://cloud.oebiotech.com/#/lm/network/295101		319344						201434		C(C(C(=O)[O-])O)(C(=O)[O-])O	FEWJPZIEWOKRBE-XIXRPRMCSA-L	Organic acids and derivatives	Hydroxy acids and derivatives	Beta hydroxy acids and derivatives				Level 1	86.9		81.7			C4H4O6		517745	18.9189	18.9619	18.9608	19.2453	19.4215	19.2235	19.2477	19.1617	18.882	18.3485	18.3474	18.3752	18.3431	18.5142	18.4296	18.1613	18.58
100	299.269	10.083	GCMS	2-Phenylethanol	58091	https://cloud.oebiotech.com/#/lm/network/58091	HMDB0033944	64740		49000	C05853	cann00360	Phenylalanine metabolism	6054	60-12-8	OCCC1=CC=CC=C1	WRMNZCZEMHIOCP-UHFFFAOYSA-N	Benzenoids	Benzene and substituted derivatives	Unclassified				Level 1	86.8		85.1			C8H10O		348324	25.3941	25.1946	25.1977	25.2137	25.3324	25.3179	25.3564	25.4153	25.2443	25.6688	25.7087	25.7094	25.7398	25.8342	25.787	25.2114	25.4951
97	158.213	10.072	GCMS	Methyl Isoleucinate	545840	https://cloud.oebiotech.com/#/lm/network/545840								75735		CCC(C)C(C(=O)OC)N	YXMMTUJDQTVJEN-WDSKDSINSA-N	Organic acids and derivatives	Carboxylic acids and derivatives	Amino acids, peptides, and analogues				Level 1	86.7		78			C7H15NO2		347944	21.2863	21.3713	21.5429	17.0792	14.3172	21.5122	21.5691	21.9218	21.8255	19.9733	20.5557	21.0538	21.6598	19.5481	20.6819	21.0102	15.8282
563	292.26	20.824	GCMS	Pterin	47230	https://cloud.oebiotech.com/#/lm/network/47230	HMDB0000802	5766		18265	C00715			73000	2236-60-4	NC1=NC2=NC=CN=C2C(=O)N1	HNXQXTQTPAJEJL-UHFFFAOYSA-N	Organoheterocyclic compounds	Pteridines and derivatives	Pterins and derivatives				Level 1	86.4		79.1			C6H5N5O		708884	20.7679	10.7341	17.092	12.4205	15.7611	21.0725	20.8896	20.9711	21.2835	21.2244	21.1682	21.1159	20.9328	21.2429	21.1723	20.6518	14.8668
236	125.099	14.714	GCMS	Erythronic Acid	47124	https://cloud.oebiotech.com/#/lm/network/47124	HMDB0000613	45855		37655				2781043	13752-84-6	OC[C@@H](O)[C@@H](O)C(O)=O	JPIJQSOTBSSVTP-PWNYCUMCSA-N	Organic oxygen compounds	Organooxygen compounds	Carbohydrates and carbohydrate conjugates				Level 1	86.2		79.1			C4H8O5		500384	14.9889	14.9617	14.962	14.9656	15.2487	14.686	14.5575	14.4539	14.3183	15.403	15.0784	15.1437	14.8412	15.647	15.1786	14.9685	15.2838
382	204.232	18.276	GCMS	Shikimic Acid	48022	https://cloud.oebiotech.com/#/lm/network/48022	HMDB0003070	338		16119	C00493	cann00400,cann00996,cann00999	Phenylalanine, tyrosine and tryptophan biosynthesis|Biosynthesis of various alkaloids|Biosynthesis of various plant secondary metabolites	8742	138-59-0	O[C@@H]1CC(=C[C@@H](O)[C@H]1O)C(O)=O	JXOHGGNKMLTUBP-HSUXUTPPSA-N	Organic oxygen compounds	Organooxygen compounds	Alcohols and polyols				Level 1	86.1		79.2			C7H10O5		618500	23.1191	22.7798	23.5034	23.833	21.7065	23.3183	22.9507	23.6513	24.3446	25.3106	22.7882	23.9162	23.1149	24.7404	24.9954	23.3115	22.5899
977	357.371	29.605	GCMS	Sitosterol	44234	https://cloud.oebiotech.com/#/lm/network/44234	HMDB0000852	41774	LMST01040129	27693	C01753	cann00100	Steroid biosynthesis	222284	83-46-5	C1[C@]2(C)[C@@]3([H])CC[C@]4(C)[C@@]([H])([C@]([H])(C)CC[C@@H](CC)C(C)C)CC[C@@]4([H])[C@]3([H])CC=C2C[C@@H](O)C1	KZJWDPNRJALLNS-VJSFXXLFSA-N	Lipids and lipid-like molecules	Steroids and steroid derivatives	Stigmastanes and derivatives				Level 1	86		78.1			C29H50O		1.22378e+06	14.2937	13.2265	13.3365	13.61	12.675	12.9318	12.6407	12.747	13.0115	12.3892	12.901	12.6407	11.9043	13.5042	12.6046	12.4776	10.7341
446	75.16	19.229	GCMS	Fructose	47144	https://cloud.oebiotech.com/#/lm/network/47144	HMDB0000660	135		28645	C02336			439709	53188-23-1	OC[C@H]1O[C@](O)(CO)[C@@H](O)[C@@H]1O	RFSUNEUAIZKAJO-ARQDHWQXSA-N	Organic oxygen compounds	Organooxygen compounds	Carbohydrates and carbohydrate conjugates				Level 1	85.9		76.8			C6H12O6		648208	20.3343	20.3419	20.8765	20.1059	20.0546	20.1632	19.982	21.6535	20.306	22.0749	21.9266	22.4018	21.9432	22.3853	24.2086	21.1338	21.1021
23	174.168	7.112	GCMS	1-Butylamine	55896	https://cloud.oebiotech.com/#/lm/network/55896	HMDB0031321	72484		43799	C18706			8007	109-73-9	CCCCN	HQABUPZFAYXKJW-UHFFFAOYSA-N	Organic nitrogen compounds	Organonitrogen compounds	Amines				Level 1	85.9		87.4			C4H11N		241237	19.1439	19.025	18.9973	18.3895	18.7559	18.3846	18.3493	18.9628	18.9053	18.2467	18.3617	18.4563	18.5836	18.5062	18.5452	18.6894	18.4389
871	324.258	25.438	GCMS	Guanosine	46890	https://cloud.oebiotech.com/#/lm/network/46890	HMDB0000133	87		16750	C00387	cann00230	Purine metabolism	6802	118-00-3	NC1=NC2=C(N=CN2[C@@H]2O[C@H](CO)[C@@H](O)[C@H]2O)C(=O)N1	NYHBQMYGNKIUIF-UUOKFMHZSA-N	Nucleosides, nucleotides, and analogues	Purine nucleosides	Unclassified				Level 1	85.7		79.2			C10H13N5O5		956579	20.4825	19.7088	19.8754	13.8671	19.0729	20.0264	19.174	19.2625	19.2602	17.8113	18.1089	17.9066	17.5943	18.2	17.4664	19.4345	19.8079
55	152.11	8.293	GCMS	4-Pyridinol	258239	https://cloud.oebiotech.com/#/lm/network/258239		3232						12290	626-64-2	C1=CNC=CC1=O	GCNTZFIIOFTKIY-UHFFFAOYSA-N	Organoheterocyclic compounds	Pyridines and derivatives	Hydropyridines				Level 1	85.2		75.9			C5H5NO		284389	16.0579	16.2188	16.2336	16.2623	16.3952	16.4148	16.3032	16.2414	16.1105	16.3082	16.4614	16.4235	16.5951	16.6452	16.7458	16.3758	16.1641
753	217.222	23.872	GCMS	Uridine	46982	https://cloud.oebiotech.com/#/lm/network/46982	HMDB0000296	90		16704	C00299	cann00240	Pyrimidine metabolism	6029	58-96-8	OC[C@H]1O[C@H]([C@H](O)[C@@H]1O)N1C=CC(=O)NC1=O	DRTQHJPVMGBUCF-XVFCMESISA-N	Nucleosides, nucleotides, and analogues	Pyrimidine nucleosides	Unclassified				Level 1	85.1		83.2			C9H12N2O6		859786	21.6954	21.8755	21.7414	21.7769	22.3114	21.8832	21.9764	21.7342	21.6316	21.7486	21.8087	21.9065	21.6133	21.8739	21.6489	20.5476	21.0857
173	172.27	12.833	GCMS	2-(4-Methyl-1-Piperazinyl)Ethanamine	83720	https://cloud.oebiotech.com/#/lm/network/83720	HMDB0062673			84290				70284	934-98-5	CN1CCN(CCN)CC1	GOWUDHPKGOIDIX-UHFFFAOYSA-N	Organoheterocyclic compounds	Diazinanes	Piperazines				Level 1	85.1		75.6			C7H17N3		439043	24.3238	24.2646	24.3359	25.4972	25.633	25.3823	25.5309	25.6409	25.6413	24.7353	24.5185	24.5218	24.5155	24.5307	24.4126	24.2089	24.1643
12.09_271.2277m/z	271.228	12.0903	LCMS-neg	9-methoxy-pentadecanoic acid	2276	https://cloud.oebiotech.com/#/lm/network/2276		96774	LMFA01080013					15389269		C(CCCCCCCC(OC)CCCCCC)(=O)O	QWMAMXJYEIAKRF-UHFFFAOYSA-N	Lipids and lipid-like molecules	Fatty Acyls	Fatty acids and conjugates	脂质和类脂质分子	脂肪酰基类	脂肪酸和结合物	Level 1	78.2	96.825	98.7	183.8512, 183.9128, 197.1917, 223.2070, 225.2222, 253.2168, 269.2128, 271.1183, 271.1789, 271.2277	M-H	C16H32O3	-0.604117		17.11	17.0297	17.0684	17.0683	16.9004	16.9579	16.6599	16.6829	17.0054	17.2694	17.8078	17.4024	17.5527	17.4627	17.5404	16.478	16.972
10.59_535.3120m/z	535.312	10.5852	LCMS-neg	3-O-alpha-L-rhamnopyranosyl-3-hydroxynonanoyl-3-hydroxydecanoic acid	10254	https://cloud.oebiotech.com/#/lm/network/10254			LMFA13030011							O([C@H]1[C@H](O)[C@H](O)[C@@H](O)[C@H](C)O1)C(CCCCCC)CC(=O)OC(CCCCCCC)CC(=O)O	XHNBTUJCLWCVLZ-WAJLVERESA-N	Lipids and lipid-like molecules	Fatty Acyls	Fatty acyl glycosides	脂质和类脂质分子	脂肪酰基类	脂肪酰糖苷	Level 1	77.5	97.9656	95.1	233.1570, 235.0831, 253.0927, 253.2170, 253.2446, 255.2312, 489.3064, 510.2575, 511.1593, 535.3126	M+FA-H	C25H46O9	-0.806343		17.1611	17.0738	17.0634	17.9274	18.1132	17.7425	17.8774	17.6808	17.6232	16.3713	16.2851	16.3348	16.2151	16.4715	16.2017	16.6965	16.5669
5.95_301.1191m/z	301.119	5.94923	LCMS-neg	Nafagrel	209413	https://cloud.oebiotech.com/#/lm/network/209413	HMDB0255418							65851		OC(=O)C1=CC2=C(CC(CN3C=CN=C3)CC2)C=C1	VJJHOPPXRPHVCA-UHFFFAOYSA-N	Benzenoids	Naphthalenes	Naphthalenecarboxylic acids and derivatives	苯类	萘	萘甲酸及其衍生物	Level 1	77.1	96.7833	94.4	257.1029, 257.1294, 257.1577, 263.1300, 283.1928, 287.4781, 301.0315, 301.0377, 301.0882, 301.1193	M+FA-H	C15H16N2O2	-1.09082		12.5569	12.5466	12.5171	12.7511	12.8033	12.6654	12.578	12.644	12.5959	12.4127	12.3517	12.3713	12.3026	12.6376	12.3198	12.32	12.5328
10.05_538.3148m/z	538.315	10.0512	LCMS-neg	PC(16:1/0:0)	19831	https://cloud.oebiotech.com/#/lm/network/19831		40287	LMGP01050021	84752				24779460		[C@](COP(=O)([O-])OCC[N+](C)(C)C)([H])(O)COC(CCCCCCC/C=C/CCCCCC)=O	LFUDDCMNKWEORN-BREAQWACSA-N	Lipids and lipid-like molecules	Glycerophospholipids	Glycerophosphocholines	脂质和类脂质分子	甘油磷脂	甘油磷酸胆碱	Level 1	76	97.511	96	453.2253, 454.2234, 469.9171, 478.2934, 478.3659, 479.2383, 485.2402, 488.2602, 510.8537, 538.3151	M+FA-H	C24H48NO7P	-0.525614		14.932	14.9733	15.0227	16.1175	16.4649	16.3807	16.1973	16.0181	16.1241	11.6531	12.2181	12.1493	12.4631	11.8629	12.4515	14.1683	13.833
9.80_512.2988m/z	512.299	9.79693	LCMS-neg	1-(2-methoxy-5Z-hexadecenyl)-sn-glycero-3-phosphoethanolamine	21251	https://cloud.oebiotech.com/#/lm/network/21251			LMGP02060018					137323921		[C@](COP(=O)(O)OCCN)([H])(O)COCC(OC)CC/C=C\CCCCCCCCCC	GIYHJKMZJHZKIU-WWKOBSEMSA-N	Lipids and lipid-like molecules	Glycerophospholipids	Glycerophosphoethanolamines	脂质和类脂质分子	甘油磷脂	甘油磷酸乙醇胺	Level 1	75.7	96.3046	93.4	287.2259, 287.2699, 291.8736, 308.8643, 359.8607, 375.1026, 376.8568, 452.2780, 510.9084, 512.2987	M+FA-H	C22H46NO7P	-1.33891		13.3227	13.4069	13.4235	14.3254	14.1037	14.6312	14.3263	14.4501	14.419	12.1006	12.5434	12.3844	12.8632	12.5893	12.9005	12.5558	12.4986
0.74_371.1190m/z	371.119	0.74045	LCMS-neg	Neohesperidose	54462	https://cloud.oebiotech.com/#/lm/network/54462	HMDB0029523				C08244			5184980	17074-02-1	CC1OC(OC2C(O)OC(CO)C(O)C2O)C(O)C(O)C1O	VSRVRBXGIRFARR-UHFFFAOYSA-N	Organic oxygen compounds	Organooxygen compounds	Carbohydrates and carbohydrate conjugates	有机氧化合物	有机氧化合物	碳水化合物和碳水化合物结合物	Level 1	75.4	96.6485	87.4	226.9374, 227.1634, 273.0733, 286.7630, 287.0059, 287.0527, 287.2158, 287.4966, 371.0761, 371.1156	M+FA-H	C12H22O10	-1.60793		21.3166	21.4155	21.3624	21.416	21.668	21.3791	21.4581	21.409	21.2103	21.6916	21.7161	21.5663	21.5215	21.8677	21.7569	20.737	20.3991
2.50_225.0879m/z	225.088	2.50457	LCMS-neg	(6-Amino-3,4-dihydro-2H-1,4-benzoxazin-3-yl)methanol	199237	https://cloud.oebiotech.com/#/lm/network/199237	HMDB0243625							25054598		NC1=CC2=C(OCC(CO)N2)C=C1	QULMQWMDJWXOMS-UHFFFAOYSA-N	Organoheterocyclic compounds	Benzoxazines	Unclassified	有机杂环化合物	苯并噁嗪类		Level 1	74.4	98.6107	75.3	180.9186, 181.0142, 181.0980, 182.0066, 182.0452, 182.0824, 196.9255, 207.0777, 225.0415, 225.0878	M+FA-H	C9H12N2O2	-0.990651		14.0168	13.9647	13.93	14.6889	14.9417	14.5931	14.4465	14.3308	14.5454	14.0554	14.0142	14.1427	14.1107	13.938	14.065	12.8731	13.0219
10.41_352.2605n	353.268	10.4109	LCMS-pos	MG(0:0/18:3/0:0)	51360	https://cloud.oebiotech.com/#/lm/network/51360	HMDB0011540	62324		75474				11674746		[H]C(CO)(CO)OC(=O)CCCCCCC\C=C/C\C=C/C\C=C/CC	ZCCLDKGWJIREQF-PDBXOOCHSA-N	Lipids and lipid-like molecules	Fatty Acyls	Lineolic acids and derivatives	脂质和类脂质分子	脂肪酰基类	亚油酸及其衍生物	Level 1	74.3	96.85	97.5	179.1431, 187.1480, 201.1640, 243.2104, 261.2208, 279.2310, 299.2348, 317.2462, 335.2183, 335.2569	M+H-H2O, M+H	C21H36O4	-2.34788		23.1786	23.1072	23.1983	23.5446	23.5503	23.4154	23.3845	23.4096	23.3251	22.9655	23.1497	23.0702	23.0826	23.1359	23.1019	22.9777	22.7952
8.23_240.0667n	239.059	8.2269	LCMS-neg	Propyl 1-(propylsulfinyl)propyl disulfide	57333	https://cloud.oebiotech.com/#/lm/network/57333	HMDB0033071	88963		174238				85752107		CCCSSC(CC)S(=O)CCC	NIBWKLISDHVING-UHFFFAOYSA-N	Organosulfur compounds	Sulfoxides	Unclassified	有机硫化合物	亚砜		Level 1	73.8	92.0646	95	183.9128, 194.9060, 195.1388, 221.0825, 223.0280, 223.0513, 226.9809, 238.8361, 238.8692, 239.0609	M-H, M+FA-H	C9H20OS3	-3.73273		14.7198	14.8344	15.2941	12.7288	12.8593	12.5936	12.9252	12.4866	12.7909	12.0944	12.0736	11.832	11.9263	11.886	11.806	12.2354	12.021
7.00_536.2037n	535.196	7.00232	LCMS-neg	Lappaol A	254890	https://cloud.oebiotech.com/#/lm/network/254890	HMDB0301812	71861			C17684			323894	62333-08-8	COC1=CC(CC2COC(=O)C2CC2=CC=C(O)C(OC)=C2)=CC2=C1OC(C2CO)C1=CC=C(O)C(OC)=C1	PYLYQTVVQXPBIJ-UHFFFAOYSA-N	Phenylpropanoids and polyketides	2-arylbenzofuran flavonoids	Unclassified	苯丙素和聚酮化合物	2-芳基苯并呋喃类黄酮		Level 1	73.6	90.6967	93.4	475.1812, 487.1778, 487.1863, 490.1620, 502.1655, 505.1867, 510.5128, 510.8405, 517.1870, 535.1946	M-H, M+FA-H	C30H32O9	-1.77415		13.571	13.5112	13.432	12.8074	12.4653	13.2176	13.2071	12.8734	12.8861	14.5023	14.3988	14.3161	14.6458	14.2583	14.7834	11.3675	12.8729
10.54_292.2036n	291.196	10.5388	LCMS-neg	9-KOT	3322	https://cloud.oebiotech.com/#/lm/network/3322		45173	LMFA02000371	142251				11380794	125559-74-2	C(CCCCCCCC(=O)/C=C/C=C\C/C=C\CC)(=O)O	ACHDMUPTZYZIGR-CUHSZNQNSA-N	Lipids and lipid-like molecules	Fatty Acyls	Lineolic acids and derivatives	脂质和类脂质分子	脂肪酰基类	亚油酸及其衍生物	Level 1	73.5	97.4331	87.5	247.1343, 247.2062, 255.2128, 261.2224, 263.2386, 273.1860, 273.2203, 289.1797, 291.1437, 291.1965	M-H, 2M-H	C18H28O3	-0.713447		19.3538	19.3086	19.306	18.6412	18.7992	18.5464	18.3753	18.4651	18.2354	19.7924	19.6095	19.5844	19.6082	19.7637	19.3814	19.7016	19.7365
10.68_296.2347n	295.227	10.6776	LCMS-neg	2R-hydroxy-linoleic acid	3012	https://cloud.oebiotech.com/#/lm/network/3012		45940	LMFA02000057					52921871		C([C@H](O)CCCCCC/C=C\C/C=C\CCCCC)(=O)O	AFDSETGKYZMEEA-SVCKQPKZSA-N	Lipids and lipid-like molecules	Fatty Acyls	Lineolic acids and derivatives	脂质和类脂质分子	脂肪酰基类	亚油酸及其衍生物	Level 1	73.4	97.1536	96.2	251.2380, 259.2070, 275.2026, 277.2170, 278.2206, 282.8306, 287.4418, 293.2118, 295.1753, 295.2275	M-H, M+FA-H, 2M-H	C18H32O3	-1.53391		18.8894	18.8298	18.8895	18.3415	18.0574	18.1813	17.9499	18.063	17.9371	19.9643	19.4949	19.6608	19.571	19.7874	19.4895	18.2984	18.6298
8.90_267.1600m/z	267.16	8.9024	LCMS-neg	Rishitin	59455	https://cloud.oebiotech.com/#/lm/network/59455	HMDB0035593				C09715			534260	18178-54-6	CC1C(O)C(O)CC2=C1CC(CC2)C(C)=C	XSCYYIVXGBKTOC-UHFFFAOYSA-N	Organic oxygen compounds	Organooxygen compounds	Alcohols and polyols	有机氧化合物	有机氧化合物	醇和多元醇	Level 1	73.2	97.5793	95.4	226.4030, 226.8544, 226.9711, 227.0076, 227.0193, 231.1394, 249.1494, 253.8059, 267.0723, 267.1601	M+FA-H	C14H22O2	-0.937917		12.981	13.1852	13.1062	13.9888	13.8113	13.8418	13.6838	13.8101	14.0356	12.349	12.6773	12.4739	12.2388	12.4686	12.5446	13.2883	12.6391
1.09_191.0194m/z	191.019	1.0855	LCMS-neg	dehydroascorbate (bicyclic form)	257140	https://cloud.oebiotech.com/#/lm/network/257140	HMDB0304326							14159508		OC1COC2(O)C1OC(=O)C2(O)O	QPPOKIPSRPKDEM-UHFFFAOYSA-N	Organoheterocyclic compounds	Furofurans	Isosorbides	有机杂环化合物	呋喃呋喃类	异山梨醇	Level 1	72.5	99.4854	83.4	146.9378, 147.0295, 148.0332, 154.9984, 156.0018, 173.0088, 174.0122, 183.4951, 184.0040, 191.0195	M-H	C6H8O7	-1.86485		24.9743	24.9076	24.9691	25.4931	25.032	24.8891	25.171	25.0438	25.1951	24.6353	24.9642	24.9007	24.9735	24.8428	24.7998	24.9695	24.81
4.12_215.0814m/z	215.081	4.11918	LCMS-pos	p-Fluorohippuric acid	201562	https://cloud.oebiotech.com/#/lm/network/201562	HMDB0246203							699341		OC(=O)CNC(=O)C1=CC=C(F)C=C1	NVWXSGQHHUSSOU-UHFFFAOYSA-N	Benzenoids	Benzene and substituted derivatives	Benzoic acids and derivatives	苯类	苯和取代衍生物	苯甲酸及其衍生物	Level 1	72.4	96.3011	78.9	179.0694, 179.1068, 180.0679, 188.0698, 197.0444, 197.0708, 197.1165, 198.0546, 215.0165, 215.0814	M+NH4	C9H8FNO3	-6.57832		16.491	16.5419	16.5735	16.6249	16.7949	16.6436	16.6621	16.6688	16.3051	16.6354	16.5942	16.5664	16.6807	16.644	16.5968	16.5227	16.4381
9.84_475.2692n	476.276	9.84388	LCMS-pos	PE(18:3/0:0)	21178	https://cloud.oebiotech.com/#/lm/network/21178	HMDB0011508	62293	LMGP02050017					52925136		[C@](COP(=O)(O)OCCN)([H])(O)COC(CCCC/C=C\C/C=C\C/C=C\CCCCC)=O	QULMFYLWLOKODU-CSLWLMPESA-N	Lipids and lipid-like molecules	Glycerophospholipids	Glycerophosphoethanolamines	脂质和类脂质分子	甘油磷脂	甘油磷酸乙醇胺	Level 1	72.1	91.0133	96	304.2635, 317.2462, 335.2574, 335.2990, 415.2250, 433.2316, 433.2369, 458.2658, 458.3344, 476.2765	M+H, M+Na	C23H42NO7P	-1.54939		14.2223	14.3074	14.5913	15.6204	15.7977	16.1769	15.8096	15.5672	15.7773	10.4933	11.1945	10.717	11.2152	10.9287	11.1092	12.8133	12.8444
10.28_309.2069m/z	309.207	10.2831	LCMS-neg	15,16-dihydrosacrolide A	7897	https://cloud.oebiotech.com/#/lm/network/7897			LMFA07040156					132571558		C1CCCCCC(=O)O[C@H](CCCCC)C(=O)C=C[C@H](O)C1	JJQOCZNUTZIGAX-RCKIBTJTSA-N	Phenylpropanoids and polyketides	Macrolides and analogues	Unclassified	苯丙素和聚酮化合物	大环内酯类和类似物		Level 1	72	95.6945	95.8	225.1491, 241.1813, 247.2052, 263.2017, 265.2176, 273.1852, 281.2119, 291.1963, 309.1694, 309.2067	M-H	C18H30O4	-0.824126		16.3042	16.2805	16.2673	16.1696	16.1684	15.9836	15.7639	15.9061	15.8463	17.1185	16.8585	16.8316	16.8113	16.9292	16.6859	15.7719	15.7575
10.41_297.2418m/z	297.242	10.4109	LCMS-pos	15-hydroxy-9Z,12Z-Octadecadienoic acid	3270	https://cloud.oebiotech.com/#/lm/network/3270	HMDB0029978		LMFA02000316					75536015	177931-23-6	C(CCCCCCC/C=C\C/C=C\CC(O)CCC)(=O)O	MZQXAWAWDWCIKG-OHPMOLHNSA-N	Lipids and lipid-like molecules	Fatty Acyls	Lineolic acids and derivatives	脂质和类脂质分子	脂肪酰基类	亚油酸及其衍生物	Level 1	71.6	93.8684	84	187.1480, 189.1638, 205.1584, 207.1743, 223.1690, 243.2104, 261.2212, 279.1960, 279.2308, 297.2397	M+H	C18H32O3	-2.24219		17.1329	17.14	17.1082	16.965	16.8347	16.894	16.9495	17.0816	17.0367	17.3247	17.3651	17.424	17.3469	17.398	17.3053	17.1168	17.1342
4.35_290.1244m/z	290.124	4.34987	LCMS-neg	(R)-2-(4-(Tert-butoxycarbonyl)morpholin-3-yl)acetic acid	202614	https://cloud.oebiotech.com/#/lm/network/202614	HMDB0247375							22487663		CC(C)(C)OC(=O)N1CCOCC1CC(O)=O	QVOPNRRQHPWQMF-UHFFFAOYSA-N	Organoheterocyclic compounds	Oxazinanes	Morpholines	有机杂环化合物	噁嗪烷类	吗啉类	Level 1	71.2	95.8346	63.9	245.9455, 246.0760, 254.0677, 272.0781, 286.7435, 287.2225, 289.9376, 290.0286, 290.0884, 290.1243	M+FA-H	C11H19NO5	-0.664564		14.0142	13.9485	13.8606	13.9666	14.371	13.9887	13.8708	13.8649	13.8819	14.1795	14.2035	14.1866	14.2554	14.4129	14.2304	13.9157	13.645
12.42_259.2051m/z	259.205	12.418	LCMS-pos	8,12-octadecadiynoic acid	1023	https://cloud.oebiotech.com/#/lm/network/1023		74195	LMFA01030538					5312668		C(CCCCCCC#CCCC#CCCCCC)(=O)O	MEJYPUUEPZCBCO-UHFFFAOYSA-N	Lipids and lipid-like molecules	Fatty Acyls	Fatty acids and conjugates	脂质和类脂质分子	脂肪酰基类	脂肪酸和结合物	Level 1	71	96.1309	90.2	189.1641, 199.1482, 201.1635, 203.1432, 215.1787, 217.1947, 241.1947, 259.1153, 259.1508, 259.2054	M+H-H2O	C18H28O2	-1.82133		17.2547	17.5046	17.6239	16.7685	16.8612	16.7493	16.7356	16.8606	16.942	17.5394	17.6011	17.3764	17.4891	17.6453	17.5288	17.4251	17.5628
10.92_521.3475n	522.355	10.9193	LCMS-pos	PC(18:1/0:0)	19836	https://cloud.oebiotech.com/#/lm/network/19836		40296	LMGP01050030	72589				24779466		[C@](COP(=O)([O-])OCC[N+](C)(C)C)([H])(O)COC(CCCCCCC/C=C/CCCCCCCC)=O	YAMUFBLWGFFICM-ZOGNMOHXSA-N	Lipids and lipid-like molecules	Glycerophospholipids	Glycerophosphocholines	脂质和类脂质分子	甘油磷脂	甘油磷酸胆碱	Level 1	70.7	97.7441	93.7	199.0363, 240.1001, 258.1089, 337.2758, 339.2891, 343.2823, 445.2700, 504.3435, 504.4223, 522.3542	M+H, M+Na, M+K	C26H52NO7P	-1.30905		21.6398	21.5372	21.4421	22.5195	22.5163	22.7474	22.5191	22.5746	22.5341	19.959	20.2706	20.2898	20.2111	20.2326	20.4974	21.4446	21.0382
10.93_566.3458m/z	566.346	10.933	LCMS-neg	PC(0:0/18:1)	19861	https://cloud.oebiotech.com/#/lm/network/19861		40345	LMGP01050079					24779492		[C@](COP(=O)([O-])OCC[N+](C)(C)C)([H])(OC(CCCC/C=C\CCCCCCCCCCC)=O)CO	LXHJYOQXXHUOHA-UPTOSOBMSA-N	Lipids and lipid-like molecules	Glycerophospholipids	Glycerophosphocholines	脂质和类脂质分子	甘油磷脂	甘油磷酸胆碱	Level 1	70.7	98.6856	99.4	281.1969, 281.2483, 281.2814, 362.1994, 417.2411, 435.2445, 506.2057, 506.3245, 507.2643, 566.3460	M+FA-H	C26H52NO7P	-1.13242		19.0282	18.9851	19.0399	19.7945	19.8648	20.118	19.8872	19.8645	19.9063	17.41	17.7275	17.8113	17.8128	17.768	18.0656	18.9196	18.5842
10.68_495.3317n	496.339	10.6761	LCMS-pos	PC(O-14:0/2:0)	19521	https://cloud.oebiotech.com/#/lm/network/19521		40048	LMGP01020019	78101				10553288		[C@](COP(=O)([O-])OCC[N+](C)(C)C)([H])(OC(C)=O)COCCCCCCCCCCCCCC	HEALIQQDEGDSLS-XMMPIXPASA-N	Lipids and lipid-like molecules	Glycerophospholipids	Glycerophosphocholines	脂质和类脂质分子	甘油磷脂	甘油磷酸胆碱	Level 1	70.2	97.2291	96.9	240.0993, 258.1096, 283.2623, 313.2716, 419.2552, 478.3283, 478.4001, 496.1443, 496.2197, 496.3390	M+H, M+K, M+Na	C24H50NO7P	-1.54556		21.6807	21.5717	21.6196	22.3417	22.4282	22.461	22.4974	22.4515	22.3771	20.8846	21.2242	21.121	21.5365	21.107	21.2841	21.1178	21.1503
12.66_351.2536m/z	351.254	12.6613	LCMS-neg	3Z,6Z,9Z-Eicosatrienoic acid	1424	https://cloud.oebiotech.com/#/lm/network/1424			LMFA01031070					131839759		C(C/C=C\C/C=C\C/C=C\CCCCCCCCCC)(=O)O	JNDHVOQSRQTFGP-IHDWIWDKSA-N	Lipids and lipid-like molecules	Fatty Acyls	Fatty acids and conjugates	脂质和类脂质分子	脂肪酰基类	脂肪酸和结合物	Level 1	70.2	93.3364	97.3	183.8615, 184.0225, 226.9983, 227.1969, 279.2328, 279.2656, 287.0954, 287.4863, 287.5918, 351.1461	M+FA-H	C20H34O2	-1.54214		12.696	12.6994	13.0433	12.8405	12.7811	12.9027	12.6265	12.7166	12.6742	13.4803	12.8664	13.1985	12.7602	12.6988	13.0096	11.5855	11.4811
10.54_217.1584m/z	217.158	10.5421	LCMS-pos	Dehydrocurdione	59283	https://cloud.oebiotech.com/#/lm/network/59283	HMDB0035407				C16949			14191392	38230-32-9	CC1CC\C=C(C)/CC(=O)C(CC1=O)=C(C)C	ZYPUZCWWTYIGFV-WDZFZDKYSA-N	Lipids and lipid-like molecules	Prenol lipids	Sesquiterpenoids	脂质和类脂质分子	异戊烯醇脂质	倍半萜类化合物	Level 1	69.8	97.1431	69.8	171.1166, 173.0809, 173.1322, 175.1115, 189.1273, 189.1629, 199.0964, 199.1478, 217.1055, 217.1583	M+H-H2O	C15H22O2	-1.42623		16.7888	16.8526	16.8636	18.1802	17.9479	18.4077	17.9776	18.0172	18.0361	14.1822	14.0743	14.1945	14.0479	14.1781	14.0308	15.7903	15.567
5.51_377.1814m/z	377.181	5.50633	LCMS-neg	2,6-Dimethyl-6-O-beta-D-quinovopyranosyl-7-octadecenoic acid	10212	https://cloud.oebiotech.com/#/lm/network/10212			LMFA13010036					10544552		O([C@H]1[C@H](O)[C@@H](O)[C@H](O)[C@@H](C)O1)C(CCCC(C)C(O)=O)(C=C)C	RMLMMXWVQHEIFK-CWCIOTKFSA-N	Organic oxygen compounds	Organooxygen compounds	Carbohydrates and carbohydrate conjugates	有机氧化合物	有机氧化合物	碳水化合物和碳水化合物结合物	Level 1	69.5	97.1947	91.4	235.0001, 278.9900, 293.1008, 331.1760, 332.1808, 377.0833, 377.0892, 377.1281, 377.1729, 377.1813	M+FA-H	C16H28O7	-1.01023		17.0127	16.9997	17.0862	17.0617	17.1403	17.0718	17.0681	16.9899	16.9352	16.6236	17.0437	16.8909	16.7688	17.0235	17.0935	17.3452	17.2456
10.74_193.1585m/z	193.158	10.7428	LCMS-pos	7-tridecynoic acid	1085	https://cloud.oebiotech.com/#/lm/network/1085		74257	LMFA01030600					5312721		C(CCCCCC#CCCCCC)(=O)O	UKKKJMVUWWRRTL-UHFFFAOYSA-N	Lipids and lipid-like molecules	Fatty Acyls	Fatty acids and conjugates	脂质和类脂质分子	脂肪酰基类	脂肪酸和结合物	Level 1	69.4	96.6752	93.5	151.1116, 151.1479, 165.1267, 166.0859, 169.9903, 175.1480, 193.0491, 193.0846, 193.1227, 193.1585	M+H-H2O	C13H22O2	-1.04383		16.0714	16.1327	16.1859	15.9258	15.8393	15.7989	15.6936	15.7596	15.6479	16.5344	16.5224	16.444	16.4424	16.4592	16.4124	16.219	16.2221
8.71_311.1862m/z	311.186	8.70745	LCMS-neg	5-Hydroxy-4-methoxybisabola-2,10-dien-9-one	255545	https://cloud.oebiotech.com/#/lm/network/255545	HMDB0302604							14633008		[H][C@@]1(C[C@H](O)[C@@](C)(OC)C=C1)[C@@H](C)CC(=O)C=C(C)C	XQXANAYBQDKOBU-XRGAULLZSA-N	Lipids and lipid-like molecules	Prenol lipids	Sesquiterpenoids	脂质和类脂质分子	异戊烯醇脂质	倍半萜类化合物	Level 1	69.4	95.6473	92.5	267.1673, 267.1963, 268.1996, 275.1656, 287.2240, 287.5281, 293.1760, 293.2103, 294.1794, 311.1863	M+FA-H	C16H26O3	-0.62551		12.621	12.2333	12.4022	11.6516	11.3328	11.4049	11.235	11.2548	11.4775	13.6288	13.3823	13.5716	13.4938	13.956	13.4859	10.9925	11.1947
0.70_146.0456m/z	146.046	0.704717	LCMS-neg	(S)-2-Azetidinecarboxylic acid	54528	https://cloud.oebiotech.com/#/lm/network/54528	HMDB0029615			38108				17288	2133-34-8	OC(=O)C1CCN1	IADUEWIQBXOCDZ-UHFFFAOYSA-N	Organic acids and derivatives	Carboxylic acids and derivatives	Amino acids, peptides, and analogues	有机酸及其衍生物	羧酸及其衍生物	氨基酸、肽和类似物	Level 1	69.1	97.4197	93.4	102.0633, 108.6197, 111.0086, 117.0197, 128.0352, 129.0193, 139.3334, 140.7829, 144.1352, 146.0456	M+FA-H	C4H7NO2	-2.38857		15.9972	16.0182	15.9678	16.2488	15.9189	16.13	16.2502	16.4749	16.2981	15.6087	15.5941	15.9403	15.7148	15.7127	15.5902	15.8284	16.2051
10.10_315.2537m/z	315.254	10.0976	LCMS-neg	11,12-dihydroxy stearic acid	3099	https://cloud.oebiotech.com/#/lm/network/3099		35470	LMFA02000145					5282930		C(CCCC)CC(O)C(O)CCCCCCCCCC(=O)O	BXMZIUSKYCZVAK-UHFFFAOYSA-N	Lipids and lipid-like molecules	Fatty Acyls	Fatty acids and conjugates	脂质和类脂质分子	脂肪酰基类	脂肪酸和结合物	Level 1	69.1	93.2955	84.9	184.0648, 201.1127, 220.8820, 226.9471, 279.2322, 287.3479, 287.5666, 297.2430, 313.2380, 315.2534	M-H	C18H36O4	-1.33872		12.2486	12.1504	12.3092	11.3518	11.486	11.5486	11.5194	11.3218	11.5459	13.1299	13.211	13.0317	13.1744	13.157	13.0273	11.3589	11.2416
9.69_480.3520m/z	480.352	9.68905	LCMS-pos	Dokdolipid A	10263	https://cloud.oebiotech.com/#/lm/network/10263			LMFA13030020					146682923		O([C@H](CCCCCCCCCCCCC[C@H](O)C)CC(=O)O)[C@H]1[C@H](O)[C@H](O)[C@@H](O)[C@H](C)O1	HBVOFRPVBQZAOZ-YCMGUTOWSA-N	Lipids and lipid-like molecules	Fatty Acyls	Fatty acyl glycosides	脂质和类脂质分子	脂肪酰基类	脂肪酰糖苷	Level 1	68.6	91.3596	85.9	270.2769, 282.2789, 300.2903, 318.3003, 323.7559, 339.2879, 375.3833, 375.5462, 462.3410, 480.3526	M+NH4	C24H46O8	-2.3201		14.7695	14.6877	14.6006	15.0876	15.2352	14.6438	14.7666	14.7733	14.8234	14.6369	14.6946	14.7401	14.6186	15.0154	14.7275	14.06	14.4377
11.03_194.1668n	195.174	11.0316	LCMS-pos	5-Isopropyl-2-(2-methylpropyl)-2-cyclohexen-1-one	61644	https://cloud.oebiotech.com/#/lm/network/61644	HMDB0038216	92945						101413677	79862-15-0	CC(C)CC1=CCC(CC1=O)C(C)C	RRVUWHZNUXPZBP-UHFFFAOYSA-N	Lipids and lipid-like molecules	Prenol lipids	Monoterpenoids	脂质和类脂质分子	异戊烯醇脂质	单萜类化合物	Level 1	68.4	95.4218	68.7	153.9373, 159.0806, 159.1166, 177.0113, 177.0542, 177.0674, 177.0896, 177.1027, 177.1286, 177.1637	M+H-H2O, M+H	C13H22O	-1.28449		14.32	14.2922	14.3709	14.6461	14.6443	14.5405	14.4601	14.5192	14.5307	14.2412	14.1817	14.1399	14.1924	14.2184	14.2025	14.295	14.2544
9.84_474.2621m/z	474.262	9.8437	LCMS-neg	PE(0:0/18:3)	21203	https://cloud.oebiotech.com/#/lm/network/21203	HMDB0011478	62266	LMGP02050042					53480927		C(OP(OCCN)(O)=O)[C@]([H])(OC(=O)CCCC/C=C\C/C=C\C/C=C\CCCCC)CO	QYXNIRQICOBIAE-CSLWLMPESA-N	Lipids and lipid-like molecules	Glycerophospholipids	Glycerophosphoethanolamines	脂质和类脂质分子	甘油磷脂	甘油磷酸乙醇胺	Level 1	68.2	93.9416	96.2	196.0377, 214.0483, 227.0825, 275.2002, 277.2170, 277.2498, 287.5069, 375.5830, 394.2057, 474.2621	M-H	C23H42NO7P	-1.13885		13.6902	13.6469	13.6289	15.0134	15.1094	15.2346	14.9626	14.6787	15.0247	10.607	10.7404	10.4841	10.8513	10.4056	10.537	12.1885	12.1495
11.44_205.1948m/z	205.195	11.4381	LCMS-pos	Aristolene	59048	https://cloud.oebiotech.com/#/lm/network/59048	HMDB0035146	90482		167397				530421	6831-16-9	CC1CCCC2=CCC3C(C3(C)C)C12C	FOBXOZMHEKILEY-UHFFFAOYSA-N	Lipids and lipid-like molecules	Prenol lipids	Sesquiterpenoids	脂质和类脂质分子	异戊烯醇脂质	倍半萜类化合物	Level 1	68.1	97.101	83.7	177.1625, 187.1120, 187.1475, 188.0706, 205.0852, 205.1213, 205.1405, 205.1585, 205.1678, 205.1947	M+H	C15H24	-1.52878		16.7208	16.8187	16.8906	15.5426	15.6051	15.5834	15.5911	15.545	15.6898	18.0353	17.8301	17.826	17.7408	17.7789	17.8101	16.1022	16.259
12.58_322.2501n	345.239	12.5767	LCMS-pos	9-(3,4-dimethyl-5-pentylfuran-2-yl)-nonanoic acid	2624	https://cloud.oebiotech.com/#/lm/network/2624	HMDB0061645	45905	LMFA01150011					13963865	57818-40-3	C(CC)CCC1=C(C)C(C)=C(CCCCCCCCC(=O)O)O1	GGNZKBPHAMNUOU-UHFFFAOYSA-N	Lipids and lipid-like molecules	Fatty Acyls	Fatty acids and conjugates	脂质和类脂质分子	脂肪酰基类	脂肪酸和结合物	Level 1	67.9	94.0725	85.4	231.2112, 240.2675, 241.1952, 249.2208, 259.2056, 277.2158, 282.2791, 305.2482, 323.1853, 323.2566	M+H, M+Na	C20H34O3	-2.29164		16.6551	16.7922	17.1638	17.1665	16.8115	17.6223	16.6243	17.5204	18.123	16.3	16.4808	16.2956	16.3828	16.4436	16.4828	11.089	12.0386
5.60_199.0973m/z	199.097	5.598	LCMS-neg	2E-Decenedioic acid	2846	https://cloud.oebiotech.com/#/lm/network/2846	HMDB00603	74917	LMFA01170032	137808				6442613		C(/C=C/CCCCCCC(=O)O)(=O)O	XUNMWLWTZWWEIE-FNORWQNLSA-N	Lipids and lipid-like molecules	Fatty Acyls	Fatty acids and conjugates	脂质和类脂质分子	脂肪酰基类	脂肪酸和结合物	Level 1	67.9	98.3731	97.2	137.0970, 151.9541, 151.9942, 155.1076, 156.1011, 156.1131, 181.0861, 199.0240, 199.0611, 199.0974	M-H	C10H16O4	-1.6191		16.7564	16.7529	16.737	16.5261	16.3784	16.4819	16.3434	16.3305	16.409	16.7548	16.6782	16.6919	16.6828	16.68	16.6547	17.0908	17.2429
8.42_253.1443m/z	253.144	8.42415	LCMS-neg	3-Hydroxy-beta-ionone	60494	https://cloud.oebiotech.com/#/lm/network/60494	HMDB0036821			53173				11127505	50281-38-4	CC(=O)\C=C\C1=C(C)C[C@@H](O)CC1(C)C	HFRZSVYKDDZRQY-MVIFTORASA-N	Lipids and lipid-like molecules	Prenol lipids	Sesquiterpenoids	脂质和类脂质分子	异戊烯醇脂质	倍半萜类化合物	Level 1	67.6	94.7142	80.7	207.1399, 209.1544, 223.1333, 223.2061, 226.6453, 226.8393, 227.1216, 227.1412, 253.0388, 253.1434	M+FA-H	C13H20O2	-1.35461		11.3309	11.37	11.3588	11.4712	11.0547	11.1189	11.3526	11.2271	11.4736	11.5678	11.3435	11.5389	11.4412	11.3776	11.5127	11.4469	11.3015
10.88_327.2311m/z	327.231	10.8761	LCMS-pos	21-HDHA	4870	https://cloud.oebiotech.com/#/lm/network/4870		75219	LMFA04000060	132325				52922000		C(CC/C=C\C/C=C\C/C=C\C/C=C\C/C=C\C/C=C\C(O)C)(=O)O	IXAMNXQQWDOFMN-NZONWQNASA-N	Lipids and lipid-like molecules	Fatty Acyls	Fatty acids and conjugates	脂质和类脂质分子	脂肪酰基类	脂肪酸和结合物	Level 1	67.5	95.5397	65.1	199.1487, 209.1331, 211.1481, 217.1588, 235.1474, 250.9999, 291.2109, 309.2210, 327.0776, 327.2314	M+H-H2O	C22H32O3	-2.21776		15.5185	15.624	15.7562	14.9879	14.8346	14.7057	14.7963	14.8921	14.8137	15.0633	14.9427	15.1101	14.9322	15.1932	14.9454	16.432	16.4195
4.05_182.0577n	163.04	4.05393	LCMS-neg	Meta-hydroxyphenylhydracrylic Acid	83675	https://cloud.oebiotech.com/#/lm/network/83675	HMDB0062595			78336				22600106		OCC(C(O)=O)C1=CC(O)=CC=C1	DGBMCKWHCNMPPE-UHFFFAOYSA-N	Organic acids and derivatives	Hydroxy acids and derivatives	Beta hydroxy acids and derivatives	有机酸及其衍生物	羟基酸及其衍生物	β-羟基酸及其衍生物	Level 1	67.5	98.5367	99.4	127.7660, 135.0446, 136.0399, 145.0300, 147.0448, 151.9754, 152.0102, 157.0992, 162.8932, 163.0398	M-H2O-H, M+FA-H	C9H10O4	-0.977875		16.4219	16.319	16.4326	16.3742	16.4626	16.2211	16.1966	16.317	16.323	16.4287	16.4688	16.4009	16.3776	16.5435	16.4278	16.5963	16.3883
4.21_395.1921m/z	395.192	4.21433	LCMS-neg	trans-p-Menthane-1,7,8-triol 8-glucoside	58756	https://cloud.oebiotech.com/#/lm/network/58756	HMDB0034784	90206		168624				85216187	217962-29-3	CC(C)(OC1OC(CO)C(O)C(O)C1O)C1CCC(O)(CO)CC1	PHDIOUHOXBJRFB-UHFFFAOYSA-N	Organic oxygen compounds	Organooxygen compounds	Carbohydrates and carbohydrate conjugates	有机氧化合物	有机氧化合物	碳水化合物和碳水化合物结合物	Level 1	67.5	95.6429	85.1	349.0747, 349.1863, 351.0569, 371.4123, 375.1335, 375.3325, 395.0592, 395.1376, 395.1455, 395.1918	M+FA-H	C16H30O8	-0.509857		14.7362	14.7564	14.7728	14.8371	15.0522	14.7876	14.8057	14.7038	14.7705	14.9625	15.0115	14.9545	15.0038	15.145	15.0333	14.6026	14.5319
0.70_307.1144m/z	307.114	0.704717	LCMS-neg	Nopalinic acid	54395	https://cloud.oebiotech.com/#/lm/network/54395	HMDB0029437	65631		133921	C01683			4474580	63409-16-5	NCCCC(NC(CCC(O)=O)C(O)=O)C(O)=O	UXZAXFPFSQRZOZ-UHFFFAOYSA-N	Organic acids and derivatives	Carboxylic acids and derivatives	Amino acids, peptides, and analogues	有机酸及其衍生物	羧酸及其衍生物	氨基酸、肽和类似物	Level 1	67.4	95.1613	61.1	241.0842, 245.1138, 246.0978, 247.0928, 259.0926, 289.1028, 290.0882, 307.0316, 307.0682, 307.1143	M+FA-H	C10H18N2O6	-1.19485		17.5471	17.5827	17.571	17.1582	17.4501	17.3716	17.6062	17.6161	17.287	17.5302	17.5099	17.3932	17.4818	17.4448	17.3107	18.0494	18.2096
9.46_152.1198n	170.154	9.4551	LCMS-pos	Carvotanacetone	81904	https://cloud.oebiotech.com/#/lm/network/81904	HMDB0059875							6432475		[H][C@@]1(CC=C(C)C(=O)C1)C(C)C	WPGPCDVQHXOMQP-VIFPVBQESA-N	Lipids and lipid-like molecules	Prenol lipids	Monoterpenoids	脂质和类脂质分子	异戊烯醇脂质	单萜类化合物	Level 1	67.4	94.6909	58.2	130.9773, 135.0437, 135.0806, 135.1167, 153.0201, 153.0545, 153.0716, 153.0770, 153.0909, 153.1272	M+H, M+NH4	C10H16O	-2.27735		18.2735	18.3011	18.3596	18.042	18.0835	18.5549	18.0633	18.0567	18.5101	18.9715	18.7336	18.6494	18.3798	18.4672	18.7151	18.0566	18.0971
3.69_329.0878m/z	329.088	3.68528	LCMS-neg	Vanilloyl glucose	255426	https://cloud.oebiotech.com/#/lm/network/255426	HMDB0302470			71512	C20470					[H][C@]1(CO)O[C@@]([H])(OC(=O)C2=CC(OC)=C(O)C=C2)[C@]([H])(O)[C@@]([H])(O)[C@]1([H])O	YROOZUQRTLHXIO-DIACKHNESA-N	Phenylpropanoids and polyketides	Tannins	Hydrolyzable tannins	苯丙素和聚酮化合物	单宁	可水解单宁	Level 1	67.2	96.8122	86.6	261.0882, 261.1341, 261.8503, 262.0323, 269.0666, 283.0703, 283.0825, 285.1452, 314.0645, 329.0872	M-H	C14H18O9	-0.117629		18.6807	18.7057	18.6762	18.8488	19.2356	19.0113	18.9458	18.8172	18.9477	18.1803	17.9689	17.9786	18.1604	17.951	17.9215	19.2142	19.0574
10.79_312.2527m/z	312.253	10.7873	LCMS-pos	13S-hydroxy-11E-octadec-9-ynoic acid	3309	https://cloud.oebiotech.com/#/lm/network/3309			LMFA02000358					10870132		C(CCCCCCCC#C/C=C/[C@@H](O)CCCCC)(=O)O	FYPCNVCBWHQKJO-VMEIHUARSA-N	Lipids and lipid-like molecules	Fatty Acyls	Fatty acids and conjugates	脂质和类脂质分子	脂肪酰基类	脂肪酸和结合物	Level 1	67.1	94.9329	85.5	192.1383, 193.1583, 195.1378, 210.1488, 211.1687, 241.1946, 259.2052, 277.2166, 295.2263, 312.2535	M+NH4	C18H30O3	-2.22311		15.8219	15.8775	15.9707	14.9668	14.8739	15.0686	14.6562	14.6945	15.1069	16.2224	15.845	16.0636	15.7834	16.6046	16.1342	16.295	16.5573
11.05_364.2837m/z	364.284	11.0538	LCMS-pos	5(6)-EpETrE-EA	9041	https://cloud.oebiotech.com/#/lm/network/9041		36762	LMFA08040032	136988				16061181		C(CCCC1OC1C/C=C\C/C=C\C/C=C\CCCCC)(=O)NCCO	RTDIKSCKKJORSI-QNEBEIHSSA-N	Organic nitrogen compounds	Organonitrogen compounds	Amines	有机氮化合物	有机氮化合物	胺类	Level 1	67.1	92.3041	77.7	261.2210, 261.2469, 287.0421, 287.2771, 319.2299, 328.2664, 346.2769, 364.1219, 364.1882, 364.2853	M+H	C22H37NO3	-2.50841		14.0866	13.833	14.0093	13.2138	12.9886	13.1749	13.099	13.2892	12.9495	14.7608	14.5969	14.6965	14.2943	14.6623	14.3979	13.9135	13.9066
11.30_283.2625m/z	283.263	11.3005	LCMS-pos	17-hydroxy stearic acid	3089	https://cloud.oebiotech.com/#/lm/network/3089		35447	LMFA02000135					5282914		C(CCCCCCCCCCCCCC(O)C)CC(=O)O	CKGPXFKOAGKQDN-UHFFFAOYSA-N	Lipids and lipid-like molecules	Fatty Acyls	Fatty acids and conjugates	脂质和类脂质分子	脂肪酰基类	脂肪酸和结合物	Level 1	67.1	96.0614	61.8	247.2428, 248.2453, 259.8940, 265.2523, 266.2557, 283.1159, 283.1772, 283.2053, 283.2581, 283.2632	M+H-H2O	C18H36O3	-2.11643		16.8296	16.9638	16.9658	16.475	16.4538	16.6056	16.5798	16.735	16.8053	16.8937	16.9543	16.9885	16.9443	17.0069	16.9688	16.8028	16.8515
4.05_393.0801m/z	393.08	4.05393	LCMS-neg	Dryopteric acid	28898	https://cloud.oebiotech.com/#/lm/network/28898		47294	LMPK12020078					11393902		C1C2O[C@H](C3C=C(O)C(O)=CC=3)[C@H](O)[C@@H](CC(O)=O)C=2C(O)=CC=1O	SBSHGFDVQPIUCS-SZQIBGDISA-N	Phenylpropanoids and polyketides	Flavonoids	Flavans	苯丙素和聚酮化合物	类黄酮	黄烷	Level 1	67.1	97.6853	74	303.0984, 325.0927, 329.0662, 345.1327, 347.0747, 347.1704, 370.0899, 370.5899, 375.1188, 393.0823	M+FA-H	C17H16O8	-7.46937		18.351	18.3039	18.3482	18.2289	18.1274	18.1239	18.128	18.2475	18.3116	18.3069	18.3696	18.3083	18.3575	18.3282	18.3744	18.5163	18.5432
4.71_369.1516m/z	369.152	4.71015	LCMS-pos	Nepetaside	61583	https://cloud.oebiotech.com/#/lm/network/61583	HMDB0038149	92890						14020067	114076-56-1	CC1C(CC2C1C(=O)OCC2C)OC1OC(CO)C(O)C(O)C1O	CUIDBUWFCFYEPL-UHFFFAOYSA-N	Lipids and lipid-like molecules	Prenol lipids	Terpene glycosides	脂质和类脂质分子	异戊烯醇脂质	萜烯苷	Level 1	67	89.8841	66.9	207.0996, 225.0755, 259.1065, 305.1145, 325.1635, 351.1085, 351.1136, 351.1530, 351.1854, 369.1513	M+Na	C16H26O8	-1.22438		17.1662	17.149	17.0446	17.3864	17.4496	17.3927	17.4684	17.3538	17.2461	16.5916	16.5709	16.7403	16.7593	16.8483	16.6351	17.5103	17.3321
5.44_553.2081m/z	553.208	5.43693	LCMS-neg	Isolappaol C	255058	https://cloud.oebiotech.com/#/lm/network/255058	HMDB0302069									COC1=C(O)C=CC(CC2OCC(=O)[C@@H]2CC2=CC(OC)=C(O)C(=C2)C(CO)C(O)C2=CC(OC)=C(O)C=C2)=C1	VATSUWAZXUGJHK-ZVNSVDPLSA-N	Lignans, neolignans and related compounds	Unclassified	Unclassified	木脂素、新木脂素及相关化合物			Level 1	66.8	86.4712	49.5	370.9582, 375.1120, 475.1757, 485.0768, 505.1875, 509.2882, 523.1990, 535.1976, 553.1302, 553.2084	M-H	C30H34O10	0.370562		13.5814	13.6292	13.5554	13.1702	13.2095	13.2003	13.2769	13.1502	13.2043	14.3786	14.2613	14.2616	14.3977	14.2266	14.4817	12.0444	12.88
4.49_273.0881m/z	273.088	4.48747	LCMS-neg	(1xi,3S)-1,2,3,4-Tetrahydro-1-methyl-beta-carboline-1,3-dicarboxylic acid	59019	https://cloud.oebiotech.com/#/lm/network/59019	HMDB0035115	90453						263426		CC1(NC(CC2=C1NC1=CC=CC=C21)C(O)=O)C(O)=O	ZKGAKYZRRFOFGK-UHFFFAOYSA-N	Alkaloids and derivatives	Harmala alkaloids	Unclassified	生物碱及其衍生物	榛子生物碱		Level 1	66.6	90.7513	95.9	188.0933, 193.0499, 203.0822, 205.0354, 212.0392, 214.0710, 229.0979, 256.0286, 273.0068, 273.0880	M-H	C14H14N2O4	-0.00976633		13.876	14.0583	14.1348	14.1576	14.188	14.2389	14.2862	14.2076	14.083	14.398	14.3132	14.2234	14.4128	14.4748	14.3052	13.5121	13.2434
10.65_296.2346n	279.231	10.6531	LCMS-pos	9R-HODE	2991	https://cloud.oebiotech.com/#/lm/network/2991	HMDB04670	45660	LMFA02000036	78730	C14767	cann00591	Linoleic acid metabolism	16061059	10075-11-3	C(CCCCCCC[C@@H](O)/C=C/C=C\CCCCC)(=O)O	NPDSHTNEKLQQIJ-WXUVIADPSA-N	Lipids and lipid-like molecules	Fatty Acyls	Lineolic acids and derivatives	脂质和类脂质分子	脂肪酰基类	亚油酸及其衍生物	Level 1	66.4	96.2665	94.3	191.1428, 195.1379, 205.1586, 209.1532, 223.1691, 237.1850, 243.2105, 261.2209, 279.0935, 279.2313	M+H-H2O, M+K	C18H32O3	-1.84878		18.5553	18.6555	18.6392	18.1474	17.9303	18.0755	18.0506	18.0544	18.0793	19.5591	19.1456	19.3819	19.122	19.3885	19.072	18.239	18.3906
8.24_313.2382m/z	313.238	8.2373	LCMS-neg	Phloionolic acid	3101	https://cloud.oebiotech.com/#/lm/network/3101	HMDB0034295	35480	LMFA02000147	133325	C19621	cann00073	Cutin, suberine and wax biosynthesis	5282938	17705-68-9	C(O)(CCCCCCCCO)C(O)CCCCCCCC(=O)O	OISFHODBOQNZAG-UHFFFAOYSA-N	Lipids and lipid-like molecules	Fatty Acyls	Fatty acids and conjugates	脂质和类脂质分子	脂肪酰基类	脂肪酸和结合物	Level 1	66.4	95.0314	75.3	208.9163, 227.0408, 227.1210, 277.2173, 287.2328, 295.2274, 312.9286, 313.0748, 313.1106, 313.2381	M-H2O-H	C18H36O5	-0.582394		14.3007	14.2616	14.4945	13.3689	13.2853	13.3969	13.2912	13.4174	13.3011	15.4495	15.2963	15.2884	15.3314	15.4525	15.226	13.6687	13.3205
9.93_311.2225m/z	311.223	9.93455	LCMS-neg	10S,11S-epoxy-9S-hydroxy-12Z-octadecenoic acid	2970	https://cloud.oebiotech.com/#/lm/network/2970		74942	LMFA02000010					16061049		C(CCCCCCC[C@H](O)[C@@H]1O[C@H]1/C=C\CCCCC)(=O)O	NFFSPFJIYOTZQX-ZSNSXZSMSA-N	Organic acids and derivatives	Hydroxy acids and derivatives	Medium-chain hydroxy acids and derivatives	有机酸及其衍生物	羟基酸及其衍生物	中链羟基酸及其衍生物	Level 1	66.4	96.2576	88	265.2180, 267.1965, 275.2013, 293.2120, 293.2464, 311.1681, 311.1732, 311.1832, 311.1887, 311.2225	M-H	C18H32O4	-0.77477		17.4044	17.4327	17.3816	17.2742	17.0741	17.3416	16.8435	17.0622	16.9101	18.2993	18.1415	18.2199	18.1041	18.2378	18.0238	16.4584	16.5537
3.70_238.1072m/z	238.107	3.70128	LCMS-pos	6,7-Dimethoxy-1,2,3,4-tetrahydroisoquinoline-3-carboxylic acid	202386	https://cloud.oebiotech.com/#/lm/network/202386	HMDB0247110							3160572		COC1=C(OC)C=C2CC(NCC2=C1)C(O)=O	BWYXEHBJIMGDEB-UHFFFAOYSA-N	Organoheterocyclic compounds	Tetrahydroisoquinolines	Unclassified	有机杂环化合物	四氢异喹啉		Level 1	66.3	89.5848	75.1	214.9231, 214.9637, 216.1227, 220.0613, 220.0796, 220.0980, 220.1402, 237.9784, 238.0709, 238.1072	M+H	C12H15NO4	-0.860128		13.5799	13.3335	13.3888	12.9791	13.297	12.9738	13.0194	12.9618	12.9151	13.154	13.2151	13.2559	13.1283	13.1786	13.1655	13.9595	13.9212
4.34_565.1543m/z	565.154	4.33782	LCMS-pos	Vitexin 2''-O-alpha-D-arabinofuranoside	30303	https://cloud.oebiotech.com/#/lm/network/30303			LMPK12110210					44257666		O([C@@H]1[C@@H](O)[C@H](O)[C@@H](CO)O[C@H]1C1=C(O)C=C(O)C2C(=O)C=C(C3C=CC(O)=CC=3)OC=21)[C@@H]1[C@H](O)[C@H](O)[C@@H](CO)O1	BBUDILRMCLBZGM-UFHVVHIFSA-N	Phenylpropanoids and polyketides	Flavonoids	Flavonoid glycosides	苯丙素和聚酮化合物	类黄酮	黄酮苷	Level 1	66.3	97.2124	98.1	469.1126, 475.1037, 475.1202, 481.1122, 493.1120, 499.1227, 511.1234, 529.1335, 547.1440, 565.1537	M+H	C26H28O14	-1.64569		18.7353	18.718	18.6916	18.5738	18.657	18.5284	18.4345	18.5106	18.4818	19.2314	19.2352	19.2233	19.1266	19.3305	19.1705	18.5148	18.3273
13.77_310.3099m/z	310.31	13.775	LCMS-pos	6R,7S-Epoxy-3Z,9Z-eicosadiene	10096	https://cloud.oebiotech.com/#/lm/network/10096		98301	LMFA12000311					56936261		CC/C=C\C[C@@H]1O[C@@H]1C/C=C\CCCCCCCCCC	QBCBDINXYRUHGT-QEZHFABXSA-N	Organoheterocyclic compounds	Epoxides	Unclassified	有机杂环化合物	环氧化物		Level 1	66.1	96.4396	74.4	198.2222, 212.2007, 212.2355, 226.2160, 240.2322, 254.2479, 268.2992, 275.2726, 293.2829, 310.3100	M+NH4	C20H36O	-1.89821		20.0249	20.0812	20.2408	19.2943	18.7588	20.1217	20.3935	20.0943	20.1012	20.67	20.0997	20.3704	20.1592	20.3166	20.0504	19.5155	20.1296
9.25_274.1928n	275.2	9.24922	LCMS-pos	Apo-13-zeaxanthinone	255019	https://cloud.oebiotech.com/#/lm/network/255019	HMDB0302026							44482347		O[C@@H]1CC(C)=C(\C=C\C(\C)=C\C=C\C(C)=O)C(C)(C)C1	JLNMEHQAHDSEEE-YSAUQHOWSA-N	Lipids and lipid-like molecules	Prenol lipids	Sesquiterpenoids	脂质和类脂质分子	异戊烯醇脂质	倍半萜类化合物	Level 1	66.1	96.8728	82.7	199.1480, 201.1273, 213.1640, 214.1703, 215.1440, 215.1788, 233.8995, 239.1794, 257.1005, 257.1896	M+H-H2O, M+H	C18H26O2	-1.58442		17.849	17.8666	17.8853	17.5673	17.4661	17.3371	17.2681	17.3439	17.1231	18.3468	18.0968	18.0885	18.053	18.2059	18.0993	18.0892	18.0406
6.82_367.2098m/z	367.21	6.8151	LCMS-neg	6-keto PGE1	3644	https://cloud.oebiotech.com/#/lm/network/3644	HMDB0004241	3812	LMFA03010012	28269	C05962	cann00590	Arachidonic acid metabolism	5280889	67786-53-2	[C@H]1(/C=C/[C@@H](O)CCCCC)[C@H](O)CC(=O)[C@@H]1CC(=O)CCCCC(=O)O	ROUDCKODIMKLNO-CTBSXBMHSA-N	Lipids and lipid-like molecules	Fatty Acyls	Eicosanoids	脂质和类脂质分子	脂肪酰基类	类二十烷酸	Level 1	65.9	96.5697	58.1	227.0701, 287.1606, 287.1988, 287.2862, 287.4163, 291.1949, 323.9856, 349.1988, 367.1675, 367.2104	M-H	C20H32O6	-7.62279		11.6977	11.8208	11.6248	10.9924	11.833	11.5091	11.1527	10.5746	11.0491	12.0228	11.69	11.7689	11.8676	12.0105	11.6944	11.9961	12.1399
11.60_367.2625m/z	367.262	11.5987	LCMS-pos	QUINGESTANOL	210809	https://cloud.oebiotech.com/#/lm/network/210809	HMDB0257039							25414		CC12CCC3C(CC=C4C=C(CCC34)OC3CCCC3)C1CCC2(O)C#C	PCJFRMOEZQQSAX-UHFFFAOYSA-N	Lipids and lipid-like molecules	Steroids and steroid derivatives	Estrane steroids	脂质和类脂质分子	类固醇和类固醇衍生物	雌激素类固醇	Level 1	65.9	95.2106	73.4	209.1322, 211.1463, 227.1427, 239.1770, 255.1749, 265.1942, 349.2456, 349.2548, 367.2465, 367.2607	M+H	C25H34O2	-1.86872		15.9677	16.2417	16.343	15.5878	15.6444	15.5109	15.6761	15.6806	15.556	16.0249	16.0701	16.0103	15.8743	16.1543	16.0378	16.445	16.5083
4.76_433.2075m/z	433.207	4.76263	LCMS-neg	5a,6a-Epoxy-7E-megastigmene-3a,9e-diol 3-glucoside	56163	https://cloud.oebiotech.com/#/lm/network/56163	HMDB0031676	87854		168493				131751181	189351-14-2	CC(O)\C=C\C12OC1(C)CC(CC2(C)C)OC1OC(CO)C(O)C(O)C1O	SMBCGBWABYMHIN-AATRIKPKSA-N	Organic oxygen compounds	Organooxygen compounds	Carbohydrates and carbohydrate conjugates	有机氧化合物	有机氧化合物	碳水化合物和碳水化合物结合物	Level 1	65.9	96.0325	88.4	313.0576, 313.0626, 313.0696, 315.1433, 387.2025, 433.0432, 433.1119, 433.1220, 433.2029, 433.2088	M+FA-H	C19H32O8	-1.09099		19.1609	19.1295	19.1363	19.5397	19.5931	19.5429	19.5314	19.5712	19.4617	18.3802	18.5163	18.4656	18.4281	18.477	18.4487	19.3552	19.1157
4.87_172.1097n	155.106	4.86538	LCMS-pos	9-hydroxy-5Z-nonenoic acid	1793	https://cloud.oebiotech.com/#/lm/network/1793		74606	LMFA01050232					5312793		C(CCC/C=C\CCCO)(=O)O	WPQRIXDVEGLWLV-UPHRSURJSA-N	Organic acids and derivatives	Hydroxy acids and derivatives	Medium-chain hydroxy acids and derivatives	有机酸及其衍生物	羟基酸及其衍生物	中链羟基酸及其衍生物	Level 1	65.9	95.7266	66.1	131.9516, 131.9742, 137.0596, 137.0960, 137.1324, 138.0186, 155.0334, 155.0698, 155.0824, 155.1064	M+H-H2O, M+H	C9H16O3	-1.59459		16.4032	16.4055	16.4753	16.387	16.3042	16.3787	16.3753	16.4721	16.485	16.4021	16.4199	16.4235	16.4122	16.437	16.446	16.5784	16.6506
10.92_294.2189n	317.208	10.9193	LCMS-pos	9-OxoODE	3228	https://cloud.oebiotech.com/#/lm/network/3228	HMDB0004669	35860	LMFA02000274	72842	C14766	cann00591	Linoleic acid metabolism	9839084	54232-59-6	OC(=O)CCCCCCCC(=O)/C=C/C=C\CCCCC	LUZSWWYKKLTDHU-ZJHFMPGASA-N	Lipids and lipid-like molecules	Fatty Acyls	Lineolic acids and derivatives	脂质和类脂质分子	脂肪酰基类	亚油酸及其衍生物	Level 1	65.8	97.8603	80.8	223.1482, 233.1536, 237.1476, 241.1575, 259.1676, 299.1673, 299.1983, 317.0976, 317.1697, 317.2061	M+Na, M+K, M+H, M+H-H2O	C18H30O3	-2.11973		22.569	22.6641	22.6626	21.9124	21.635	21.8616	21.4076	21.8115	21.7244	23.5291	23.3237	23.3999	23.3564	23.5604	23.3851	22.0313	22.2823
4.25_287.1387m/z	287.139	4.25133	LCMS-pos	1,2-Disehydronorcoclaurine	255222	https://cloud.oebiotech.com/#/lm/network/255222	HMDB0302245							622629		OC1=CC=C(CC2=NCCC3=C2C=C(O)C(O)=C3)C=C1	CCGUUHSJCGMIMD-UHFFFAOYSA-N	Organoheterocyclic compounds	Isoquinolines and derivatives	Benzylisoquinolines	有机杂环化合物	异喹啉及其衍生物	苄基异喹啉	Level 1	65.8	86.7625	91.5	241.1185, 241.1542, 242.1011, 251.1175, 260.1127, 269.1280, 270.1312, 287.0711, 287.1085, 287.1379	M+NH4	C16H15NO3	-1.17849		15.8527	15.7753	15.6886	15.5918	16.0569	15.5962	15.5403	15.4342	15.2901	16.2298	15.9547	16.084	16.2793	16.2119	16.1078	15.6188	15.5255
4.35_167.0347m/z	167.035	4.34987	LCMS-neg	Dehydroacetic acid	205623	https://cloud.oebiotech.com/#/lm/network/205623	HMDB0250943			137426				122903		CC(=O)C1C(=O)OC(C)=CC1=O	PGRHXDWITVMQBC-UHFFFAOYSA-N	Organoheterocyclic compounds	Pyrans	Pyranones and derivatives	有机杂环化合物	吡喃	吡喃酮及其衍生物	Level 1	65.8	95.3654	91.2	149.0249, 150.0552, 152.0113, 153.0061, 153.0163, 166.0131, 166.9108, 166.9986, 167.0205, 167.0346	M-H	C8H8O4	-1.74816		13.4163	13.4897	13.535	13.1103	13.409	13.2357	13.2471	13.1194	13.2783	13.5219	13.5008	13.4442	13.563	13.3166	13.4849	13.8774	13.9712
5.93_201.1129m/z	201.113	5.9257	LCMS-neg	6-Hydroxy-4,6-dimethyl-3-hepten-2-one	62991	https://cloud.oebiotech.com/#/lm/network/62991	HMDB0039736	94288		171763				11615204	83348-17-8	CC(=O)\C=C(\C)CC(C)(C)O	OAHJSCYHJQJALB-ALCCZGGFSA-N	Organic oxygen compounds	Organooxygen compounds	Alcohols and polyols	有机氧化合物	有机氧化合物	醇和多元醇	Level 1	65.5	98.0537	84.5	159.1176, 174.0555, 183.0662, 183.1025, 183.1190, 201.0168, 201.0225, 201.0760, 201.0824, 201.1128	M+FA-H	C9H16O2	-1.9113		12.9973	12.9881	12.9431	12.8353	12.7043	12.6782	12.6391	12.7355	12.6619	13.6392	13.4164	13.337	13.3824	13.4736	13.2156	12.7997	12.8935
10.45_300.2890m/z	300.289	10.4542	LCMS-pos	12-amino-octadecanoic acid	2459	https://cloud.oebiotech.com/#/lm/network/2459		74861	LMFA01100008					5312961		C(CCCCCCCCCCC(N)CCCCCC)(=O)O	YUQFYQHUZOPVPH-UHFFFAOYSA-N	Lipids and lipid-like molecules	Fatty Acyls	Fatty acids and conjugates	脂质和类脂质分子	脂肪酰基类	脂肪酸和结合物	Level 1	65.4	94.3998	79	254.2850, 258.2422, 258.2511, 258.2790, 282.2786, 283.1750, 283.2042, 300.1640, 300.2539, 300.2891	M+H	C18H37NO2	-2.32768		15.1463	15.234	15.2372	15.4079	14.9775	15.4348	15.2933	15.3651	15.6662	15.589	15.4085	15.4759	14.8661	15.2944	15.1611	14.6618	15.0106
5.95_264.1359n	263.129	5.94923	LCMS-neg	(±)Abscisic Acid	266927	https://cloud.oebiotech.com/#/lm/network/266927		44318						5375199	14375-45-2	CC1=CC(=O)CC(C1(C=CC(=CC(=O)O)C)O)(C)C	JLIDBLDQVAYHNE-LXGGSRJLSA-N	Lipids and lipid-like molecules	Prenol lipids	Sesquiterpenoids	脂质和类脂质分子	异戊烯醇脂质	倍半萜类化合物	Level 1	65.4	97.214	92.5	195.0508, 201.1283, 203.1074, 204.1152, 218.9861, 219.1387, 233.0717, 245.1183, 263.0820, 263.1286	M-H, M+FA-H	C15H20O4	-0.99504		16.0905	16.1009	16.063	16.3564	16.2608	16.3844	16.3182	16.3501	16.124	16.184	16.1521	16.1056	16.1438	16.0847	16.0371	15.8585	15.8099
4.86_375.1446m/z	375.145	4.8552	LCMS-neg	Tripdiolide	212658	https://cloud.oebiotech.com/#/lm/network/212658	HMDB0259259							4263063		CC(C)C12OC1C1OC11C3(OC3CC3C4=C(C(O)CC13C)C(=O)OC4)C2O	PUJWFVBVNFXCHZ-UHFFFAOYSA-N	Organoheterocyclic compounds	Oxepanes	Unclassified	有机杂环化合物	氧杂环己烷		Level 1	65.3	92.0172	91.8	287.4908, 287.5317, 312.1004, 327.1236, 331.1289, 374.5787, 375.0677, 375.1095, 375.1169, 375.1489	M-H	C20H24O7	-0.956097		13.1321	13.2051	13.157	12.5031	12.2619	12.4662	12.4447	12.6004	12.5128	14.1691	13.957	13.905	13.9399	13.9986	14.1249	12.0137	12.7515
3.37_234.1367n	235.144	3.36715	LCMS-pos	4-Coumaroylputrescine	57691	https://cloud.oebiotech.com/#/lm/network/57691	HMDB0033461			168929				131751428	34136-53-3	NCCCCNC(=O)\C=C/C1=CC=C(O)C=C1	CJHDBEPXEKGBDW-YVMONPNESA-N	Phenylpropanoids and polyketides	Cinnamic acids and derivatives	Hydroxycinnamic acids and derivatives	苯丙素和聚酮化合物	肉桂酸及其衍生物	羟基肉桂酸及其衍生物	Level 1	65.2	96.311	76.3	217.0981, 217.1590, 217.1951, 218.1174, 226.1078, 234.9525, 234.9931, 235.0574, 235.1087, 235.1438	M+H, M+K, M+Na	C13H18N2O2	-0.375908		17.4483	17.3565	17.4856	17.7599	17.7571	17.7851	17.8602	17.8144	17.4205	17.5773	17.7375	17.6249	17.625	17.3983	17.4659	16.7479	17.114
11.62_294.2188n	312.253	11.6212	LCMS-pos	10-(5-butylfuran-2-yl)-decanoic acid	2653	https://cloud.oebiotech.com/#/lm/network/2653			LMFA01150043					101929483		C(C)CCC1=CC=C(CCCCCCCCCC(=O)O)O1	BHTVPEDIMFBQBB-UHFFFAOYSA-N	Lipids and lipid-like molecules	Fatty Acyls	Fatty acids and conjugates	脂质和类脂质分子	脂肪酰基类	脂肪酸和结合物	Level 1	65	94.4826	71.1	226.9507, 241.1951, 243.9401, 252.2687, 259.2050, 277.2157, 294.2786, 295.2264, 295.2623, 312.2243	M+NH4, M+K	C18H30O3	-2.25469		14.3373	14.6048	14.6264	13.1895	13.3795	13.4846	13.527	13.7511	13.5888	15.369	15.4046	15.3299	15.2274	15.3454	15.3158	14.0019	13.5288
10.26_315.2535m/z	315.253	10.2605	LCMS-neg	(9S,10S)-9,10-dihydroxyoctadecanoic acid	3192	https://cloud.oebiotech.com/#/lm/network/3192	HMDB0059633	45832	LMFA02000238	49254	C15988			12235230		C(O)(=O)CCCCCCC[C@H](O)[C@@H](O)CCCCCCCC	VACHUYIREGFMSP-IRXDYDNUSA-N	Lipids and lipid-like molecules	Fatty Acyls	Fatty acids and conjugates	脂质和类脂质分子	脂肪酰基类	脂肪酸和结合物	Level 1	64.9	92.7491	51.2	269.2472, 278.1134, 279.2336, 287.3407, 287.5625, 297.1844, 297.2430, 313.2373, 315.1971, 315.2535	M-H	C18H36O4	-1.89214		12.7958	12.6095	12.7344	12.1837	11.8699	12.3794	12.003	12.3649	12.2537	13.5109	13.0991	13.3144	13.7217	13.4895	13.3915	11.7629	11.9532
0.76_217.0948n	218.102	0.75795	LCMS-pos	3-[(2-Oxoacetyl)oxy]-4-(trimethylazaniumyl)butanoate	198315	https://cloud.oebiotech.com/#/lm/network/198315	HMDB0241791									C[N+](C)(C)CC(CC([O-])=O)OC(=O)C=O	PMHVEZKBYYNQIG-UHFFFAOYSA-N	Lipids and lipid-like molecules	Fatty Acyls	Fatty acid esters	脂质和类脂质分子	脂肪酰基类	脂肪酸酯	Level 1	64.8	82.4869	68.6	182.0808, 186.0759, 189.9558, 200.0553, 200.0915, 200.1278, 200.9480, 217.9510, 218.0683, 218.1021	M+H-H2O, M+H	C9H15NO5	-1.18071		18.3938	18.3552	18.5174	18.3962	18.2548	18.3811	18.3605	18.3644	18.4099	18.5273	18.5091	18.5092	18.5549	18.5656	18.4539	18.2574	18.4133
12.03_278.2238n	279.231	12.034	LCMS-pos	Rumelenic acid	3253	https://cloud.oebiotech.com/#/lm/network/3253		45784	LMFA02000299	48907				9925637		C(=C/CC/C=C\CC)\C=C/CCCCCCCC(O)=O	WTMLOMJSCCOUNI-QQFSJYTNSA-N	Lipids and lipid-like molecules	Fatty Acyls	Lineolic acids and derivatives	脂质和类脂质分子	脂肪酰基类	亚油酸及其衍生物	Level 1	64.8	96.7458	71.9	195.1378, 205.0858, 205.1582, 209.1531, 223.1688, 237.1841, 243.2103, 261.2209, 279.0932, 279.2313	M+H-H2O, M+H	C18H30O2	-2.90672		18.4414	19.4626	18.9556	18.5539	18.7432	18.9	19.0019	18.8109	18.8333	18.9327	18.8324	18.9477	18.5895	18.9482	18.6817	18.6755	19.0427
4.01_395.1919m/z	395.192	4.00838	LCMS-neg	(1S,2R,4R,8S)-p-Menthane-2,8,9-triol 9-glucoside	63211	https://cloud.oebiotech.com/#/lm/network/63211	HMDB0039978	94519		167998				73809749	378254-08-1	CC1CCC(CC1O)C(C)(O)COC1OC(CO)C(O)C(O)C1O	KRTKKVIKRTZKGY-UHFFFAOYSA-N	Lipids and lipid-like molecules	Prenol lipids	Terpene glycosides	脂质和类脂质分子	异戊烯醇脂质	萜烯苷	Level 1	64.8	94.9643	72.5	280.1318, 327.0968, 347.0744, 349.0803, 349.1866, 395.0067, 395.0612, 395.1527, 395.1888, 395.1949	M+FA-H	C16H30O8	-1.09727		14.4189	14.3693	14.2833	14.3864	14.4799	14.427	14.2822	14.4354	14.4446	14.0149	14.1467	13.858	13.9837	13.849	13.9932	14.7731	14.7948
9.48_239.1286m/z	239.129	9.47547	LCMS-neg	Cucujolide IV	7777	https://cloud.oebiotech.com/#/lm/network/7777		97393	LMFA07040036					56936046		C1(O[C@H](C)CCCC=CCC=CC1)=O	FAMIQKMUIARKKU-GTHUGJSGSA-N	Phenylpropanoids and polyketides	Macrolides and analogues	Unclassified	苯丙素和聚酮化合物	大环内酯类和类似物		Level 1	64.8	98.2997	93.3	183.9124, 185.1546, 194.9059, 195.1387, 223.0283, 238.8344, 238.8694, 238.9113, 239.0675, 239.1288	M+FA-H	C12H18O2	-1.32437		15.0331	15.108	14.9172	14.6839	14.4658	14.81	14.9877	15.2444	15.3996	15.1431	15.2848	14.8562	15.0849	14.4195	14.826	14.5425	15.2631
4.40_157.0503m/z	157.05	4.39562	LCMS-neg	Isopropylmaleic acid	51935	https://cloud.oebiotech.com/#/lm/network/51935	HMDB0012241	3279		17275	C02631	cann00290	Valine, leucine and isoleucine biosynthesis	5280533	44976-69-4	CC(C)C(=C\C(O)=O)\C(O)=O	NJMGRJLQRLFQQX-HYXAFXHYSA-N	Lipids and lipid-like molecules	Fatty Acyls	Fatty acids and conjugates	脂质和类脂质分子	脂肪酰基类	脂肪酸和结合物	Level 1	64.7	97.4356	88.1	127.6529, 127.7385, 130.0871, 139.0766, 151.9163, 151.9823, 155.9554, 156.8947, 157.0142, 157.0504	M-H	C7H10O4	-1.86956		13.064	13.1403	13.0996	14.0981	14.3859	14.3045	13.8643	13.7716	13.8098	11.9075	11.9795	11.8585	11.8832	12.2218	11.9136	12.7592	12.4302
10.92_306.2553n	289.252	10.9193	LCMS-pos	Sagittariol	60508	https://cloud.oebiotech.com/#/lm/network/60508	HMDB0036835	91848		170117				101603339	56497-92-8	CC1CCC2(C)C(CCC=C2CO)C1(C)CCC(C)(O)C=C	VAQFTHFEFSWPGQ-UHFFFAOYSA-N	Lipids and lipid-like molecules	Prenol lipids	Diterpenoids	脂质和类脂质分子	异戊烯醇脂质	二萜类化合物	Level 1	64.7	90.5398	92	201.1637, 203.1793, 207.1736, 215.1793, 217.1954, 229.1949, 231.2105, 240.0983, 271.2416, 289.2522	M+H-H2O, M+Na	C20H34O2	-1.79001		16.3385	16.5557	16.5171	19.0185	17.0932	17.1361	16.4471	16.7009	17.1034	14.0638	14.0233	14.1449	13.9249	14.0345	13.8289	15.2135	14.9047
10.52_311.2226m/z	311.223	10.5153	LCMS-neg	9Z-Octadecenedioic acid	2868	https://cloud.oebiotech.com/#/lm/network/2868		36000	LMFA01170055		C19618	cann00073	Cutin, suberine and wax biosynthesis	9543674		C(CCCCCCC/C=C\CCCCCCCC(=O)O)(=O)O	SBLKVIQSIHEQOF-UPHRSURJSA-N	Lipids and lipid-like molecules	Fatty Acyls	Fatty acids and conjugates	脂质和类脂质分子	脂肪酰基类	脂肪酸和结合物	Level 1	64.6	95.5148	88.4	249.2220, 249.2491, 267.2330, 283.2284, 293.2120, 293.2467, 311.1716, 311.1776, 311.1833, 311.2234	M-H	C18H32O4	-0.733622		15.437	15.3858	15.3431	14.7918	14.7029	14.6807	14.7978	14.8709	14.7647	16.2165	16.1043	16.1181	16.0556	16.1067	15.8958	15.0823	14.9974
10.79_478.2935m/z	478.293	10.7936	LCMS-neg	PE(18:1/0:0)	21166	https://cloud.oebiotech.com/#/lm/network/21166	HMDB0011506	40778	LMGP02050004	74971				9547071	89576-29-4	[C@](COP(=O)(O)OCCN)([H])(O)COC(CCCCCCC/C=C\CCCCCCCC)=O	PYVRVRFVLRNJLY-MZMPXXGTSA-N	Lipids and lipid-like molecules	Glycerophospholipids	Glycerophosphoethanolamines	脂质和类脂质分子	甘油磷脂	甘油磷酸乙醇胺	Level 1	64.6	95.8739	96.7	287.3671, 287.4843, 342.1902, 342.8719, 375.0236, 375.1960, 375.3444, 393.1378, 410.8604, 478.2953	M-H	C23H46NO7P	-0.96593		15.3745	15.3941	15.4322	16.362	16.1026	16.4542	16.4565	16.438	16.4214	14.1896	14.4785	14.7049	14.8884	14.5648	14.6936	13.983	14.2085
3.99_175.0609m/z	175.061	3.98628	LCMS-neg	3-oxo-4-methyl-pentanoic acid	350	https://cloud.oebiotech.com/#/lm/network/350		34691	LMFA01020276	29024	C03467			440024		C(=O)(C(C)C)CC(=O)O	ZXLSKTZECNUVIS-UHFFFAOYSA-N	Organic acids and derivatives	Keto acids and derivatives	Short-chain keto acids and derivatives	有机酸及其衍生物	酮酸及其衍生物	短链酮酸及其衍生物	Level 1	64.6	99.4085	96.4	134.0243, 146.9610, 147.0562, 157.0504, 157.0636, 174.8897, 174.9560, 174.9971, 175.0358, 175.0610	M+FA-H	C6H10O3	-2.13923		17.0445	17.0184	17.1011	18.3272	18.14	18.3612	18.0209	17.6942	17.7318	16.273	16.3871	16.436	16.5338	16.4223	16.4342	16.2569	15.9299
4.05_326.0999n	325.093	4.05393	LCMS-neg	cis-o-Coumaric acid 2-glucoside	256227	https://cloud.oebiotech.com/#/lm/network/256227	HMDB0303353	89390		172552				6275271		OCC1OC(OC2=C(\C=C\C(O)=O)C=CC=C2)C(O)C(O)C1O	GVRIYIMNJGULCZ-AATRIKPKSA-N	Organic oxygen compounds	Organooxygen compounds	Carbohydrates and carbohydrate conjugates	有机氧化合物	有机氧化合物	碳水化合物和碳水化合物结合物	Level 1	64.6	96.8679	92.1	205.0502, 217.0507, 221.0828, 222.0734, 235.0614, 241.1192, 265.0715, 279.1445, 281.1123, 325.0925	M-H, M+FA-H, 2M-H	C15H18O8	-0.82766		21.5941	21.4757	21.5673	21.5818	21.7089	21.3402	21.2951	21.4	21.3624	21.5391	21.5785	21.5553	21.5244	21.7588	21.6089	21.7784	21.5353
4.10_208.1330m/z	208.133	4.09667	LCMS-pos	1-(3,4-Methylenedioxyphenyl)-2-aminopentane	199332	https://cloud.oebiotech.com/#/lm/network/199332	HMDB0243792							22007048		CCCC(N)CC1=CC2=C(OCO2)C=C1	BWUFCVGRQFOTOA-UHFFFAOYSA-N	Organoheterocyclic compounds	Benzodioxoles	Unclassified	有机杂环化合物	苯并间二氧杂环戊烯类		Level 1	64.6	96.8452	96.2	184.9684, 185.9258, 190.0496, 190.0854, 190.1060, 191.0814, 203.9383, 208.0606, 208.0954, 208.1329	M+H	C12H17NO2	-0.853446		17.2284	17.2432	17.4879	17.9327	18.0512	18.3018	18.3885	18.1682	17.9217	15.9977	16.0286	16.0258	16.2534	15.924	15.9481	17.1817	17.5043
5.11_224.0926m/z	224.093	5.1098	LCMS-neg	Maltoxazine	55189	https://cloud.oebiotech.com/#/lm/network/55189	HMDB0030372	86924						13875298	80933-73-9	O=C1CCC2=C1N1CCCC1OC2	MTHASAHNRVFFOM-UHFFFAOYSA-N	Organoheterocyclic compounds	Pyrrolidines	Unclassified	有机杂环化合物	吡咯烷类		Level 1	64.6	98.7607	95.9	174.9961, 179.0563, 180.0295, 180.0670, 180.1028, 194.0822, 209.0412, 223.9787, 224.0573, 224.0926	M+FA-H	C10H13NO2	-1.4436		15.3295	15.3712	15.3958	15.2559	15.4506	15.2959	15.192	15.1772	15.3029	15.4544	15.444	15.4912	15.4879	15.6573	15.5704	15.4679	15.1133
0.70_225.0612m/z	225.061	0.704717	LCMS-neg	beta-D-Galactose	48107	https://cloud.oebiotech.com/#/lm/network/48107	HMDB0003449	6933		27667	C00962			439353	7296-64-2	OC[C@H]1O[C@@H](O)[C@H](O)[C@@H](O)[C@H]1O	WQZGKKKJIJFFOK-FPRJBGLDSA-N	Organic oxygen compounds	Organooxygen compounds	Carbohydrates and carbohydrate conjugates	有机氧化合物	有机氧化合物	碳水化合物和碳水化合物结合物	Level 1	64.5	99.1177	78.1	179.0559, 181.0617, 181.9946, 182.0466, 182.8963, 224.8797, 224.9074, 225.0078, 225.0491, 225.0614	M+FA-H	C6H12O6	-1.97426		19.9694	20.1676	20.1545	19.8676	20.0014	19.8112	19.7756	19.9162	19.9069	19.9727	19.9463	19.9967	19.9895	20.2099	20.1377	20.395	20.2199
10.99_321.2660n	322.273	10.9873	LCMS-pos	Anandamide (18:3, n-3)	9019	https://cloud.oebiotech.com/#/lm/network/9019	HMDB0013624		LMFA08040007	613508	C13828			5283449		C(C/C=C\C/C=C\C/C=C\CC)CCCCCC(=O)NCCO	HBJXRRXWHSHZPU-PDBXOOCHSA-N	Organic nitrogen compounds	Organonitrogen compounds	Amines	有机氮化合物	有机氮化合物	胺类	Level 1	64.5	95.3472	61.1	228.1961, 240.1962, 243.2106, 252.1959, 261.2211, 262.2521, 304.2631, 305.2471, 322.2419, 322.2744	M+H, M+Na	C20H35NO2	-2.48252		16.2123	16.3546	16.3842	15.75	15.6342	15.6642	15.4741	15.7209	15.8496	17.2029	16.916	17.0544	16.8224	16.7792	16.8678	15.5729	15.729
3.86_323.1599m/z	323.16	3.85627	LCMS-pos	(1R,2R,3S,5S)-3-Hydroxy-4-(4-hydroxybenzoyl)-8-methyl-8-azabicyclo[3.2.1]octane-2-carboxylic acid	211319	https://cloud.oebiotech.com/#/lm/network/211319	HMDB0257666									CN1C2CCC1C(C(O)C2C(O)=O)C(=O)C1=CC=C(O)C=C1	PGTXQDJJERPUPG-UHFFFAOYSA-N	Organic oxygen compounds	Organooxygen compounds	Carbonyl compounds	有机氧化合物	有机氧化合物	羰基化合物	Level 1	64.5	96.729	91.7	240.1014, 258.1122, 276.1227, 287.1383, 288.1226, 305.1490, 323.0736, 323.1126, 323.1233, 323.1595	M+NH4	C16H19NO5	-0.710495		17.6342	17.6139	17.667	17.786	17.8636	17.8847	17.7735	17.7178	17.7403	17.5766	17.4507	17.4401	17.5673	17.526	17.6227	17.5887	17.7795
7.84_333.2030m/z	333.203	7.83765	LCMS-pos	Lipoxin A5	267369	https://cloud.oebiotech.com/#/lm/network/267369		45338						6439927	110657-98-2	CCC=CCC(C=CC=CC=CC=CC(C(CCCC(=O)O)O)O)O	ZZMKOZNTEJVKRY-MCPYMSAWSA-N	Lipids and lipid-like molecules	Fatty Acyls	Eicosanoids	脂质和类脂质分子	脂肪酰基类	类二十烷酸	Level 1	64.5	91.7668	84.6	279.2325, 286.9701, 287.0808, 287.1466, 287.4751, 297.1816, 315.1562, 315.1944, 315.2285, 333.2031	M+H-H2O	C20H30O5	-8.5785		16.3811	16.3716	16.378	15.5831	15.3937	15.4275	15.4015	15.3766	15.3278	18.3037	16.7225	17.0845	17.1449	17.4721	17.0998	15.6425	15.6352
9.75_505.2806m/z	505.281	9.75032	LCMS-neg	Hydrocortisone caproate	45006	https://cloud.oebiotech.com/#/lm/network/45006		41882	LMST02030129	31676	C13422			107423		[C@]12(C)C[C@@H]([C@]3([H])[C@@]4(C)CCC(=O)C=C4CC[C@@]3([H])[C@]1([H])CC[C@]2(O)C(=O)COC(=O)CCCCC)O	XZSVYVIYKBHVMV-FOMYWIRZSA-N	Lipids and lipid-like molecules	Steroids and steroid derivatives	Pregnane steroids	脂质和类脂质分子	类固醇和类固醇衍生物	妊娠类固醇	Level 1	64.5	93.155	93.9	295.2273, 297.2426, 313.2362, 374.9702, 413.2318, 431.2436, 437.1439, 437.1508, 437.2651, 505.2811	M+FA-H	C27H40O6	-0.207838		15.0759	15.0066	14.9729	14.872	14.7252	14.5617	14.4341	14.6463	14.1545	14.7795	14.7398	14.8316	14.7106	14.9495	14.7442	15.71	15.2402
3.99_451.2183m/z	451.218	3.98628	LCMS-neg	(R)-1-O-[b-D-Glucopyranosyl-(1->6)-b-D-glucopyranoside]-1,3-octanediol	57069	https://cloud.oebiotech.com/#/lm/network/57069	HMDB0032799	88721		167932				131751313		CCCCCC(O)CCOC1OC(COC2OC(CO)C(O)C(O)C2O)C(O)C(O)C1O	ODOJEOFQPWTDSS-UHFFFAOYSA-N	Lipids and lipid-like molecules	Fatty Acyls	Fatty acyl glycosides	脂质和类脂质分子	脂肪酰基类	脂肪酰糖苷	Level 1	64.3	94.2684	64.8	315.0968, 361.1018, 383.0514, 383.0858, 405.2130, 407.1443, 433.2076, 451.1288, 451.1492, 451.2185	M-H2O-H	C20H38O12	-0.422813		16.2822	16.1729	16.2744	16.6202	16.8606	16.4569	16.5989	16.5005	16.4305	15.7218	15.7555	15.5812	15.7369	15.7747	15.5845	16.569	16.4382
0.70_132.0300m/z	132.03	0.704717	LCMS-neg	2-Aminoacrylic acid	48144	https://cloud.oebiotech.com/#/lm/network/48144	HMDB0003609	58164		17123	C02218	cann00270	Cysteine and methionine metabolism	123991	28453-71-6	NC(=C)C(O)=O	UQBOJOOOTLPNST-UHFFFAOYSA-N	Organic acids and derivatives	Carboxylic acids and derivatives	Amino acids, peptides, and analogues	有机酸及其衍生物	羧酸及其衍生物	氨基酸、肽和类似物	Level 1	64.2	96.0587	73.1	108.8756, 114.0195, 114.0384, 115.0035, 115.0120, 115.9206, 127.4372, 127.5789, 127.7897, 132.0301	M+FA-H	C3H5NO2	-2.51804		18.5439	18.586	18.5618	18.8675	18.839	18.9836	18.9984	19.1207	19.0762	18.5225	18.5482	18.5668	18.5871	18.4826	18.4547	17.3872	17.4783
12.10_354.2760n	355.283	12.1013	LCMS-pos	MG(18:2/0:0/0:0)	51383	https://cloud.oebiotech.com/#/lm/network/51383	HMDB0011568	62350		75561				6436630	67968-46-1	[H][C@](O)(CO)COC(=O)CCCCCCC\C=C/C\C=C/CCCCC	WECGLUPZRHILCT-GSNKCQISSA-N	Lipids and lipid-like molecules	Fatty Acyls	Lineolic acids and derivatives	脂质和类脂质分子	脂肪酰基类	亚油酸及其衍生物	Level 1	64.2	95.58	66.7	245.2260, 247.2417, 263.2365, 265.2523, 269.8653, 281.2473, 337.2729, 355.0684, 355.1896, 355.2832	M+H, M+K, M+Na, M+NH4, M+H-H2O	C21H38O4	-2.81679		20.1669	20.4377	20.411	20.3096	20.4421	20.4757	20.7523	20.6942	20.4308	20.2729	20.2586	20.4376	20.2848	20.327	20.4349	19.559	19.7802
4.60_355.1721m/z	355.172	4.60468	LCMS-pos	(2E,4E,7R)-2,7-Dimethyl-2,4-octadiene-1,8-diol 8-O-b-D-glucopyranoside	62107	https://cloud.oebiotech.com/#/lm/network/62107	HMDB0038747	93400		174516				131752449		CC(COC1OC(CO)C(O)C(O)C1O)C\C=C/C=C(/C)CO	BMZXRCYRAQEICG-QQTPKPIZSA-N	Lipids and lipid-like molecules	Fatty Acyls	Fatty acyl glycosides	脂质和类脂质分子	脂肪酰基类	脂肪酰糖苷	Level 1	64.2	95.6253	63.4	319.1909, 325.1605, 337.1082, 337.1369, 337.1995, 338.1227, 355.0739, 355.0815, 355.0991, 355.1722	M+Na	C16H28O7	-1.74332		18.078	18.0492	18.0948	18.1885	18.1686	18.1411	18.1069	18.0853	18.0174	17.5926	17.7578	17.8287	17.7393	17.7272	17.7457	18.6597	18.5353
11.49_463.2910m/z	463.291	11.4939	LCMS-neg	Palmitoyl glucuronide	50899	https://cloud.oebiotech.com/#/lm/network/50899	HMDB0010331	61652			C03033	cann00040,cann00053	Pentose and glucuronate interconversions|Ascorbate and aldarate metabolism	161223		CCCCCCCCCCCCCCCCO[C@@H]1O[C@@H]([C@@H](O)[C@H](O)[C@H]1O)C(O)=O	QFUQXEVPTHAOHS-SXFAUFNYSA-N	Lipids and lipid-like molecules	Fatty Acyls	Fatty acyl glycosides	脂质和类脂质分子	脂肪酰基类	脂肪酰糖苷	Level 1	64	98.528	81.8	351.2538, 357.2651, 395.2437, 399.2738, 417.2863, 463.1635, 463.2281, 463.2838, 463.2893, 463.2947	M+FA-H	C22H42O7	-0.536693		18.1146	18.0456	18.0116	17.7669	17.561	17.3581	17.5084	17.6796	17.2894	17.8219	17.7105	17.7246	17.7074	17.916	17.7175	18.6385	18.6828
10.48_330.2763n	331.284	10.4764	LCMS-pos	1-O-(2R-hydroxy-4Z-hexadecenyl)-sn-glycerol	10483	https://cloud.oebiotech.com/#/lm/network/10483			LMGL01020055					137323856		[C@](CO)([H])(O)COC[C@H](O)C/C=C\CCCCCCCCCCC	CSULARJGHWCHTQ-TWEKRZAHSA-N	Lipids and lipid-like molecules	Fatty Acyls	Fatty alcohols	脂质和类脂质分子	脂肪酰基类	脂肪醇	Level 1	64	96.6097	73.5	239.2367, 252.9967, 254.9955, 257.2472, 268.2638, 308.8989, 313.2732, 331.1855, 331.2088, 331.2846	M+H-H2O, M+H	C19H38O4	-2.02396		17.3752	17.386	17.3264	17.8586	17.6108	17.7753	17.9751	17.9601	17.5889	17.1876	17.2582	17.109	17.1667	17.3731	17.14	16.7699	16.6371
11.90_367.2624m/z	367.262	11.897	LCMS-pos	1alpha-hydroxy-24,25,26,27-tetranorvitamin D3 / 1alpha-hydroxy-24,25,26,27-tetranorcholecalciferol	45186	https://cloud.oebiotech.com/#/lm/network/45186			LMST03020014					9547274		[C@@H]1(O)C(=C)/C(=C\C=C2\[C@]3([H])CC[C@@]([C@@](C)([H])CC)([H])[C@@]3(C)CCC\2)/C[C@@H](O)C1	MUKJATGPGNGIKJ-LZZBRWOZSA-N	Lipids and lipid-like molecules	Steroids and steroid derivatives	Vitamin D and derivatives	脂质和类脂质分子	类固醇和类固醇衍生物	维生素D及其衍生物	Level 1	64	96.4487	88.2	197.1330, 199.1478, 201.1633, 209.1320, 211.1484, 227.1418, 239.1783, 265.1954, 349.2500, 367.2626	M+Na	C23H36O2	4.92412		14.9268	15.2359	15.3675	14.3228	14.5969	14.238	14.402	14.6311	14.516	15.0008	15.1017	14.929	15.0297	15.1682	15.0306	15.4459	15.2969
4.58_171.0660m/z	171.066	4.57972	LCMS-neg	trans-3-Octenedioic acid	52244	https://cloud.oebiotech.com/#/lm/network/52244	HMDB0013312			173786				22495178		OC(=O)CCC\C=C\CC(O)=O	QWWZNXBOJLOHGI-HNQUOIGGSA-N	Lipids and lipid-like molecules	Fatty Acyls	Fatty acids and conjugates	脂质和类脂质分子	脂肪酰基类	脂肪酸和结合物	Level 1	63.8	97.0719	76.1	128.1080, 130.0872, 139.0399, 143.0714, 144.0448, 153.0913, 171.0197, 171.0431, 171.0484, 171.0662	M-H	C8H12O4	-1.39009		13.9991	13.9538	13.9383	14.6227	14.5656	14.5623	14.5039	14.5146	14.5153	13.3713	13.3998	13.2389	13.2963	13.256	13.2022	13.8959	13.7976
5.93_343.1416n	342.134	5.9257	LCMS-neg	N-trans-Feruloyl-4-O-methyldopamine	63010	https://cloud.oebiotech.com/#/lm/network/63010	HMDB0039755	94306		67378				14412557	78510-20-0	COC1=CC(\C=C\C(=O)NCCC2=CC(O)=C(OC)C=C2)=CC=C1O	ACSWAJLDOHJFNA-VMPITWQZSA-N	Phenylpropanoids and polyketides	Cinnamic acids and derivatives	Hydroxycinnamic acids and derivatives	苯丙素和聚酮化合物	肉桂酸及其衍生物	羟基肉桂酸及其衍生物	Level 1	63.8	96.8027	90.4	206.8976, 226.9257, 253.0611, 274.0983, 274.8861, 283.0978, 326.1035, 327.1111, 341.6415, 342.1345	M-H, 2M-H	C19H21NO5	-1.18411		13.5382	13.53	13.4011	13.8092	13.7041	13.5337	13.5691	14.066	14.7507	13.4401	13.5524	13.5127	13.8222	13.6478	13.5509	12.848	13.003
8.27_313.2366m/z	313.237	8.26812	LCMS-pos	9,12,13-TriHOME	2974	https://cloud.oebiotech.com/#/lm/network/2974	HMDB0004708	36021	LMFA02000014	34506	C14833	cann00591	Linoleic acid metabolism	9858729		C(CCCCCCC[C@H](O)/C=C/[C@H](O)[C@@H](O)CCCCC)(=O)O	MDIUMSLCYIJBQC-MVFSOIOZSA-N	Lipids and lipid-like molecules	Fatty Acyls	Fatty acids and conjugates	脂质和类脂质分子	脂肪酰基类	脂肪酸和结合物	Level 1	63.7	89.9995	67.7	169.1237, 179.1430, 259.2065, 277.2157, 295.0824, 295.2263, 296.0721, 313.0978, 313.1776, 313.2375	M+H-H2O	C18H34O5	-2.21797		14.1015	14.0166	13.9739	13.4641	13.148	13.3661	13.1397	13.2715	13.1847	14.8136	14.476	14.5679	14.5936	15.4216	14.6237	13.7552	13.7571
11.84_568.3615m/z	568.362	11.8354	LCMS-neg	PE(21:0/0:0)	21187	https://cloud.oebiotech.com/#/lm/network/21187		77692	LMGP02050026	138536				52925145		[C@](COP(=O)(O)OCCN)([H])(O)COC(CCCCCCCCCCCCCCCCCCCC)=O	JPTRRYQAYCFMLQ-RUZDIDTESA-N	Lipids and lipid-like molecules	Glycerophospholipids	Glycerophosphoethanolamines	脂质和类脂质分子	甘油磷脂	甘油磷酸乙醇胺	Level 1	63.6	93.4387	94	283.2966, 300.8116, 365.2315, 385.7856, 483.2734, 508.3406, 568.2501, 568.2577, 568.2651, 568.3599	M+FA-H	C26H54NO7P	-0.867152		16.2111	16.1827	16.2573	16.7867	16.5265	16.7151	16.7987	16.9592	16.8134	16.2094	16.4441	16.418	16.7676	16.2479	16.5795	15.1018	15.2312
9.54_560.2989m/z	560.299	9.54447	LCMS-neg	PC(18:4/0:0)	19841	https://cloud.oebiotech.com/#/lm/network/19841		40306	LMGP01050040					24779471		[C@](COP(=O)([O-])OCC[N+](C)(C)C)([H])(O)COC(CCCCCCC/C=C/C=C/C=C/C=C/CC)=O	WAONNIUKGSJGOR-GKRNIWGMSA-N	Lipids and lipid-like molecules	Glycerophospholipids	Glycerophosphocholines	脂质和类脂质分子	甘油磷脂	甘油磷酸胆碱	Level 1	63.6	91.7474	97.2	466.9228, 500.2022, 500.2782, 501.2912, 510.0693, 510.1282, 510.3702, 511.1404, 559.3594, 560.2996	M+FA-H	C26H46NO7P	-0.947453		12.1054	11.9723	11.6227	13.1804	13.5657	13.3049	12.9658	13.3877	13.3683	7.22995	7.22995	7.22995	7.22995	7.22995	7.22995	9.97968	8.63179
12.15_308.2340n	331.223	12.1459	LCMS-pos	11-(3-methyl-5-propylfuran-2-yl)-undecanoic acid	2631	https://cloud.oebiotech.com/#/lm/network/2631	HMDB0061646		LMFA01150018					71339239	116627-49-7	CCCC1=CC(C)=C(CCCCCCCCCCC(=O)O)O1	XZOBJEOEOJXQBF-UHFFFAOYSA-N	Lipids and lipid-like molecules	Fatty Acyls	Fatty acids and conjugates	脂质和类脂质分子	脂肪酰基类	脂肪酸和结合物	Level 1	63.5	93.8888	64.2	249.2216, 259.2052, 268.2634, 277.2159, 291.1956, 291.2300, 309.1305, 309.1669, 309.2033, 309.2413	M+H, M+Na	C19H32O3	-3.68639		15.8492	16.1976	16.1512	14.8704	14.3344	15.1819	14.4904	15.2634	15.4425	17.0199	16.7228	16.7348	16.8622	16.936	16.7421	15.0418	15.3909
4.60_230.1031m/z	230.103	4.60278	LCMS-neg	5-Hepteneoylglycine	115479	https://cloud.oebiotech.com/#/lm/network/115479	HMDB0094731									CC=CCCCC(O)=NCC(O)=O	VCONKYWQTOIFAO-UHFFFAOYSA-N	Organic acids and derivatives	Carboxylic acids and derivatives	Amino acids, peptides, and analogues	有机酸及其衍生物	羧酸及其衍生物	氨基酸、肽和类似物	Level 1	63.5	98.6752	93.1	185.9258, 186.1126, 187.0063, 189.0772, 202.0517, 212.0927, 230.0457, 230.0653, 230.0810, 230.1035	M+FA-H	C9H15NO3	-1.65655		14.6526	14.6639	14.6111	14.4287	14.0546	14.4586	14.1948	14.082	14.1804	15.3316	15.1253	15.2845	15.2473	15.2902	15.2655	14.298	14.3151
7.17_242.0820m/z	242.082	7.16605	LCMS-neg	Benzanilide	204001	https://cloud.oebiotech.com/#/lm/network/204001	HMDB0248973	334023						7168		OC(=NC1=CC=CC=C1)C1=CC=CC=C1	ZVSKZLHKADLHSD-UHFFFAOYSA-N	Benzenoids	Benzene and substituted derivatives	Anilides	苯类	苯和取代衍生物	苯胺类	Level 1	63.5	98.8047	90.6	196.0766, 198.0921, 198.1111, 204.0198, 225.1497, 226.8888, 227.0584, 227.1372, 241.5727, 242.0822	M+FA-H	C13H11NO	-1.27433		13.7141	13.6559	13.7607	14.3919	14.1101	14.3494	14.0259	13.945	14.0847	12.7807	12.9165	12.9546	12.9276	12.7923	12.9987	13.7599	13.701
10.70_540.3302m/z	540.33	10.701	LCMS-neg	1-(2-methoxy-6Z-octadecenyl)-sn-glycero-3-phosphoethanolamine	21253	https://cloud.oebiotech.com/#/lm/network/21253			LMGP02060020					137323923		[C@](COP(=O)(O)OCCN)([H])(O)COCC(OC)CCC/C=C\CCCCCCCCCCC	UJJFIJULGLHVGP-SYODHRFQSA-N	Lipids and lipid-like molecules	Glycerophospholipids	Glycerophosphoethanolamines	脂质和类脂质分子	甘油磷脂	甘油磷酸乙醇胺	Level 1	63.4	98.8939	98.1	472.2689, 472.3524, 480.1969, 480.3094, 481.2563, 481.2665, 504.1782, 540.1963, 540.2090, 540.3306	M+FA-H	C24H50NO7P	-0.996307		19.4678	19.4013	19.3949	19.9717	20.0333	20.0606	20.0805	20.0722	20.1783	18.6602	19.0851	18.9702	19.4148	19.0064	19.1459	18.8999	18.9881
10.70_725.3960m/z	725.396	10.701	LCMS-neg	Gingerglycolipid C	64203	https://cloud.oebiotech.com/#/lm/network/64203	HMDB0041095							131753024	35949-86-1	CCCCCCCC\C=C/CCCCCCCC(=O)OCC(O)COC1OC(COC2OC(CO)C(O)C(O)C2O)C(O)C(O)C1O	VROZOADUAPWACT-KTKRTIGZSA-N	Lipids and lipid-like molecules	Glycerolipids	Glycosylglycerols	脂质和类脂质分子	甘油脂	糖基甘油	Level 1	63.4	96.7613	98.5	374.9629, 375.2278, 397.1348, 415.1459, 510.3086, 510.5930, 510.7188, 510.9037, 679.3923, 725.3977	M+FA-H	C33H60O14	-0.721898		16.6491	16.5603	16.6505	16.9489	16.9289	16.8674	16.9153	16.9833	16.605	16.3944	16.3974	16.3337	16.3549	16.6865	16.4542	16.7422	16.5151
3.83_181.0860m/z	181.086	3.83417	LCMS-pos	3-(4-Hydroxy-3-methoxyphenyl)-1,2-propanediol	57355	https://cloud.oebiotech.com/#/lm/network/57355	HMDB0033093	88985		125366				161566	220006-74-6	COC1=C(O)C=CC(CC(O)CO)=C1	QGFJORGLNPWXMK-UHFFFAOYSA-N	Benzenoids	Phenols	Methoxyphenols	苯类	酚类	甲氧基酚类	Level 1	63.4	92.4035	65.7	153.0909, 163.0389, 163.0739, 163.0863, 163.1115, 163.1480, 166.0623, 181.0499, 181.0658, 181.0856	M+H-H2O	C10H14O4	0.596479		14.0116	14.07	14.0625	14.8176	15.0489	14.6551	14.6093	14.5858	14.7252	13.1485	13.2522	13.1256	13.1695	13.184	13.0771	14.0691	13.7698
10.93_294.2193n	293.212	10.933	LCMS-neg	17-hydroxy-linolenic acid	3193	https://cloud.oebiotech.com/#/lm/network/3193	HMDB11108	45842	LMFA02000239					44256502		C(=C/C/C=C\C/C=C\CCCC(O)C)/CCCCC(=O)O	NUDXOGPEQRPSKT-MVOZTAHOSA-N	Lipids and lipid-like molecules	Fatty Acyls	Lineolic acids and derivatives	脂质和类脂质分子	脂肪酰基类	亚油酸及其衍生物	Level 1	63	97.4113	46.3	236.1046, 249.2217, 257.2274, 263.2391, 265.2552, 275.2014, 275.2373, 291.2339, 293.1572, 293.2119	M-H, 2M-H	C18H30O3	-0.624685		19.9682	19.9291	19.9513	19.5565	19.3427	19.5492	19.0457	19.3131	19.1736	20.7319	20.5767	20.6355	20.6289	20.8031	20.6386	19.4611	19.74
12.78_425.3764m/z	425.376	12.779	LCMS-pos	alpha-Amyrone	60339	https://cloud.oebiotech.com/#/lm/network/60339	HMDB0036659	91701						612828	638-96-0	CC1CCC2(C)CCC3(C)C(=CCC4C5(C)CCC(=O)C(C)(C)C5CCC34C)C2C1C	DIFWJJFSELKWGA-UHFFFAOYSA-N	Lipids and lipid-like molecules	Prenol lipids	Triterpenoids	脂质和类脂质分子	异戊烯醇脂质	三萜类化合物	Level 1	63	93.3856	88.3	245.1901, 255.2104, 257.2264, 269.2263, 275.2379, 283.2421, 407.3665, 425.2137, 425.2850, 425.3772	M+H	C30H48O	-3.16821		18.8398	19.1386	19.0043	17.6678	16.8532	17.6364	18.0558	18.2235	18.4104	19.2551	19.1722	19.9957	19.8477	18.9851	19.4333	18.0706	18.4877
9.71_460.2684m/z	460.268	9.7111	LCMS-pos	Pectachol	62376	https://cloud.oebiotech.com/#/lm/network/62376	HMDB0039064	93670		175561				78178168	81729-14-8	COC1=C(OCC2C(=C)CCC3C(C)(C)C(O)CCC23C)C(OC)=C2OC(=O)C=CC2=C1	QISGCNZPAGFKFT-UHFFFAOYSA-N	Phenylpropanoids and polyketides	Coumarins and derivatives	Unclassified	苯丙素和聚酮化合物	香豆素及其衍生物		Level 1	63	94.6691	99.7	281.1380, 281.1672, 287.2551, 295.1171, 374.8612, 375.2125, 397.2014, 415.2108, 442.3179, 460.2687	M+NH4	C26H34O6	-2.24826		16.7463	16.8637	16.9819	16.7439	15.6212	15.5827	15.9781	15.9008	15.8272	15.5663	15.7222	15.8611	16.0908	15.8962	15.9654	16.0589	16.2537
0.74_133.0740n	116.071	0.740967	LCMS-pos	L-2-Amino-5-hydroxypentanoic acid	56146	https://cloud.oebiotech.com/#/lm/network/56146	HMDB0031658	87840						95562		NC(CCCO)C(O)=O	CZWARROQQFCFJB-UHFFFAOYSA-N	Organic acids and derivatives	Carboxylic acids and derivatives	Amino acids, peptides, and analogues	有机酸及其衍生物	羧酸及其衍生物	氨基酸、肽和类似物	Level 1	62.9	94.1756	97	93.7700, 98.0240, 98.0604, 99.0081, 108.6069, 115.9638, 116.0080, 116.0162, 116.0344, 116.0708	M+H-H2O, M+H	C5H11NO3	0.931139		22.2136	22.2017	22.2287	22.5522	22.6951	22.4422	22.3919	22.4112	22.5437	22.3353	22.3911	22.3227	22.391	22.0922	22.1695	21.4827	21.7469
10.35_504.3095m/z	504.31	10.353	LCMS-neg	PC(17:2/0:0)	210037	https://cloud.oebiotech.com/#/lm/network/210037	HMDB0256157									CCCCC=CCC=CCCCCCCCC(=O)OCC(O)COP([O-])(=O)OCC[N+](C)(C)C	GYPQKMKDLBCBMB-UHFFFAOYSA-N	Lipids and lipid-like molecules	Glycerophospholipids	Glycerophosphocholines	脂质和类脂质分子	甘油磷脂	甘油磷酸胆碱	Level 1	62.9	94.7976	95.3	261.2221, 279.1817, 279.2325, 280.2684, 287.4789, 415.2246, 428.2056, 458.2533, 504.1928, 504.3090	M-H	C25H48NO7P	-0.0716319		14.935	14.8161	14.7894	15.5801	15.7479	15.6342	15.7136	15.6725	15.7005	13.7066	14.3682	14.5648	14.6895	13.8972	14.6248	13.2748	13.4112
4.49_251.0792n	250.072	4.48747	LCMS-neg	N-Phenylacetylaspartic acid	54322	https://cloud.oebiotech.com/#/lm/network/54322	HMDB0029355	86216		174316				562665	2752-32-1	OC(=O)CC(NC(=O)CC1=CC=CC=C1)C(O)=O	SVFKZPQPMMZHLZ-UHFFFAOYSA-N	Organic acids and derivatives	Carboxylic acids and derivatives	Amino acids, peptides, and analogues	有机酸及其衍生物	羧酸及其衍生物	氨基酸、肽和类似物	Level 1	62.9	98.0676	91.4	182.0456, 183.0306, 183.8690, 188.0710, 206.0444, 206.0819, 207.0300, 220.0614, 232.0611, 250.0718	M-H, 2M-H	C12H13NO5	-0.645017		13.554	13.5745	13.5473	14.4195	14.6922	14.5658	14.3271	14.2525	14.4008	12.7361	12.9326	12.8583	12.9418	12.8213	12.9014	12.8749	12.7499
4.58_284.1852m/z	284.185	4.5828	LCMS-pos	2-Hydroxy-5-octenoylcarnitine	198229	https://cloud.oebiotech.com/#/lm/network/198229	HMDB0241703									CCC=CCCC(O)C(=O)OC(CC([O-])=O)C[N+](C)(C)C	UJLQWBQEMULXGE-UHFFFAOYSA-N	Lipids and lipid-like molecules	Fatty Acyls	Fatty acid esters	脂质和类脂质分子	脂肪酰基类	脂肪酸酯	Level 1	62.9	96.1218	89.5	161.0959, 163.0750, 179.1063, 181.0855, 196.0945, 197.1172, 207.1011, 225.0751, 225.1117, 284.1849	M+H-H2O	C15H27NO5	-1.29439		17.5753	17.7574	17.6831	17.4848	17.622	17.8121	17.5497	17.6571	17.4003	18.2258	18.152	18.2464	18.2578	18.1158	18.2138	17.0554	17.4721
4.97_579.1715m/z	579.172	4.97125	LCMS-neg	3,4-Dihydroxychalcone 4-beta-L-arabinopyranosyl-(1->4)-galactoside	33687	https://cloud.oebiotech.com/#/lm/network/33687		52000	LMPK12120196					42607585		C1C=CC(C(=O)/C=C/C2C=CC(O[C@@H]3O[C@H](CO)[C@H](O[C@H]4OC[C@H](O)[C@H](O)[C@H]4O)[C@H](O)[C@H]3O)=C(O)C=2)=CC=1	JXPISHHFQKDJPD-ZJEJXGDJSA-N	Phenylpropanoids and polyketides	Flavonoids	Flavonoid glycosides	苯丙素和聚酮化合物	类黄酮	黄酮苷	Level 1	62.8	91.1698	48.8	417.2492, 443.1358, 447.0929, 455.1354, 473.1451, 510.4116, 510.9774, 533.1667, 533.2521, 579.1344	M+FA-H	C26H30O12	-0.739847		14.1992	14.2764	14.2986	14.0175	13.8722	14.2203	15.0002	14.2494	14.0658	14.5785	14.3118	14.3725	14.476	14.2737	14.5598	13.9297	13.9943
9.71_414.2034n	437.193	9.7111	LCMS-pos	Armillarin	62657	https://cloud.oebiotech.com/#/lm/network/62657	HMDB0039380	93956						53462326	83329-14-0	COC1=CC(O)=C(C(=O)OC2CC3(C)C4CC(C)(C)CC4C=C(C=O)C23O)C(C)=C1	ISKWRTCZWOXOOF-UHFFFAOYSA-N	Lipids and lipid-like molecules	Prenol lipids	Sesquiterpenoids	脂质和类脂质分子	异戊烯醇脂质	倍半萜类化合物	Level 1	62.8	96.8889	66.5	217.1207, 247.0972, 261.2224, 271.2067, 277.1067, 279.1219, 281.1369, 295.1175, 397.2004, 415.2106	M+H, M+NH4, M+Na	C24H30O6	-1.98012		20.277	20.2666	20.3865	20.4051	19.3206	19.3713	19.5128	19.4374	19.4467	19.3884	19.2901	19.3526	19.4196	19.3327	19.4244	19.4151	19.5314
4.65_479.2494m/z	479.249	4.6483	LCMS-neg	Citronellyl beta-sophoroside	57107	https://cloud.oebiotech.com/#/lm/network/57107	HMDB0032839	88759		168145				131751330	209681-41-4	CC(CCOC1OC(CO)C(O)C(O)C1OC1OC(CO)C(O)C(O)C1O)CCC=C(C)C	UPVBTYUCCOHEPJ-UHFFFAOYSA-N	Lipids and lipid-like molecules	Prenol lipids	Terpene glycosides	脂质和类脂质分子	异戊烯醇脂质	萜烯苷	Level 1	62.7	89.7598	88.8	389.0877, 389.1911, 411.2049, 433.2446, 435.1302, 479.1083, 479.1145, 479.1251, 479.1695, 479.2471	M-H	C22H40O11	-0.702629		15.3153	15.3961	15.471	15.431	15.4841	15.4252	15.3173	15.4048	15.3121	15.2429	15.4046	15.3175	15.29	15.4871	15.4012	15.5384	15.5373
0.78_134.0213n	133.014	0.775717	LCMS-neg	D-(+)-Malic acid	56040	https://cloud.oebiotech.com/#/lm/network/56040	HMDB0031518	63096		30796	C00497	cann00650	Butanoate metabolism	92824	636-61-3	O[C@H](CC(O)=O)C(O)=O	BJEPYKJPYRNKOW-UWTATZPHSA-N	Organic acids and derivatives	Hydroxy acids and derivatives	Beta hydroxy acids and derivatives	有机酸及其衍生物	羟基酸及其衍生物	β-羟基酸及其衍生物	Level 1	62.6	99.4419	84	108.7239, 108.7847, 108.7930, 108.8067, 108.8189, 108.8434, 108.8543, 108.8830, 114.9338, 115.0036	M-H2O-H, M-H, M+FA-H	C4H6O5	-1.86224		22.8475	22.8118	22.9822	22.9063	22.9189	23.0341	23.0228	22.9426	23.0964	22.6715	22.6751	22.7696	22.5915	22.7528	22.683	23.1505	23.0323
11.21_330.2763n	331.284	11.2104	LCMS-pos	MG(0:0/i-16:0/0:0)	93697	https://cloud.oebiotech.com/#/lm/network/93697	HMDB0072873							131779653		[H]C(CO)(CO)OC(=O)CCCCCCCCCCCCC(C)C	ITYNPYUDZAXHPL-UHFFFAOYSA-N	Lipids and lipid-like molecules	Glycerolipids	Monoradylglycerols	脂质和类脂质分子	甘油脂	单自由基甘油	Level 1	62.6	95.8176	86.6	149.0234, 149.1325, 151.1479, 165.1637, 221.2269, 239.2366, 257.2469, 295.2255, 313.1956, 313.2730	M+H-H2O, M+H	C19H38O4	-2.06647		18.4252	18.5696	18.6039	18.6033	18.6053	18.2247	18.4694	18.6401	18.3972	18.6904	18.7013	18.6763	18.6544	18.7014	18.6354	18.1906	18.2074
3.94_313.0931m/z	313.093	3.9399	LCMS-neg	(S)-Mandelic acid O-beta-D-Glucopyranoside	61733	https://cloud.oebiotech.com/#/lm/network/61733	HMDB0038335	93055		175025				73229629		OCC1OC(OC(C(O)=O)C2=CC=CC=C2)C(O)C(O)C1O	PRBPGFIPERGSFI-UHFFFAOYSA-N	Organic oxygen compounds	Organooxygen compounds	Carbohydrates and carbohydrate conjugates	有机氧化合物	有机氧化合物	碳水化合物和碳水化合物结合物	Level 1	62.6	96.9327	91.2	229.1550, 235.0719, 241.1203, 253.0340, 269.1100, 287.0894, 313.0480, 313.0556, 313.0844, 313.0897	M-H	C14H18O8	0.622204		15.3913	15.4009	15.3273	16.4368	16.6044	16.5022	16.3453	16.3558	16.2997	13.4754	13.0726	12.8112	13.2069	12.8552	12.8953	15.0739	14.772
4.42_241.1192m/z	241.119	4.4184	LCMS-neg	Cyclo(L-Pro-L-Val)	197150	https://cloud.oebiotech.com/#/lm/network/197150	HMDB0240493							6992261	2854-40-2	[H][C@@]12CCCN1C(=O)[C@@]([H])(N=C2O)C(C)C	XLUAWXQORJEMBD-YUMQZZPRSA-N	Organic acids and derivatives	Carboxylic acids and derivatives	Amino acids, peptides, and analogues	有机酸及其衍生物	羧酸及其衍生物	氨基酸、肽和类似物	Level 1	62.6	97.6597	96.8	194.9049, 195.0764, 195.1135, 197.1293, 212.9152, 223.1085, 240.8703, 241.0022, 241.0782, 241.1191	M+FA-H	C10H16N2O2	-0.792195		16.7463	16.7827	16.773	17.1706	17.2034	17.211	17.1009	16.9714	17.1016	17.1473	17.1496	17.1596	17.2299	17.0407	17.0737	15.7577	15.9524
9.78_352.2606n	353.268	9.77588	LCMS-pos	Isoraspailyne A	10507	https://cloud.oebiotech.com/#/lm/network/10507			LMGL01030008					21591332		OC[C@]([H])(O)CO/C=C\C#C/C=C\CCCCCCCCCCC(O)C	JPVHGPAQJWEPFH-TVSZHIICSA-N	Lipids and lipid-like molecules	Fatty Acyls	Fatty alcohols	脂质和类脂质分子	脂肪酰基类	脂肪醇	Level 1	62.6	95.9857	68	187.1477, 195.0993, 201.1637, 243.2104, 261.2209, 279.2302, 317.2466, 335.1941, 335.2188, 335.2566	M+H-H2O, M+H	C21H36O4	-2.24754		21.8569	21.7659	21.8071	22.2385	22.2477	22.1948	22.1838	22.1879	21.7648	21.5619	21.5824	21.4413	21.4153	21.7732	21.558	21.9488	21.7245
11.42_356.2920n	357.299	11.415	LCMS-pos	1,2,3-Trihydroxyhenicos-12-en-4-one	209339	https://cloud.oebiotech.com/#/lm/network/209339	HMDB0255341							54051782		CCCCCCCCC=CCCCCCCCC(=O)C(O)C(O)CO	LTJUWHKQVNOGBR-UHFFFAOYSA-N	Lipids and lipid-like molecules	Fatty Acyls	Fatty alcohols	脂质和类脂质分子	脂肪酰基类	脂肪醇	Level 1	62.5	95.368	91	195.1743, 247.2418, 265.2521, 265.2814, 283.2631, 304.3087, 321.2793, 322.3175, 339.1634, 339.2890	M+H-H2O, M+H	C21H40O4	-1.98789		18.0848	18.1051	18.137	17.9837	18.2976	17.9765	17.9348	18.1377	17.8508	17.9833	18.1901	18.1458	18.0234	18.2839	18.1176	17.9882	17.9821
12.37_547.4347m/z	547.435	12.3723	LCMS-pos	DG(i-13:0/0:0/18:3-OH)	251798	https://cloud.oebiotech.com/#/lm/network/251798	HMDB0298699									CC\C=C\CC(O)\C=C\C=C\CCCCCCCC(=O)OC[C@H](O)COC(=O)CCCCCCCCCC(C)C	WBOCBBLVYFYDDC-JNDMGLSPSA-N	Lipids and lipid-like molecules	Fatty Acyls	Lineolic acids and derivatives	脂质和类脂质分子	脂肪酰基类	亚油酸及其衍生物	Level 1	62.5	91.2963	97	269.2109, 277.2161, 279.2313, 377.2659, 493.4040, 511.4150, 529.4247, 547.2991, 547.3564, 547.4316	M+H-H2O	C34H60O6	-1.78525		15.4542	15.5585	15.2923	10.6332	9.9286	7.22995	11.2206	11.647	11.8407	17.429	16.7289	16.9045	16.6889	16.8206	16.5679	13.4223	13.7085
3.59_254.1385m/z	254.138	3.5917	LCMS-pos	L-DOPA n-Butyl Ester	208148	https://cloud.oebiotech.com/#/lm/network/208148	HMDB0253881							23274845		CCCCOC(=O)C(N)CC1=CC(O)=C(O)C=C1	QDMOINLDXCZCEK-UHFFFAOYSA-N	Organic acids and derivatives	Carboxylic acids and derivatives	Amino acids, peptides, and analogues	有机酸及其衍生物	羧酸及其衍生物	氨基酸、肽和类似物	Level 1	62.5	97.4816	88.5	208.0784, 208.0987, 208.1163, 218.0813, 231.9657, 236.0911, 236.1260, 254.0124, 254.1019, 254.1379	M+H	C13H19NO4	-0.792391		19.4426	19.3881	19.3756	19.6281	19.5614	19.8127	19.8761	20.0788	19.982	18.9171	18.9615	19.05	19.0933	18.5104	18.8724	19.0141	19.5883
8.33_308.1985n	307.191	8.33035	LCMS-neg	16-A1-PhytoP	3449	https://cloud.oebiotech.com/#/lm/network/3449			LMFA02030059					125181365		C(CCCCCCC[C@@H]1C(=O)C=C[C@@H]1/C=C/[C@@H](O)CC)(=O)O	OXXJZDJLYSMGIQ-IQDGFBTQSA-N	Lipids and lipid-like molecules	Fatty Acyls	Eicosanoids	脂质和类脂质分子	脂肪酰基类	类二十烷酸	Level 1	62.5	96.7502	97.7	237.1494, 238.9312, 239.1663, 245.1912, 247.1686, 249.1494, 251.1636, 271.1702, 289.1809, 307.1912	M-H, 2M-H, M-H2O-H	C18H28O4	-0.829077		17.3928	17.5018	17.6381	16.5818	16.6123	16.5726	16.3035	16.5584	16.258	18.5048	18.4277	18.3145	18.6431	18.4239	18.3745	16.8692	17.2064
9.91_562.3145m/z	562.315	9.9128	LCMS-neg	PC(18:3/0:0)	19840	https://cloud.oebiotech.com/#/lm/network/19840	HMDB0010388	40304	LMGP01050038	133456				24779469		[C@](COP(=O)([O-])OCC[N+](C)(C)C)([H])(O)COC(CCCCCCC/C=C\C/C=C\C/C=C\CC)=O	WKQNRCYKYCKESD-YVHLTTHBSA-N	Lipids and lipid-like molecules	Glycerophospholipids	Glycerophosphocholines	脂质和类脂质分子	甘油磷脂	甘油磷酸胆碱	Level 1	62.5	98.6149	99.6	413.2103, 431.2168, 431.2236, 502.1707, 502.2936, 503.2293, 503.2374, 503.3036, 562.3151, 562.3224	M+FA-H	C26H48NO7P	-1.03945		18.3567	18.3708	18.3385	19.1635	19.4212	19.3815	19.2406	19.0991	19.377	14.7236	15.1399	14.913	14.9331	15.2988	16.0192	18.1712	17.9242
10.35_200.2005m/z	200.201	10.3484	LCMS-pos	(Z,Z)-3,6-Dodecadien-1-ol	6312	https://cloud.oebiotech.com/#/lm/network/6312	HMDB0031102	87409	LMFA05000573					12352610	29125-78-8	CCCCC/C=C/C/C=C/CCO	WVTVMLXNKUWGBH-AVQMFFATSA-N	Lipids and lipid-like molecules	Fatty Acyls	Fatty alcohols	脂质和类脂质分子	脂肪酰基类	脂肪醇	Level 1	62.4	96.2528	63.5	154.0852, 155.9745, 156.9824, 158.0966, 158.1537, 159.9451, 177.9565, 182.1176, 200.1292, 200.2007	M+NH4	C12H22O	-1.87578		15.8349	15.8478	15.9306	15.7426	15.7109	15.885	15.905	15.8848	15.9825	15.8402	15.8893	15.9482	15.9419	15.8435	15.8333	15.8908	15.9808
3.87_189.0767m/z	189.077	3.87108	LCMS-neg	4-Hydroxycyclohexanecarboxylic acid	47755	https://cloud.oebiotech.com/#/lm/network/47755	HMDB0001988	44761		16817				151138	17419-81-7	OC1CCC(CC1)C(O)=O	HCFRWBBJISAZNK-UHFFFAOYSA-N	Organic oxygen compounds	Organooxygen compounds	Alcohols and polyols	有机氧化合物	有机氧化合物	醇和多元醇	Level 1	62.4	99.6298	86.4	145.1054, 145.8983, 148.0439, 153.0555, 160.8927, 171.0660, 187.0616, 188.9868, 189.0496, 189.0766	M+FA-H	C7H12O3	-0.880741		15.3573	15.4031	15.3829	15.6262	15.7718	15.6759	15.5757	15.5284	15.5639	15.7635	15.7636	15.6898	15.7001	15.7427	15.6153	14.8728	14.6941
4.25_581.1494m/z	581.149	4.25133	LCMS-pos	Kaempferol 3-apiosyl-(1->2)-galactoside	31753	https://cloud.oebiotech.com/#/lm/network/31753	HMDB0037430	50080	LMPK12111664					5465153	99816-59-8	C1(O)=CC2OC(C3C=CC(O)=CC=3)=C(OC3OC(CO)C(O)C(O)C3OC3OCC(CO)(O)C3O)C(=O)C=2C(O)=C1	MNBRHJWOHPGQIW-UHFFFAOYSA-N	Phenylpropanoids and polyketides	Flavonoids	Flavonoid glycosides	苯丙素和聚酮化合物	类黄酮	黄酮苷	Level 1	62.4	96.8288	93.5	479.0944, 485.1070, 491.1101, 497.1070, 509.1080, 515.1180, 527.1171, 545.1283, 563.1382, 581.1454	M+H	C26H28O15	-1.18236		17.6406	17.6684	17.5779	17.0667	17.061	17.0818	17.0685	17.0166	16.8982	18.6457	18.6639	18.5491	18.6004	18.7164	18.6806	16.6132	16.4358
4.88_263.1285m/z	263.129	4.87843	LCMS-neg	3-Epiarmefolin	59927	https://cloud.oebiotech.com/#/lm/network/59927	HMDB0036135	91291		172036				13944253	293313-26-5	CC1=C2C3OC(=O)C(=C)C3CCC2(C)C(O)CC1O	VRHFGDDYTIJYIX-UHFFFAOYSA-N	Lipids and lipid-like molecules	Prenol lipids	Terpene lactones	脂质和类脂质分子	异戊烯醇脂质	萜内酯	Level 1	62.4	95.7902	64.7	205.0768, 219.1387, 233.0716, 235.0950, 245.0928, 246.0767, 263.0562, 263.0811, 263.1035, 263.1291	M-H	C15H20O4	-1.30784		12.6418	12.7405	12.6577	12.908	13.2142	12.9933	12.9964	13.0436	12.9478	12.0986	12.2585	12.1457	12.297	12.1725	12.2123	12.9697	12.5611
6.82_154.9903m/z	154.99	6.8151	LCMS-neg	2-Chlorobenzoic acid	200514	https://cloud.oebiotech.com/#/lm/network/200514	HMDB0245065			30793	C02357			8374		OC(=O)C1=CC=CC=C1Cl	IKCLCGXPQILATA-UHFFFAOYSA-N	Benzenoids	Benzene and substituted derivatives	Benzoic acids and derivatives	苯类	苯和取代衍生物	苯甲酸及其衍生物	Level 1	62.4	74.8834	83.7	111.0448, 111.0811, 113.0239, 113.0609, 127.6971, 127.7054, 137.0249, 151.9565, 154.9463, 154.9904	M-H	C7H5ClO2	-1.66164		14.7243	14.6856	14.6759	14.6002	14.5654	14.6362	14.709	14.8219	14.8361	14.7283	14.6476	14.6614	14.701	14.6359	14.6703	14.7207	14.8589
0.72_195.0506m/z	195.051	0.7226	LCMS-neg	Galactonic acid	47095	https://cloud.oebiotech.com/#/lm/network/47095	HMDB0000565	3336		16534	C00880	cann00052	Galactose metabolism	128869	13382-27-9	OC[C@@H](O)[C@H](O)[C@H](O)[C@@H](O)C(O)=O	RGHNJXZEOKUKBD-MGCNEYSASA-N	Organic acids and derivatives	Hydroxy acids and derivatives	Medium-chain hydroxy acids and derivatives	有机酸及其衍生物	羟基酸及其衍生物	中链羟基酸及其衍生物	Level 1	62.3	98.9826	70.7	149.0448, 151.0603, 159.0296, 176.9352, 177.0402, 183.7928, 183.9335, 183.9803, 195.0220, 195.0507	M-H	C6H12O7	-2.19825		21.5089	21.5663	21.4944	20.7487	20.7277	20.7321	20.9283	20.9596	21.0089	20.7629	20.9644	21.0386	20.8268	21.0649	20.9054	22.6102	22.638
0.62_251.1599m/z	251.16	0.61665	LCMS-pos	Hydroxypropionylcarnitine	8356	https://cloud.oebiotech.com/#/lm/network/8356	HMDB0013125		LMFA07070074					53481613		[C@H](C[N+](C)(C)C)(OC(=O)CCO)CC(=O)[O-]	QJGJXKFJFRSERW-QMMMGPOBSA-N	Lipids and lipid-like molecules	Fatty Acyls	Fatty acid esters	脂质和类脂质分子	脂肪酰基类	脂肪酸酯	Level 1	62.3	96.6498	92.6	222.9318, 227.9435, 232.9228, 233.1493, 233.9433, 234.1333, 250.9293, 250.9535, 251.0458, 251.1597	M+NH4	C10H19NO5	-0.958625		18.4754	18.7424	18.4565	18.9539	19.0714	19.6741	19.0578	19.0387	19.5477	18.1935	17.9635	17.8521	18.0782	18.0221	17.8033	17.4597	17.8289
11.42_518.3449n	563.343	11.4239	LCMS-neg	3-O-alpha-L-rhamnopyranosyl-3-hydroxyundecanoyl-3-hydroxydecanoic acid	10255	https://cloud.oebiotech.com/#/lm/network/10255			LMFA13030012					132594567		O([C@H]1[C@H](O)[C@H](O)[C@@H](O)[C@H](C)O1)C(CCCCCCCC)CC(=O)OC(CCCCCCC)CC(=O)O	NGNCBDCGTXYZBV-ALOCDAIASA-N	Lipids and lipid-like molecules	Fatty Acyls	Fatty acyl glycosides	脂质和类脂质分子	脂肪酰基类	脂肪酰糖苷	Level 1	62.3	98.1774	88.9	341.1078, 342.8728, 359.8619, 410.8564, 427.2672, 427.8496, 495.8360, 504.3096, 517.3377, 563.3434	M-H, M+FA-H	C27H50O9	-1.03618		18.1748	18.1515	18.153	18.3012	18.463	18.1153	18.1913	18.3149	17.9758	18.0104	18.2674	18.2456	18.1411	18.1952	18.2532	18.2962	18.1691
13.42_384.3464m/z	384.346	13.4199	LCMS-pos	N-stearoyl valine	8699	https://cloud.oebiotech.com/#/lm/network/8699		75504	LMFA08020122					14809078		CC(C)[C@]([H])(NC(CCCCCCCCCCCCCCCCC)=O)C(=O)O	SIPMISGYHBUSIB-QFIPXVFZSA-N	Organic acids and derivatives	Carboxylic acids and derivatives	Amino acids, peptides, and analogues	有机酸及其衍生物	羧酸及其衍生物	氨基酸、肽和类似物	Level 1	62.3	94.3577	97.3	262.2515, 264.2673, 268.2641, 303.3044, 321.3146, 338.3413, 366.3724, 384.2117, 384.2172, 384.3245	M+H	C23H45NO3	-2.05378		19.2804	18.8763	18.4018	19.9807	19.5956	19.4333	19.49	19.4268	19.3169	18.7992	18.5795	18.624	18.6446	18.5429	18.5059	19.1801	19.1019
3.73_411.1872m/z	411.187	3.73155	LCMS-neg	(1R*,2R*,4R*,8S*)-p-Menthane-1,2,8,9-tetrol 9-glucoside	63209	https://cloud.oebiotech.com/#/lm/network/63209	HMDB0039976	94517		168373				85402711	402593-84-4	CC(O)(COC1OC(CO)C(O)C(O)C1O)C1CCC(C)(O)C(O)C1	OUUOFMUQJUUKQQ-UHFFFAOYSA-N	Lipids and lipid-like molecules	Prenol lipids	Terpene glycosides	脂质和类脂质分子	异戊烯醇脂质	萜烯苷	Level 1	62.3	97.0098	91.4	321.1442, 343.1029, 343.9634, 344.0357, 365.1814, 411.0542, 411.0646, 411.0985, 411.1374, 411.1865	M+FA-H	C16H30O9	0.0650564		15.9002	15.9087	15.9397	16.0217	16.2294	16.0083	15.9318	15.8585	16.0419	16.2883	16.3149	16.1973	16.2387	16.3388	16.2017	15.5415	15.2513
5.11_320.0773m/z	320.077	5.1098	LCMS-neg	lavendustin c	208218	https://cloud.oebiotech.com/#/lm/network/208218	HMDB0253996	44870						3896	125697-93-0	OC(=O)C1=C(O)C=CC(NCC2=C(O)C=CC(O)=C2)=C1	LULATDWLDJOKCX-UHFFFAOYSA-N	Benzenoids	Benzene and substituted derivatives	Phenylmethylamines	苯类	苯和取代衍生物	苯甲胺	Level 1	62.3	96.2482	93.4	212.0713, 214.0871, 232.0976, 241.0023, 258.0769, 258.1062, 276.1271, 287.4522, 302.0674, 320.0779	M+FA-H	C14H13NO5	-1.07524		13.5235	13.5926	13.5644	13.9961	14.1391	14.0119	13.8843	13.7882	13.8434	13.8647	13.9535	13.9036	13.8609	13.7919	13.9349	12.8017	12.4309
6.70_215.1285m/z	215.128	6.6982	LCMS-neg	9-Hydroxygeraniol	62104	https://cloud.oebiotech.com/#/lm/network/62104	HMDB0038744	93397						13619433	32663-40-4	C\C(CO)=C\CC\C(C)=C\CO	PREUOUJFXMCMSJ-KWNZIKDBSA-N	Lipids and lipid-like molecules	Prenol lipids	Monoterpenoids	脂质和类脂质分子	异戊烯醇脂质	单萜类化合物	Level 1	62.3	97.6562	88.9	183.8644, 183.9002, 183.9556, 187.1129, 197.1181, 214.9884, 215.0098, 215.0293, 215.0925, 215.1286	M+FA-H	C10H18O2	-2.54224		11.9939	12.059	11.9614	12.7399	12.4677	12.4932	12.3045	12.4716	12.4921	11.8471	11.6508	11.6476	11.6282	11.686	11.4387	11.7549	11.7358
0.76_149.0452m/z	149.045	0.757733	LCMS-neg	D-Apiose	54808	https://cloud.oebiotech.com/#/lm/network/54808	HMDB0029941			27672	C01488			4479683	639-97-4	OCC1(O)COC(O)C1O	ASNHGEVAWNWCRQ-UHFFFAOYSA-N	Organic oxygen compounds	Organooxygen compounds	Carbohydrates and carbohydrate conjugates	有机氧化合物	有机氧化合物	碳水化合物和碳水化合物结合物	Level 1	62.1	95.2624	74.4	118.9983, 121.0294, 127.7154, 127.7590, 127.7954, 129.0190, 130.9984, 131.0348, 149.0091, 149.0452	M-H	C5H10O5	-2.231		16.0926	16.3037	16.0543	16.1275	16.3928	16.291	15.9527	16.4202	16.3109	15.966	15.7511	15.837	16.0572	15.9413	16.1048	16.3058	16.2668
7.19_401.0873m/z	401.087	7.18938	LCMS-neg	5,2',5'-Trihydroxy-3,7,8-trimethoxyflavone 2'-acetate	33172	https://cloud.oebiotech.com/#/lm/network/33172		51499	LMPK12113087					44259911		C1(OC)=C(OC)C2OC(C3C(CC(O)=O)=CC=C(O)C=3)=C(OC)C(=O)C=2C(O)=C1	QLXHITSYJNILTR-UHFFFAOYSA-N	Phenylpropanoids and polyketides	Flavonoids	O-methylated flavonoids	苯丙素和聚酮化合物	类黄酮	O-甲基化黄酮类化合物	Level 1	62.1	94.1145	92.5	313.0717, 329.2332, 333.9369, 357.0610, 361.1039, 374.8887, 374.9413, 375.1196, 375.3013, 401.0871	M-H	C20H18O9	-1.15015		13.3713	13.4146	13.4586	13.4139	13.2592	13.3549	13.4588	13.5332	13.4384	13.4412	13.2824	13.4344	13.3797	13.3324	13.358	13.4622	13.6216
10.68_327.2312m/z	327.231	10.6761	LCMS-pos	20-HDoHE	82057	https://cloud.oebiotech.com/#/lm/network/82057	HMDB0060048							131769807		CCC(O)\C=C\C=C\C\C=C/C\C=C/C\C=C/C\C=C/CCC(O)=O	YUZXOJOCNGKDNI-GZTWONMCSA-N	Lipids and lipid-like molecules	Fatty Acyls	Fatty acids and conjugates	脂质和类脂质分子	脂肪酰基类	脂肪酸和结合物	Level 1	62	94.9628	61.9	199.1478, 201.1631, 209.1328, 211.1483, 217.1588, 251.0002, 291.2098, 309.2209, 327.0777, 327.2326	M+H-H2O	C22H32O3	-1.79433		14.8454	14.9075	14.9734	14.4606	14.3163	14.1317	14.1723	14.3086	13.8931	14.3973	14.3344	14.2908	14.2526	14.52	14.2197	15.8725	15.803
10.93_313.2382m/z	313.238	10.933	LCMS-neg	2-keto-3-hydroxyoctadecanoic acid	2196	https://cloud.oebiotech.com/#/lm/network/2196			LMFA01060209					54097868		C(C(=O)C(O)CCCCCCCCCCCCCCC)(=O)O	MYKUSIWXHVLDRP-UHFFFAOYSA-N	Lipids and lipid-like molecules	Fatty Acyls	Fatty acids and conjugates	脂质和类脂质分子	脂肪酰基类	脂肪酸和结合物	Level 1	62	95.6051	94.1	226.8430, 249.2225, 251.2378, 269.2489, 283.2268, 295.2275, 295.2616, 313.1105, 313.1816, 313.2383	M-H	C18H34O4	-0.74361		15.611	15.5419	15.5614	14.6678	14.5218	14.5452	14.5245	14.5586	14.4054	16.5367	16.4603	16.4576	16.3969	16.5416	16.3847	15.256	14.9867
10.48_219.1740m/z	219.174	10.4764	LCMS-pos	Zerumbone	60347	https://cloud.oebiotech.com/#/lm/network/60347	HMDB0036667	91709						5372142	471-05-6	C\C1=C\CC(C)(C)\C=C\C(=O)\C(C)=C/CC1	GIHNTRQPEMKFKO-RTTFEGKLSA-N	Lipids and lipid-like molecules	Prenol lipids	Sesquiterpenoids	脂质和类脂质分子	异戊烯醇脂质	倍半萜类化合物	Level 1	61.8	87.6974	88.4	173.1323, 175.1479, 177.1275, 177.1634, 191.1792, 201.1281, 201.1636, 203.1429, 205.1586, 219.1741	M+H	C15H22O	-1.65063		16.0035	16.0401	16.0289	16.3859	16.2351	16.4562	16.2851	16.3232	16.3807	15.7174	15.5037	15.5477	15.5641	15.5259	15.4842	16.1033	16.1184
4.72_206.0820m/z	206.082	4.7166	LCMS-neg	THURFYL NICOTINATE	212473	https://cloud.oebiotech.com/#/lm/network/212473	HMDB0259050									O=C(OCC1CCCO1)C1=CN=CC=C1	RQAITHJHUFFEIV-UHFFFAOYSA-N	Organoheterocyclic compounds	Pyridines and derivatives	Pyridinecarboxylic acids and derivatives	有机杂环化合物	吡啶及其衍生物	吡啶羧酸及其衍生物	Level 1	61.8	97.3477	97.1	162.0556, 162.0922, 162.9834, 163.0396, 164.0496, 164.0715, 178.0515, 192.0064, 206.0455, 206.0820	M-H	C11H13NO3	-1.48455		14.7198	14.7426	14.7243	14.8103	14.8766	14.8357	14.7843	14.8445	14.7149	15.0231	15.0811	15.1204	15.0723	14.9457	15.0422	14.3676	14.3406
1.29_142.0507m/z	142.051	1.28763	LCMS-neg	N-Acetylthreonine	83653	https://cloud.oebiotech.com/#/lm/network/83653	HMDB0062557	440051		45826				152204	17093-74-2	C[C@@H](O)[C@H](NC(C)=O)C(O)=O	PEDXUVCGOLSNLQ-WUJLRWPWSA-N	Organic acids and derivatives	Carboxylic acids and derivatives	Amino acids, peptides, and analogues	有机酸及其衍生物	羧酸及其衍生物	氨基酸、肽和类似物	Level 1	61.7	96.0956	87	113.0250, 113.9266, 115.0399, 115.9203, 124.9877, 125.0244, 127.4665, 127.7158, 142.0137, 142.0508	M-H2O-H	C6H11NO4	-1.66322		13.9005	13.9048	13.9819	14.0528	14.1571	14.1406	14.1575	14.1405	14.1398	13.6782	13.6475	13.7584	13.6734	13.629	13.5159	14.0087	14.2243
2.99_375.0932m/z	375.093	2.99442	LCMS-neg	3'-Glucosyl-2',4',6'-trihydroxyacetophenone	63764	https://cloud.oebiotech.com/#/lm/network/63764	HMDB0040621	95099		167941				85305084	88885-07-8	CC(=O)C1=C(O)C(C2OC(CO)C(O)C(O)C2O)=C(O)C=C1O	IWMUXTZLTOTAQO-UHFFFAOYSA-N	Organic oxygen compounds	Organooxygen compounds	Carbohydrates and carbohydrate conjugates	有机氧化合物	有机氧化合物	碳水化合物和碳水化合物结合物	Level 1	61.7	89.138	56.7	263.8682, 285.1462, 287.3168, 289.9366, 306.9265, 307.8561, 329.0877, 347.8847, 374.8603, 375.1129	M+FA-H	C14H18O9	-0.145323		12.7326	12.659	12.7266	12.4481	12.7079	12.7664	12.5543	12.8128	12.4977	12.5034	12.3951	12.4219	12.7244	12.5015	12.4019	12.8732	13.2282
5.71_493.2290m/z	493.229	5.7149	LCMS-neg	Acuminoside	54316	https://cloud.oebiotech.com/#/lm/network/54316	HMDB0029347	86208		168502				131750855	120163-17-9	CC(C)=CCC\C(C)=C/COC1OC(COC2OCC(O)(CO)C2O)C(O)C(O)C1O	RFFYIBOJHUSIGD-QPEQYQDCSA-N	Lipids and lipid-like molecules	Prenol lipids	Terpene glycosides	脂质和类脂质分子	异戊烯醇脂质	萜烯苷	Level 1	61.7	90.7417	87.4	315.1826, 331.1206, 331.2494, 375.4126, 447.2230, 493.1648, 493.1776, 493.1886, 493.2315, 493.2407	M+FA-H	C21H36O10	-0.0181504		13.1872	13.3697	13.3277	13.6936	13.6988	13.7797	13.6415	13.7743	13.5374	11.594	11.8739	11.5819	11.5184	11.1682	11.4864	13.7437	14.1418
7.26_327.2174m/z	327.217	7.25917	LCMS-neg	(11E,15Z)-9,10,13-Trihydroxy-11,15-octadecadienoic acid	534695	https://cloud.oebiotech.com/#/lm/network/534695		985181						23872026		CCC=CCC(C=CC(C(CCCCCCCC(=O)O)O)O)O	ADHVWICOFLYDST-MKZMYESJSA-N	Lipids and lipid-like molecules	Fatty Acyls	Lineolic acids and derivatives	脂质和类脂质分子	脂肪酰基类	亚油酸及其衍生物	Level 1	61.6	96.0917	92.8	242.0835, 249.1860, 251.1629, 273.1870, 291.1951, 309.2070, 326.9895, 327.0888, 327.1803, 327.2174	M-H	C18H32O5	-1.04201		17.5231	17.5278	17.5813	17.0357	16.6334	16.9218	16.498	16.8008	16.6402	18.3451	17.8985	17.9763	18.0439	18.7239	17.9216	17.3065	17.4833
12.40_363.2538m/z	363.254	12.3984	LCMS-neg	(2E,5E,12Z,15Z)-1-Hydroxy-2,5,12,15-heneicosatetraen-4-one	60416	https://cloud.oebiotech.com/#/lm/network/60416	HMDB0036740	91767						21964638		CCCCC\C=C\C\C=C\CCCCC\C=C\C(=O)\C=C\CO	QQWDVOVXGKHITR-MORWAMEYSA-N	Lipids and lipid-like molecules	Fatty Acyls	Fatty alcohols	脂质和类脂质分子	脂肪酰基类	脂肪醇	Level 1	61.5	93.5847	89.4	201.9067, 227.0661, 227.2027, 238.8362, 277.2170, 277.2492, 278.8289, 287.1577, 295.1888, 363.2560	M+FA-H	C21H34O2	-0.776105		13.3337	13.2522	13.3822	13.0543	13.237	12.8685	12.7852	12.9121	12.9131	13.1862	13.073	13.0417	13.0501	12.7486	12.9097	13.8144	13.8495
10.19_678.3819n	723.38	10.1906	LCMS-neg	Gingerglycolipid B	64202	https://cloud.oebiotech.com/#/lm/network/64202	HMDB0041094							131753023	88168-90-5	CCCCC\C=C/C\C=C/CCCCCCCC(=O)OCC(O)COC1OC(COC2OC(CO)C(O)C(O)C2O)C(O)C(O)C1O	UHISGSDYAIIBMO-HZJYTTRNSA-N	Lipids and lipid-like molecules	Glycerolipids	Glycosylglycerols	脂质和类脂质分子	甘油脂	糖基甘油	Level 1	61.4	98.3562	89.9	374.9509, 375.1254, 375.1959, 375.2775, 375.3070, 375.4517, 375.6141, 510.3576, 510.6602, 511.2526	M-H, M+FA-H	C33H58O14	-1.11699		18.9576	18.9579	18.9808	19.3466	19.4494	19.297	19.3249	19.3986	19.1447	18.5564	18.4177	18.3901	18.4744	18.6756	18.5465	19.079	18.7515
10.33_253.2157m/z	253.216	10.3266	LCMS-pos	16-hydroxy-9E-hexadecenoic acid	1767	https://cloud.oebiotech.com/#/lm/network/1767		74570	LMFA01050192	137801				5312762		C(CCCCCCC/C=C/CCCCCCO)(=O)O	RPQJFAIEPUKQHK-HNQUOIGGSA-N	Lipids and lipid-like molecules	Fatty Acyls	Fatty acids and conjugates	脂质和类脂质分子	脂肪酰基类	脂肪酸和结合物	Level 1	61.4	94.2621	86.7	179.1426, 184.8897, 193.1949, 197.1170, 217.1948, 235.2053, 253.1044, 253.1403, 253.1796, 253.2158	M+H-H2O	C16H30O3	-1.85799		14.7597	14.6554	14.7296	14.149	14.1571	14.36	14.0938	14.2795	14.0349	15.4944	15.4768	15.4778	15.4715	15.5911	15.4389	14.3348	14.1267
12.66_263.2364m/z	263.236	12.6637	LCMS-pos	9,13-octadecadienoic acid	831	https://cloud.oebiotech.com/#/lm/network/831		35002	LMFA01030338					5312489		C(CCCCCCC/C=C/CC/C=C/CCCC)(=O)O	PTZHXFYJEGLBBA-QPHGKBKNSA-N	Lipids and lipid-like molecules	Fatty Acyls	Lineolic acids and derivatives	脂质和类脂质分子	脂肪酰基类	亚油酸及其衍生物	Level 1	61.4	92.7729	75.1	203.1790, 219.2099, 226.8334, 245.2261, 263.1304, 263.1395, 263.1617, 263.1719, 263.2025, 263.2365	M+H-H2O	C18H32O2	-1.93105		13.4787	13.6614	13.9474	12.9236	13.6388	13.2382	13.3483	13.5639	13.7322	14.7131	14.6238	13.866	14.4844	14.2266	14.4886	14.3841	13.87
3.66_158.0821m/z	158.082	3.66213	LCMS-neg	Acetyl-DL-Valine	280449	https://cloud.oebiotech.com/#/lm/network/280449	HMDB0011757	73550						227752	3067-19-4	CC(C)C(C(=O)O)NC(=O)C	IHYJTAOFMMMOPX-UHFFFAOYSA-N	Organic acids and derivatives	Carboxylic acids and derivatives	Amino acids, peptides, and analogues	有机酸及其衍生物	羧酸及其衍生物	氨基酸、肽和类似物	Level 1	61.4	97.9588	94.3	115.9205, 116.0715, 126.0275, 127.7054, 129.0191, 130.9834, 140.0714, 141.0556, 158.0612, 158.0820	M-H	C7H13NO3	-1.22403		14.8932	14.9058	14.8475	14.9397	15.0696	14.9829	14.8953	14.8487	14.8756	15.1526	15.1633	15.1352	15.1095	15.1454	15.064	14.6518	14.6608
4.08_137.0242m/z	137.024	4.0764	LCMS-neg	3,6-Dihydroxycyclohepta-2,4,6-trien-1-one	213398	https://cloud.oebiotech.com/#/lm/network/213398	HMDB0260262							53734048		OC1=CC(=O)C=C(O)C=C1	CPXFBGBTVDGTBZ-UHFFFAOYSA-N	Hydrocarbon derivatives	Tropones	Unclassified	碳氢化合物衍生物	托品酮		Level 1	61.4	98.9481	75.3	108.8876, 109.0293, 119.0140, 123.0324, 127.6861, 127.7369, 136.0162, 136.8627, 136.8916, 137.0242	M-H	C7H6O3	-1.69156		16.1158	16.0679	16.1413	16.205	16.0966	16.2821	16.1675	16.2358	16.1691	15.9962	15.9586	16.0018	15.9236	15.9661	15.8999	16.2413	16.4655
11.21_296.2345n	319.224	11.2104	LCMS-pos	13-Hydroxyoctadeca-9,12-dienoic acid	200007	https://cloud.oebiotech.com/#/lm/network/200007	HMDB0244510							125660		CCCCCC(O)=CCC=CCCCCCCCC(O)=O	KJXHHTPQSFDEKB-UHFFFAOYSA-N	Lipids and lipid-like molecules	Fatty Acyls	Lineolic acids and derivatives	脂质和类脂质分子	脂肪酰基类	亚油酸及其衍生物	Level 1	61.3	95.4148	86.9	240.0980, 287.1391, 287.1679, 301.2137, 301.2886, 316.0243, 319.0500, 319.1337, 319.1685, 319.2234	M+Na, M+K, M+H	C18H32O3	-2.10453		19.7254	19.8908	19.965	19.0507	19.0119	19.1278	19.1664	19.3753	19.4177	20.3344	19.9962	20.1189	20.1601	20.5236	20.154	19.6142	19.8347
7.00_529.3013m/z	529.301	7.00232	LCMS-neg	Goshonoside F1	61911	https://cloud.oebiotech.com/#/lm/network/61911	HMDB0038539	93212		172710				13855760	90851-24-4	C\C(CCC1C(=C)CCC2C(C)(CO)C(O)CCC12C)=C/COC1OC(CO)C(O)C(O)C1O	JAFZKPLEKRHFFD-XNTDXEJSSA-N	Lipids and lipid-like molecules	Prenol lipids	Terpene glycosides	脂质和类脂质分子	异戊烯醇脂质	萜烯苷	Level 1	61.3	91.9006	84.6	227.1156, 393.1231, 483.2960, 510.6117, 511.2862, 529.0446, 529.1042, 529.2136, 529.2214, 529.3019	M+FA-H	C26H44O8	-0.984916		13.7098	13.815	13.8717	14.4873	14.0152	13.9173	13.8846	13.8795	13.9486	13.5067	13.6438	13.7338	13.7252	13.7569	13.7625	13.8968	13.7037
1.80_145.0495m/z	145.049	1.8018	LCMS-pos	3-hydroxy-adipic acid	2900	https://cloud.oebiotech.com/#/lm/network/2900	HMDB0000345	5334	LMFA01170088	89205				151913	14292-29-6	C(=O)(O)CC(O)CCC(=O)O	YVOMYDHIQVMMTA-UHFFFAOYSA-N	Organic acids and derivatives	Hydroxy acids and derivatives	Medium-chain hydroxy acids and derivatives	有机酸及其衍生物	羟基酸及其衍生物	中链羟基酸及其衍生物	Level 1	61.2	97.241	93.4	118.9676, 119.0195, 120.0812, 121.9661, 127.0390, 127.0490, 128.0708, 128.9507, 133.0173, 145.0495	M+H-H2O	C6H10O5	-0.386857		18.3433	18.6699	19.0883	17.5658	17.7907	17.8584	17.9387	18.0114	18.0084	18.7645	18.8107	18.9247	18.9794	18.9797	19.0589	18.8482	18.7103
4.53_493.0986m/z	493.099	4.53372	LCMS-neg	Fisetin 3-glucoside	31644	https://cloud.oebiotech.com/#/lm/network/31644			LMPK12111555					44258678		C1(O)=CC2OC(C3C=C(O)C(O)=CC=3)=C(O[C@H]3[C@H](O)[C@@H](O)[C@H](O)[C@@H](CO)O3)C(=O)C=2C=C1	VKVJRSCYKAOTEB-OACYRQNASA-N	Phenylpropanoids and polyketides	Flavonoids	Flavonoid glycosides	苯丙素和聚酮化合物	类黄酮	黄酮苷	Level 1	61.2	96.8105	89.9	327.0505, 331.1396, 331.1765, 357.0612, 369.0623, 374.5947, 375.4854, 447.0928, 447.1508, 473.6166	M+FA-H	C21H20O11	-0.304108		13.9389	14.0883	13.9239	13.871	13.6652	13.6829	13.822	13.8844	13.742	14.814	14.8064	14.6801	14.7049	14.8657	14.6703	13.0203	12.9257
11.21_296.2347n	295.227	11.2136	LCMS-neg	9(10)-EpOME	2992	https://cloud.oebiotech.com/#/lm/network/2992	HMDB0004701		LMFA02000037	34494	C14825	cann00591	Linoleic acid metabolism	6246154		C(CCCCCCCC1OC1C/C=C\CCCCC)(=O)O	FBUKMFOXMZRGRB-YFHOEESVSA-N	Lipids and lipid-like molecules	Fatty Acyls	Fatty acids and conjugates	脂质和类脂质分子	脂肪酰基类	脂肪酸和结合物	Level 1	61.1	96.3032	88.1	185.1183, 195.1390, 227.2007, 249.2227, 251.2370, 265.2553, 277.2166, 282.8314, 295.1369, 295.2274	M-H, M+FA-H	C18H32O3	-1.41558		17.112	17.0822	17.0973	16.3419	16.3225	16.5188	16.2083	16.3039	16.2071	17.7074	18.036	17.5977	17.8224	17.9613	17.7437	16.68	16.9973
6.25_238.0834n	239.091	6.2519	LCMS-pos	3,4-dimethyl-5-carboxyethyl-2-furanacrylic acid	2661	https://cloud.oebiotech.com/#/lm/network/2661			LMFA01150051					134812134		C(/C(O)=O)=C\C1=C(C)C(C)=C(CCC(=O)O)O1	CPSCLNDMBZOUQX-HWKANZROSA-N	Lipids and lipid-like molecules	Fatty Acyls	Fatty acids and conjugates	脂质和类脂质分子	脂肪酰基类	脂肪酸和结合物	Level 1	61.1	95.9206	97.5	157.0491, 161.0596, 165.0549, 165.0896, 175.0753, 179.0691, 193.0850, 211.0958, 221.0808, 239.0890	M+H-H2O, M+H	C12H14O5	-2.9826		17.9193	17.9212	17.9122	17.8065	17.7889	17.7938	17.8206	17.8319	17.6413	17.9539	18.0004	18.1306	17.9828	18.1444	17.9233	17.9713	17.9763
6.72_584.2256n	583.218	6.72163	LCMS-neg	hemsleyanoside	257377	https://cloud.oebiotech.com/#/lm/network/257377	HMDB0304574	827809		86593				50909266		COC1=CC(=CC(OC)=C1OC(CO)C(O)C1=CC(OC)=C(O)C=C1)C1OCC2C1COC2C1=CC(OC)=C(O)C=C1	DVTIDVKFFJRCAB-UHFFFAOYSA-N	Lignans, neolignans and related compounds	Furanoid lignans	Unclassified	木脂素、新木脂素及相关化合物	呋喃木脂素		Level 1	61.1	86.2223	67.3	357.1349, 374.5693, 374.6116, 374.7686, 374.9225, 387.1446, 501.8265, 509.7378, 535.1988, 583.2156	M-H, M+FA-H	C31H36O11	-0.208989		11.5453	11.9441	12.0644	11.4311	11.2604	11.8196	11.6413	11.5886	11.7014	12.7128	12.5608	12.5011	12.6012	12.7218	13.0282	10.4461	10.9957
9.06_293.1757m/z	293.176	9.06143	LCMS-neg	Tanacetol A	59575	https://cloud.oebiotech.com/#/lm/network/59575	HMDB0035722							131751854	86778-06-5	CC(=O)O\C1=C(C)\CCC(CC(=O)C(=C)CC1)C(C)(C)O	IULUGGNZUILXOI-FOWTUZBSSA-N	Lipids and lipid-like molecules	Prenol lipids	Sesquiterpenoids	脂质和类脂质分子	异戊烯醇脂质	倍半萜类化合物	Level 1	61.1	96.2664	92.2	221.1773, 224.8888, 235.1344, 236.1053, 237.1104, 249.1859, 275.2018, 293.1016, 293.1420, 293.1764	M-H	C17H26O4	-0.389871		16.1725	16.3662	16.2882	16.1518	16.1899	16.431	16.4257	16.3705	16.3042	16.4476	16.3103	16.4658	16.3208	16.2759	16.3674	16.2559	16.3894
1.79_205.0351m/z	205.035	1.78983	LCMS-neg	Methylisocitric acid	48733	https://cloud.oebiotech.com/#/lm/network/48733	HMDB0006471			142525	C04593	cann00640	Propanoate metabolism	513		CC(O)(C(CC(O)=O)C(O)=O)C(O)=O	HHKPKXCSHMJWCF-UHFFFAOYSA-N	Organic acids and derivatives	Carboxylic acids and derivatives	Tricarboxylic acids and derivatives	有机酸及其衍生物	羧酸及其衍生物	三羧酸及其衍生物	Level 1	61	98.5305	77.7	145.0508, 149.0605, 154.9983, 161.0449, 169.0139, 169.0335, 173.0089, 187.0245, 187.0612, 205.0350	M-H	C7H10O7	-1.40966		19.7531	19.7249	19.792	20.1579	20.4319	20.2143	20.1631	20.1479	20.1297	19.1795	19.2968	19.2391	19.3335	19.3974	19.4059	19.8916	19.5076
11.19_579.2920m/z	579.292	11.1888	LCMS-pos	(-)-Euphomine	36072	https://cloud.oebiotech.com/#/lm/network/36072		53679	LMPR0104300003					42608243		[C@@]12([H])C=C(C)C(OC(=O)C)CC(OC(=O)C)C(C)(C)C=C[C@H](C)C(OC(=O)C)[C@@]1(O)C[C@H](C)[C@@H]2OC1C=CC=CC=1	KJAZUSMSKFLAQW-LMRGBCEQSA-N	Lipids and lipid-like molecules	Prenol lipids	Diterpenoids	脂质和类脂质分子	异戊烯醇脂质	二萜类化合物	Level 1	61	92.0448	83.9	301.0842, 301.1408, 336.2621, 337.2703, 342.1659, 374.8658, 375.0901, 510.1983, 510.4876, 578.5185	M+Na	C32H44O8	-1.47986		14.1503	14.6214	14.5793	12.6164	12.8191	13.082	13.2262	13.5916	13.2733	13.9951	14.1548	14.1873	14.2039	14.0487	14.1338	15.2347	15.1791
7.17_330.2403n	329.233	7.16605	LCMS-neg	9,10,18-TriHOME(12)	3176	https://cloud.oebiotech.com/#/lm/network/3176		35685	LMFA02000222					5312878		C(CCCCCCCC(O)C(O)C/C=C/CCCCCO)(=O)O	NFBTXRAFZLIQAU-XBXARRHUSA-N	Lipids and lipid-like molecules	Fatty Acyls	Fatty acids and conjugates	脂质和类脂质分子	脂肪酰基类	脂肪酸和结合物	Level 1	61	96.66	81	261.1098, 293.2119, 309.2069, 311.2173, 311.2229, 314.0434, 327.2173, 329.0674, 329.1689, 329.2332	M-H, 2M-H	C18H34O5	-1.08842		18.4742	18.4525	18.4891	18.3433	17.8256	18.2759	17.7456	17.9265	17.8868	19.4295	19.1272	19.2277	19.3026	19.3623	19.1068	17.5243	17.7973
1.52_190.1073m/z	190.107	1.51608	LCMS-pos	1-Carboxyethylvaline	197253	https://cloud.oebiotech.com/#/lm/network/197253	HMDB0240627								179795-16-5	CC(C)[C@H](N[C@H](C)C(O)=O)C(O)=O	MHWYRGPPKCKIQY-RITPCOANSA-N	Organic acids and derivatives	Carboxylic acids and derivatives	Amino acids, peptides, and analogues	有机酸及其衍生物	羧酸及其衍生物	氨基酸、肽和类似物	Level 1	60.9	96.7694	94.8	154.0499, 161.0791, 161.9611, 162.9689, 172.0605, 172.0968, 190.0494, 190.0738, 190.0873, 190.1079	M+H	C8H15NO4	-0.5767		18.8247	18.732	18.7894	18.8643	19.0098	18.6351	18.5867	18.6449	18.6505	18.9515	19.0314	18.9737	18.9319	19.0461	18.9853	18.8827	18.6439
10.68_363.2151m/z	363.215	10.6776	LCMS-neg	15d-PGA1	3772	https://cloud.oebiotech.com/#/lm/network/3772		36218	LMFA03010171					16061103		C(CCCCCC[C@@H]1/C(=C\C=C\CCCCC)/C=CC1=O)(=O)O	LDOCIRJMPUHXRM-YUJGFSRTSA-N	Lipids and lipid-like molecules	Fatty Acyls	Eicosanoids	脂质和类脂质分子	脂肪酰基类	类二十烷酸	Level 1	60.9	94.4996	61.2	277.2171, 278.1122, 287.4503, 295.2274, 299.1980, 315.1933, 317.2093, 318.2156, 344.8625, 363.2151	M+FA-H	C20H30O3	-8.15191		15.927	15.8738	15.954	15.3012	15.0008	15.0881	14.9256	15.0602	14.9292	17.0273	16.5319	16.7086	16.6304	16.8178	16.5454	15.3462	15.6974
4.97_355.1033m/z	355.103	4.97125	LCMS-neg	(E)-2-O-Cinnamoyl-beta-D-glucopyranose	59702	https://cloud.oebiotech.com/#/lm/network/59702	HMDB0035880	91086		174965				14345566	94356-16-8	OCC1OC(O)C(OC(=O)\C=C\C2=CC=CC=C2)C(O)C1O	POOVYWIYTSHEES-VOTSOKGWSA-N	Organic oxygen compounds	Organooxygen compounds	Carbohydrates and carbohydrate conjugates	有机氧化合物	有机氧化合物	碳水化合物和碳水化合物结合物	Level 1	60.9	95.585	69.4	286.9137, 286.9448, 287.0097, 287.0681, 287.1014, 287.1229, 287.6090, 309.0957, 355.0948, 355.0999	M+FA-H	C15H18O7	-0.433531		11.9548	12.0642	11.8073	13.4502	13.6136	13.4141	12.8944	13.0129	13.3288	10.2431	9.50668	10.0361	10.1657	10.6145	10.3054	11.4507	11.021
4.26_355.1034m/z	355.103	4.26053	LCMS-neg	Swertiamarin	212123	https://cloud.oebiotech.com/#/lm/network/212123	HMDB0258644							3515878		OCC1OC(OC2OC=C3C(=O)OCCC3(O)C2C=C)C(O)C(O)C1O	HEYZWPRKKUGDCR-UHFFFAOYSA-N	Organic oxygen compounds	Organooxygen compounds	Carbohydrates and carbohydrate conjugates	有机氧化合物	有机氧化合物	碳水化合物和碳水化合物结合物	Level 1	60.8	96.1836	94.4	235.0603, 247.0603, 259.0610, 265.0715, 267.1352, 287.1510, 295.0821, 337.0946, 355.0973, 355.1025	M-H2O-H	C16H22O10	-0.26744		17.83	17.9007	17.9209	18.0556	18.1821	17.9269	18.0965	18.0143	18.1958	18.0475	17.7472	17.819	17.8708	18.0772	17.8259	17.8198	17.5928
4.76_192.0664m/z	192.066	4.76263	LCMS-neg	N-Formylphenylalanine	197059	https://cloud.oebiotech.com/#/lm/network/197059	HMDB0240317			133534				759256	13200-85-6	OC(=O)[C@H](CC1=CC=CC=C1)NC=O	NSTPXGARCQOSAU-VIFPVBQESA-N	Organic acids and derivatives	Carboxylic acids and derivatives	Amino acids, peptides, and analogues	有机酸及其衍生物	羧酸及其衍生物	氨基酸、肽和类似物	Level 1	60.8	97.7261	84	163.9516, 164.0718, 164.8954, 174.0117, 178.0263, 190.0506, 191.9463, 192.0271, 192.0379, 192.0665	M-H	C10H11NO3	-1.32539		14.7463	14.7618	14.7204	14.4982	14.6838	14.2919	14.3043	14.2713	14.2708	15.0772	15.0887	15.0106	15.0808	14.9597	14.9608	14.9434	14.7925
0.77_147.0895n	130.086	0.7749	LCMS-pos	(2R,3R,4R)-2-Amino-4-hydroxy-3-methylpentanoic acid	1912	https://cloud.oebiotech.com/#/lm/network/1912	HMDB0029449	86276	LMFA01050440					354197		O=C(C(C(C)C(O)C)N)O	OSCCDBFHNMXNME-UHFFFAOYSA-N	Organic acids and derivatives	Carboxylic acids and derivatives	Amino acids, peptides, and analogues	有机酸及其衍生物	羧酸及其衍生物	氨基酸、肽和类似物	Level 1	60.7	96.6824	81.6	113.1492, 113.9638, 114.0918, 119.0183, 127.5187, 127.6912, 128.9850, 130.0500, 130.0649, 130.0863	M+H-H2O, M+H	C6H13NO3	-0.527191		17.9347	17.9912	18	18.2502	18.0574	18.1608	18.1276	18.1736	18.1772	18.0341	18.0996	18.0116	18.0767	17.9568	17.9963	17.4253	17.4943
12.66_356.2920n	357.299	12.6637	LCMS-pos	Glyceryl Monooleate	10435	https://cloud.oebiotech.com/#/lm/network/10435	HMDB0094684	4251	LMGL01010005	75342				5283468	111-03-5	OCC([H])(O)COC(CCCCCCC/C=C\CCCCCCCC)=O	RZRNAYUHWVFMIP-KTKRTIGZSA-N	Lipids and lipid-like molecules	Glycerolipids	Monoradylglycerols	脂质和类脂质分子	甘油脂	单自由基甘油	Level 1	60.7	89.2141	64.4	322.3179, 339.2893, 339.3059, 339.3298, 339.3447, 357.1579, 357.1997, 357.2330, 357.2385, 357.2971	M+H-H2O, M+H	C21H40O4	-1.8044		13.985	14.3112	14.5016	12.6364	13.7725	13.4773	13.8654	13.602	14.2614	14.2705	14.8476	13.9842	14.7436	14.3369	14.929	14.9967	14.6302
4.12_457.1927m/z	457.193	4.1216	LCMS-neg	Isopentyl gentiobioside	64594	https://cloud.oebiotech.com/#/lm/network/64594	HMDB0041512	95896		167952				131753153	178275-89-3	CC(C)CCOC1OC(COC2OC(CO)C(O)C(O)C2O)C(O)C(O)C1O	PPIXDGFHKZNFOD-UHFFFAOYSA-N	Lipids and lipid-like molecules	Fatty Acyls	Fatty acyl glycosides	脂质和类脂质分子	脂肪酰基类	脂肪酰糖苷	Level 1	60.7	98.7924	95.1	249.1342, 263.0775, 295.1294, 341.0873, 372.1307, 411.0999, 411.1868, 427.1342, 457.1346, 457.1918	M+FA-H	C17H32O11	0.0180992		16.9568	16.9372	16.8242	16.3409	16.8494	16.7406	16.2134	16.2132	16.3748	17.5998	17.4468	17.3646	17.6994	17.3143	17.3851	16.9133	16.6922
4.42_399.0931m/z	399.093	4.4184	LCMS-neg	Cis-5-Caffeoylquinic acid	54250	https://cloud.oebiotech.com/#/lm/network/54250	HMDB0029278	86150		75489				1794425		O[C@@H]1C[C@](O)(C[C@@H](OC(=O)\C=C/C2=CC=C(O)C(O)=C2)[C@@H]1O)C(O)=O	CWVRJTMFETXNAD-XYXZIBEBSA-N	Organic oxygen compounds	Organooxygen compounds	Alcohols and polyols	有机氧化合物	有机氧化合物	醇和多元醇	Level 1	60.7	97.418	72.1	226.9069, 233.0448, 237.1133, 263.0892, 263.1017, 279.0768, 331.0887, 353.0878, 353.1808, 399.0934	M+FA-H	C16H18O9	-0.586763		14.3289	14.3654	14.5221	13.9131	13.688	13.7465	13.7532	13.8484	13.6703	14.514	14.589	14.5603	14.5197	14.5669	14.3982	14.9088	15.1528
10.06_493.3160n	494.323	10.0615	LCMS-pos	(2R)-2-{[(9Z)-Hexadec-9-enoyl]oxy}-3-hydroxypropyl 2-(trimethylazaniumyl)ethyl phosphate	200724	https://cloud.oebiotech.com/#/lm/network/200724	HMDB0245288									CCCCCCC=CCCCCCCCC(=O)OC(CO)COP([O-])(=O)OCC[N+](C)(C)C	OEJYWQCXHNOOHC-UHFFFAOYSA-N	Lipids and lipid-like molecules	Glycerophospholipids	Glycerophosphocholines	脂质和类脂质分子	甘油磷脂	甘油磷酸胆碱	Level 1	60.6	93.0318	78.7	183.8199, 184.0732, 258.1095, 311.2573, 364.2545, 417.2435, 426.3434, 476.3127, 494.1934, 494.3233	M+H, M+Na	C24H48NO7P	-1.76948		16.4338	16.4799	16.4886	17.8885	18.0092	18.1473	17.9298	17.6225	17.8724	12.9498	13.4598	13.1522	13.5471	13.4031	13.8996	15.4738	15.2201
3.96_432.1630n	477.161	3.96328	LCMS-neg	Zizybeoside I	58880	https://cloud.oebiotech.com/#/lm/network/58880	HMDB0034954							73157713	76819-28-8	OCC1OC(OC2C(O)C(O)C(CO)OC2OCC2=CC=CC=C2)C(O)C(O)C1O	WKXRKKUZTXIFJY-UHFFFAOYSA-N	Organic oxygen compounds	Organooxygen compounds	Carbohydrates and carbohydrate conjugates	有机氧化合物	有机氧化合物	碳水化合物和碳水化合物结合物	Level 1	60.6	83.306	73.1	315.0959, 323.0985, 357.1055, 387.1169, 417.1058, 431.0617, 431.1554, 441.1787, 477.1533, 477.1625	M-H, M+FA-H	C19H28O11	-0.316671		16.6022	16.4647	16.5029	16.8307	17.1852	17.0562	16.9411	16.9029	16.744	16.1381	16.0316	15.9275	16.1957	15.9888	15.9242	16.8966	16.8898
4.95_223.0609m/z	223.061	4.94833	LCMS-neg	Elenaic acid	62437	https://cloud.oebiotech.com/#/lm/network/62437	HMDB0039136	93733		174252				188234	34422-12-3	COC(=O)C1=COC(C)C(C=O)C1CC(O)=O	MQFAJBBHEYTHKF-UHFFFAOYSA-N	Organic acids and derivatives	Carboxylic acids and derivatives	Dicarboxylic acids and derivatives	有机酸及其衍生物	羧酸及其衍生物	二元酸及其衍生物	Level 1	60.6	96.4523	93.3	179.0712, 179.9827, 180.0281, 180.0424, 180.1025, 193.0140, 205.0348, 207.0301, 208.0375, 223.0610	M-H2O-H	C11H14O6	-1.11787		14.674	14.6332	14.6394	14.9044	14.9731	14.7671	14.8405	14.8784	14.8334	14.6681	14.4803	14.5252	14.5698	14.6551	14.4199	14.8205	14.5636
5.06_433.1136m/z	433.114	5.06338	LCMS-neg	Naringenin 4'-O-glucoside	34423	https://cloud.oebiotech.com/#/lm/network/34423		52730	LMPK12140242					42607906		C1(O)=CC2OC(C3C=CC(O[C@@H]4O[C@H](CO)[C@@H](O)[C@H](O)[C@H]4O)=CC=3)CC(=O)C=2C(O)=C1	KSDSYIXRWHRPMN-RGHIGTIISA-N	Phenylpropanoids and polyketides	Flavonoids	Flavonoid glycosides	苯丙素和聚酮化合物	类黄酮	黄酮苷	Level 1	60.6	94.7063	95.4	271.0611, 275.0454, 281.0661, 295.0615, 313.0697, 325.0731, 343.0815, 387.2013, 389.1245, 433.1135	M-H	C21H22O10	-1.03854		14.3892	14.2905	14.4145	14.5946	14.7502	14.6528	14.6552	14.4999	14.925	11.0646	11.3739	10.9967	11.103	11.3497	11.7369	14.9407	15.0404
1.72_169.0141m/z	169.014	1.72083	LCMS-neg	but-1-ene-1,2,4-tricarboxylic acid	1365	https://cloud.oebiotech.com/#/lm/network/1365	HMDB0060320	63456	LMFA01030999	17516	C04002	cann00300	Lysine biosynthesis	5280640		C(/C(=O)O)(=C/C(O)=O)\CCC(O)=O	BJYPZFUWWJSAKC-ARJAWSKDSA-N	Organic acids and derivatives	Carboxylic acids and derivatives	Tricarboxylic acids and derivatives	有机酸及其衍生物	羧酸及其衍生物	三羧酸及其衍生物	Level 1	60.5	97.5764	89	126.0275, 126.0560, 127.0403, 140.0356, 151.0397, 152.0355, 154.0101, 168.8896, 168.9821, 169.0141	M-H2O-H	C7H8O6	-0.743732		14.7211	14.7142	14.7151	15.1935	15.1656	15.4067	15.2342	15.0919	15.1606	15.058	15.1884	15.0694	15.0802	15.2279	15.1944	13.5838	13.1262
0.72_387.1141m/z	387.114	0.7226	LCMS-neg	Trehalulose	62984	https://cloud.oebiotech.com/#/lm/network/62984	HMDB0039727							13771704	51411-23-5	OCC1OC(O)(COC2OC(CO)C(O)C(O)C2O)C(O)C1O	NMXLJRHBJVMYPD-UHFFFAOYSA-N	Organic oxygen compounds	Organooxygen compounds	Carbohydrates and carbohydrate conjugates	有机氧化合物	有机氧化合物	碳水化合物和碳水化合物结合物	Level 1	60.5	96.8413	98.2	263.0766, 267.0726, 271.1046, 281.0883, 289.1150, 290.0907, 323.0976, 341.0401, 341.1085, 387.1136	M+FA-H	C12H22O11	-1.06421		18.8321	18.9009	18.888	19.3256	19.1708	19.3616	19.4373	19.7046	19.5241	18.3202	18.2505	18.6868	18.371	18.2039	18.4141	18.4649	18.9423
11.62_340.2839m/z	340.284	11.6212	LCMS-pos	12R-HETrE	3943	https://cloud.oebiotech.com/#/lm/network/3943	HMDB0062290	36270	LMFA03050012					5283149		C(/CC[C@@H](O)C/C=C\CCCCC)=C/C/C=C\CCCC(=O)O	RFAKHEWADWLSJX-ZIQRGBBDSA-N	Lipids and lipid-like molecules	Fatty Acyls	Eicosanoids	脂质和类脂质分子	脂肪酰基类	类二十烷酸	Level 1	60.5	95.0148	49.2	238.1798, 245.2267, 256.1894, 258.2064, 263.2365, 280.2625, 298.2748, 322.2736, 323.3204, 340.2844	M+NH4	C20H34O3	-2.18184		15.4629	15.6189	15.6323	15.3569	15.1786	15.5372	15.3087	15.3656	15.6085	15.8419	15.8752	15.896	15.7898	15.8396	15.8296	15.0694	15.4251
11.90_280.2629m/z	280.263	11.897	LCMS-pos	9,12,15-octadecatrienal	6567	https://cloud.oebiotech.com/#/lm/network/6567		75376	LMFA06000102					5283384		C(/C/C=C/C/C=C/CC)=C\CCCCCCCC([H])=O	TUCMDDWTBVMRTP-IUQGRGSQSA-N	Lipids and lipid-like molecules	Fatty Acyls	Fatty aldehydes	脂质和类脂质分子	脂肪酰基类	脂肪醛	Level 1	60.5	96.7965	93.3	179.1792, 184.1694, 189.1636, 198.1850, 221.2263, 238.2525, 245.2262, 263.2365, 280.2344, 280.2631	M+NH4	C18H30O	-2.35322		20.9399	20.9889	21.0233	20.1888	20.0867	20.8967	20.9859	20.9085	21.0507	20.8358	21.1319	20.7554	21.1359	20.7048	20.5357	20.3399	21.1609
4.17_402.1526n	447.151	4.16788	LCMS-neg	Benzyl 6-O-beta-D-apiofuranosyl-beta-D-glucoside	255946	https://cloud.oebiotech.com/#/lm/network/255946	HMDB0303056									OC[C@@]1(O)CO[C@@H](OC[C@H]2O[C@@H](OCC3=CC=CC=C3)[C@H](O)[C@@H](O)[C@@H]2O)[C@@H]1O	NJMQSVWMCODQIP-FQXXIRCGSA-N	Organic oxygen compounds	Organooxygen compounds	Carbohydrates and carbohydrate conjugates	有机氧化合物	有机氧化合物	碳水化合物和碳水化合物结合物	Level 1	60.5	98.1519	78.8	233.0669, 251.0940, 269.1030, 293.0888, 293.1392, 314.1126, 401.0582, 401.1451, 429.1373, 447.1503	M-H, M+FA-H	C18H26O10	0.0464991		16.364	16.2574	16.442	16.6446	16.8156	16.7956	16.8682	16.6581	16.6601	16.19	16.0789	15.8371	16.2172	16.0503	16.1466	16.212	16.5054
4.60_377.1815m/z	377.181	4.60278	LCMS-neg	(S)-p-Menth-1-ene-4,7-diol 4-glucoside	62298	https://cloud.oebiotech.com/#/lm/network/62298	HMDB0038981	93589		169135				76401267	359875-77-7	CC(C)C1(CCC(CO)=CC1)OC1OC(CO)C(O)C(O)C1O	WBDMFFSFFQSHFV-UHFFFAOYSA-N	Lipids and lipid-like molecules	Prenol lipids	Terpene glycosides	脂质和类脂质分子	异戊烯醇脂质	萜烯苷	Level 1	60.5	96.487	50.7	333.1479, 341.0784, 359.0864, 359.1241, 359.1299, 377.0906, 377.0973, 377.1369, 377.1748, 377.1812	M+FA-H	C16H28O7	-0.660011		16.6635	16.6153	16.6243	16.6764	16.8163	16.7394	16.6004	16.6423	16.654	16.2342	16.3555	16.2411	16.2466	16.2738	16.3026	17.1022	16.9657
4.90_457.2077m/z	457.208	4.90168	LCMS-neg	Abscisic alcohol 11-glucoside	62895	https://cloud.oebiotech.com/#/lm/network/62895	HMDB0039636	94192		168154				131752697	145153-00-0	C\C(=C/COC1OC(CO)C(O)C(O)C1O)\C=C\C1(O)C(C)=CC(=O)CC1(C)C	PMGQCIZHFNQTAO-YTEPGLGFSA-N	Lipids and lipid-like molecules	Prenol lipids	Terpene glycosides	脂质和类脂质分子	异戊烯醇脂质	萜烯苷	Level 1	60.5	93.8456	94.5	205.1232, 213.1284, 231.1388, 249.1494, 253.0082, 320.9969, 411.1081, 411.2021, 457.1350, 457.2111	M+FA-H	C21H32O8	-0.520063		15.3913	15.3462	15.363	15.6393	15.9726	15.4808	15.4336	15.4921	15.5209	13.8669	13.7063	13.7888	13.8951	14.0119	13.7027	16.0942	15.8904
6.72_177.0543m/z	177.054	6.72498	LCMS-pos	8-Methoxycoumarin	255924	https://cloud.oebiotech.com/#/lm/network/255924	HMDB0303033	339380						520130		COC1=CC=CC2=C1OC(=O)C=C2	ODRDTKMYQDXVGG-UHFFFAOYSA-N	Phenylpropanoids and polyketides	Coumarins and derivatives	Unclassified	苯丙素和聚酮化合物	香豆素及其衍生物		Level 1	60.5	96.4027	94	149.1323, 153.9367, 158.9602, 159.0436, 159.0806, 159.1165, 162.0308, 163.0386, 177.0134, 177.0545	M+H	C10H8O3	-1.67713		16.8756	16.8927	16.8912	17.0034	17.0604	16.9414	16.9333	16.9406	16.9622	17.0159	17.0209	16.96	17	16.9882	17.0302	16.7633	16.6841
7.36_331.0805m/z	331.081	7.36193	LCMS-pos	Aflatoxin G2	55286	https://cloud.oebiotech.com/#/lm/network/55286	HMDB0030475				C16754			23670	7241-98-7	COC1=CC2=C(C3CCOC3O2)C2=C1C1=C(C(=O)OCC1)C(=O)O2	WPCVRWVBBXIRMA-UHFFFAOYSA-N	Phenylpropanoids and polyketides	Coumarins and derivatives	Furanocoumarins	苯丙素和聚酮化合物	香豆素及其衍生物	呋喃香豆素类	Level 1	60.5	95.4129	96.2	295.0806, 295.2274, 299.0544, 301.0336, 313.0926, 313.2130, 315.0500, 316.0571, 331.0149, 331.0803	M+H	C17H14O7	-2.14856		14.3388	14.3878	14.3634	13.4603	13.8942	14.2887	13.3726	13.7032	13.7399	16.2309	15.3139	15.3196	14.8048	15.2449	15.2696	12.8194	12.9719
6.70_273.0752m/z	273.075	6.70207	LCMS-pos	Naringenin	34183	https://cloud.oebiotech.com/#/lm/network/34183	HMDB0002670	3401	LMPK12140001	17846	C00509	cann00941,cann00943	Flavonoid biosynthesis|Isoflavonoid biosynthesis	439246	480-41-1	C1(O)C=C2O[C@H](C3=CC=C(O)C=C3)CC(=O)C2=C(O)C=1	FTVWIRXFELQLPI-ZDUSSCGKSA-N	Phenylpropanoids and polyketides	Flavonoids	Flavans	苯丙素和聚酮化合物	类黄酮	黄烷	Level 1	60.4	96.5466	94.1	207.0654, 231.0651, 255.0535, 255.0660, 255.0866, 255.1759, 255.2101, 272.2448, 273.0276, 273.0753	M+H	C15H12O5	-1.91231		16.9389	16.9433	16.8963	17.0462	17.4565	17.3471	17.1887	17.3304	17.293	14.8069	15.3365	15.237	15.2171	15.8411	16.0583	16.9257	16.8779
10.61_303.2313m/z	303.231	10.6088	LCMS-pos	19S-HETE	4015	https://cloud.oebiotech.com/#/lm/network/4015	HMDB0011136	36326	LMFA03060074	34185	C14749	cann00590	Arachidonic acid metabolism	9548883	79551-85-2	C(/C/C=C\C/C=C\CCC[C@@H](O)C)=C/C/C=C\CCCC(=O)O	XFUXZHQUWPFWPR-DZBJBCEBSA-N	Lipids and lipid-like molecules	Fatty Acyls	Eicosanoids	脂质和类脂质分子	脂肪酰基类	类二十烷酸	Level 1	60.4	94.0188	65.2	229.1947, 233.1530, 243.1735, 247.1689, 257.2257, 267.2099, 285.2204, 303.1428, 303.1930, 303.2307	M+H-H2O	C20H32O3	-1.65972		16.6174	16.6318	16.6576	17.1761	16.1528	16.3053	15.8743	16.3705	16.2078	14.7308	14.8138	14.6381	14.6026	14.9602	14.5346	17.7232	17.6822
0.76_105.0191m/z	105.019	0.757733	LCMS-neg	2-(Hydroxymethoxy)acetic acid	211554	https://cloud.oebiotech.com/#/lm/network/211554	HMDB0257950							53673980		OCOCC(O)=O	ZUCOIFUQBLMWEN-UHFFFAOYSA-N	Organic oxygen compounds	Organooxygen compounds	Ethers	有机氧化合物	有机氧化合物	醚类	Level 1	60.4	98.4176	94	81.7356, 93.6349, 93.7856, 93.8080, 93.8230, 93.9408, 103.0037, 104.9276, 105.0073, 105.0191	M-H	C3H6O4	-2.48551		17.1551	17.3607	17.1919	17.1572	17.3074	16.9443	16.8758	17.0526	17.0232	17.1986	17.1355	17.2239	17.3259	17.2627	17.3939	17.1871	17.0214
14.35_423.3613m/z	423.361	14.3528	LCMS-pos	4,4-Dimethyl-14a-formyl-5a-cholesta-8,24-dien-3b-ol	47575	https://cloud.oebiotech.com/#/lm/network/47575	HMDB0001421	6233						133187		[H][C@@]1(CC[C@@]2(C=O)C3=C(CC[C@]12C)[C@@]1(C)CC[C@H](O)C(C)(C)C1CC3)[C@H](C)CCC=C(C)C	PGGIMLIQOHYFIS-DHVLVQQASA-N	Lipids and lipid-like molecules	Prenol lipids	Triterpenoids	脂质和类脂质分子	异戊烯醇脂质	三萜类化合物	Level 1	60.4	94.5963	46.8	243.2105, 245.1909, 245.2258, 255.2114, 257.2267, 341.1978, 359.2123, 395.3673, 405.3507, 423.3621	M+H-H2O	C30H48O2	-1.9549		14.2971	13.7867	14.1463	13.8627	12.9241	13.1772	13.9149	13.5992	14.1306	14.0752	14.1755	15.1604	15.2301	14.1164	14.3902	13.3446	13.405
3.59_366.1424n	367.15	3.5917	LCMS-pos	2-(beta-D-Mannopyranosyl)-L-tryptophan	211650	https://cloud.oebiotech.com/#/lm/network/211650	HMDB0258059							22999687		NC(CC1=C(NC2=CC=CC=C12)C1OC(CO)C(O)C(O)C1O)C(O)=O	CPXSBHKDEPPWIX-UHFFFAOYSA-N	Organoheterocyclic compounds	Indoles and derivatives	Indolyl carboxylic acids and derivatives	有机杂环化合物	吲哚及其衍生物	吲哚基羧酸及其衍生物	Level 1	60.4	95.9627	98.2	301.1189, 303.1333, 313.1178, 314.1007, 321.1438, 331.1282, 332.1115, 349.1385, 367.0993, 367.1486	M+H, M+Na, M+K, M+H-H2O	C17H22N2O7	-0.799252		21.6755	21.6442	21.6807	21.5002	21.7253	21.5013	21.6007	21.4344	21.3811	21.4716	21.4954	21.4803	21.473	21.4224	21.4462	22.162	21.9645
0.80_191.0194m/z	191.019	0.795117	LCMS-neg	3-Oxoglutaric acid	52438	https://cloud.oebiotech.com/#/lm/network/52438	HMDB0013701	85255						68328	542-05-2	[H]OC(=O)C([H])([H])C(=O)C([H])([H])C(=O)O[H]	OXTNCQMOKLOUAM-UHFFFAOYSA-N	Organic acids and derivatives	Keto acids and derivatives	Short-chain keto acids and derivatives	有机酸及其衍生物	酮酸及其衍生物	短链酮酸及其衍生物	Level 1	60.3	98.9635	97.4	152.0129, 152.0214, 152.0319, 152.0471, 154.9983, 173.0089, 174.0122, 183.9509, 184.0159, 191.0195	M+FA-H	C5H6O5	-2.39538		25.5023	25.3673	25.6632	25.7016	25.7729	25.7669	25.6253	25.5104	25.7741	25.1793	25.3639	25.3648	25.2535	25.5632	25.3809	25.5178	25.4456
3.31_299.0771m/z	299.077	3.31273	LCMS-neg	4-Hydroxybenzoyl glucose	255914	https://cloud.oebiotech.com/#/lm/network/255914	HMDB0303022			145301						[H][C@]1(CO)O[C@@]([H])(OC(=O)C2=CC=C(O)C=C2)[C@]([H])(O)[C@@]([H])(O)[C@]1([H])O	XWTGDGASXRARSP-HMUNZLOLSA-N	Organic oxygen compounds	Organooxygen compounds	Carbohydrates and carbohydrate conjugates	有机氧化合物	有机氧化合物	碳水化合物和碳水化合物结合物	Level 1	60.3	98.5625	91.9	219.1240, 227.1037, 227.1391, 231.0867, 231.9314, 239.0547, 253.0929, 255.0985, 299.0213, 299.0766	M-H	C13H16O8	-0.532934		17.8604	17.858	17.8318	18.285	18.4593	18.3473	18.3524	18.2835	18.2483	16.4093	16.3975	16.3928	16.3219	16.6019	16.3743	18.3295	18.2688
4.43_243.1336m/z	243.134	4.42513	LCMS-pos	3'-Hydroxyamobarbital	201465	https://cloud.oebiotech.com/#/lm/network/201465	HMDB0246097	497						121454	1421-07-4	CCC1(CCC(C)(C)O)C(=O)NC(=O)NC1=O	PUVZPWLDMBLALZ-UHFFFAOYSA-N	Organoheterocyclic compounds	Diazines	Pyrimidines and pyrimidine derivatives	有机杂环化合物	二嗪类	嘧啶和嘧啶衍生物	Level 1	60.3	85.4698	88	209.1170, 215.0811, 216.0767, 225.0650, 225.1015, 225.1229, 243.0770, 243.0884, 243.1123, 243.1338	M+H	C11H18N2O4	-1.40069		17.3293	17.3786	17.3648	17.8177	17.8067	17.7292	17.7052	17.6063	17.5962	17.7273	17.6587	17.7821	17.7907	17.625	17.6865	16.6	16.6167
4.78_464.0949n	465.102	4.77815	LCMS-pos	Corniculatusin 3-alpha-L-arabinofuranoside	33289	https://cloud.oebiotech.com/#/lm/network/33289			LMPK12113204					44260003		C1(O)=C(OC)C2OC(C3C=C(O)C(O)=CC=3)=C(O[C@H]3[C@H](O)[C@@H](O)[C@H](CO)O3)C(=O)C=2C(O)=C1	DYNQYIRMFWJOJH-OQHWTSBZSA-N	Phenylpropanoids and polyketides	Flavonoids	Flavonoid glycosides	苯丙素和聚酮化合物	类黄酮	黄酮苷	Level 1	60.3	94.0891	98.7	247.0613, 257.0431, 285.0384, 285.2221, 289.2145, 303.0493, 319.0450, 429.2195, 447.1780, 447.3127	M+H, M+Na	C21H20O12	-1.21718		15.3851	15.4225	15.2317	14.9712	15.228	14.8448	15.1586	14.9512	15.0121	16.2762	16.5302	16.1629	16.1368	16.3305	16.3181	12.9967	13.1664
5.20_222.1253n	223.133	5.19568	LCMS-pos	Dehydrovomifoliol	60492	https://cloud.oebiotech.com/#/lm/network/60492	HMDB0036819	91833		18429	C04223			5280662	15764-81-5	CC(=O)\C=C\C1(O)C(C)=CC(=O)CC1(C)C	JJRYPZMXNLLZFH-AATRIKPKSA-N	Lipids and lipid-like molecules	Prenol lipids	Sesquiterpenoids	脂质和类脂质分子	异戊烯醇脂质	倍半萜类化合物	Level 1	60.3	95.9968	84.2	187.1115, 187.1476, 195.1377, 200.9718, 205.1219, 205.1553, 206.0447, 223.0606, 223.0935, 223.1321	M+H-H2O, M+H	C13H18O3	-1.54669		15.6787	15.6957	15.6507	15.7633	15.8551	15.7832	15.6417	15.731	15.4913	15.5776	15.2708	15.3336	15.3804	15.4656	15.3643	16.1659	15.9186
5.30_431.0979m/z	431.098	5.29693	LCMS-neg	Kaempferol 3-O-alpha-L-rhamnofuranoside	63696	https://cloud.oebiotech.com/#/lm/network/63696	HMDB0040542	95033		176092				14078178	5041-73-6	CC(O)C1OC(OC2=C(OC3=CC(O)=CC(O)=C3C2=O)C2=CC=C(O)C=C2)C(O)C1O	FFFIPDPCGREKEW-UHFFFAOYSA-N	Phenylpropanoids and polyketides	Flavonoids	Flavonoid glycosides	苯丙素和聚酮化合物	类黄酮	黄酮苷	Level 1	60.3	93.3613	93.2	285.0732, 287.2207, 287.2304, 287.3757, 375.1385, 375.1701, 375.5505, 375.6904, 385.1864, 431.0980	M-H	C21H20O10	-1.15743		12.5206	12.5646	12.5595	11.6525	11.7083	11.4674	11.5381	11.8018	11.5517	13.4625	13.1505	12.9291	13.1003	13.1948	13.0752	12.4889	12.5792
8.93_315.2768n	316.284	8.93042	LCMS-pos	Dehydrophytosphingosine	38926	https://cloud.oebiotech.com/#/lm/network/38926		53897	LMSP01030002	20386				14757418		OC[C@]([H])(N)[C@]([H])(O)[C@@](O)([H])CCC/C=C/CCCCCCCCC	CQKNELOTFUSOTP-HMTIOLNVSA-N	Organic nitrogen compounds	Organonitrogen compounds	Amines	有机氮化合物	有机氮化合物	胺类	Level 1	60.3	96.3923	95.9	245.2261, 250.2532, 251.2367, 262.2527, 263.2377, 268.2618, 280.2631, 298.2736, 316.2254, 316.2841	M+H, M+Na, M+K	C18H37NO3	-1.73774		19.6505	19.6088	19.6232	20.0556	20.1207	19.6564	19.7083	19.6461	19.6168	20.0669	20.0572	20.136	20.3416	20.0455	19.9897	18.2864	19.0894
0.74_209.0299m/z	209.03	0.74045	LCMS-neg	Gularic acid	258261	https://cloud.oebiotech.com/#/lm/network/258261	HMDB0029881	3343			C00818	cann00053	Ascorbate and aldarate metabolism	607	87-73-0	C(C(C(C(=O)O)O)O)(C(C(=O)O)O)O	DSLZVSRJTYRBFB-UHFFFAOYSA-N	Organic oxygen compounds	Organooxygen compounds	Carbohydrates and carbohydrate conjugates	有机氧化合物	有机氧化合物	碳水化合物和碳水化合物结合物	Level 1	60.2	95.7395	85.6	147.0296, 149.0085, 159.0297, 165.0398, 165.0771, 166.0179, 173.0086, 191.0196, 191.0551, 209.0304	M-H	C6H10O8	-1.7761		17.0912	17.2086	17.0112	17.3239	16.651	17.0502	17.0352	17.1588	17.1298	16.7605	16.9235	16.9883	16.7916	16.9906	16.7661	16.9615	17.3052
0.70_120.0419n	165.04	0.704717	LCMS-neg	Erythrose	47971	https://cloud.oebiotech.com/#/lm/network/47971	HMDB0002649	289		23956	C01796			439574	1758-51-6	[H][C@@]1(O)COC([H])(O)[C@]1([H])O	FMAORJIQYMIRHF-HERZVMAMSA-N	Organic oxygen compounds	Organooxygen compounds	Carbohydrates and carbohydrate conjugates	有机氧化合物	有机氧化合物	碳水化合物和碳水化合物结合物	Level 1	60.2	99.12	92.8	93.7987, 93.8165, 93.8478, 93.8814, 99.0088, 99.9258, 100.9280, 100.9335, 100.9607, 101.0242	M-H2O-H, M+FA-H, M-H, 2M-H	C4H8O4	-3.28438		23.123	23.1502	23.1482	23.0003	22.9953	22.848	23.0429	23.0767	22.9891	23.0887	23.2513	23.2883	23.1722	23.4322	23.1702	23.2973	23.2446
3.59_231.1701m/z	231.17	3.5917	LCMS-pos	Ile-Val	266156	https://cloud.oebiotech.com/#/lm/network/266156		23788						449407		CCC(C)C(C(=O)NC(C(C)C)C(=O)O)N	BCXBIONYYJCSDF-CIUDSAMLSA-N	Organic acids and derivatives	Carboxylic acids and derivatives	Amino acids, peptides, and analogues	有机酸及其衍生物	羧酸及其衍生物	氨基酸、肽和类似物	Level 1	60.2	96.8297	62.8	208.0552, 213.0771, 213.1591, 231.0290, 231.0492, 231.0766, 231.1033, 231.1228, 231.1317, 231.1701	M+H	C11H22N2O3	-0.747913		16.9359	16.8841	16.8749	17.6883	17.6309	17.7603	17.6394	17.5511	17.5788	16.7965	16.8395	16.8901	16.8603	16.7353	16.8428	15.3968	15.6601
4.12_217.0970m/z	217.097	4.11918	LCMS-pos	L-1,2,3,4-Tetrahydro-beta-carboline-3-carboxylic acid	59520	https://cloud.oebiotech.com/#/lm/network/59520	HMDB0035665	90929		91151				98285	42438-90-4	OC(=O)C1CC2=C(CN1)NC1=CC=CC=C21	FSNCEEGOMTYXKY-UHFFFAOYSA-N	Organoheterocyclic compounds	Indoles and derivatives	Pyridoindoles	有机杂环化合物	吲哚及其衍生物	吡啶并吲哚	Level 1	60.2	98.1891	92.1	185.0754, 188.0703, 199.0964, 199.1479, 200.0709, 200.1279, 200.1475, 217.0475, 217.0645, 217.1005	M+H	C12H12N2O2	-0.504781		18.5678	18.5604	18.5884	18.7546	18.9898	18.9207	18.9456	18.9107	18.6267	18.6843	18.6392	18.6333	18.7214	18.696	18.6386	18.3547	18.3097
4.23_261.0867m/z	261.087	4.2294	LCMS-pos	1,2,3,4-Tetrahydro-b-carboline-1,3-dicarboxylic acid	56551	https://cloud.oebiotech.com/#/lm/network/56551	HMDB0032102	88186		165178				151564	59132-30-8	OC(=O)C1CC2=C(NC3=CC=CC=C23)C(N1)C(O)=O	ZWMZDKZTZLGVRQ-UHFFFAOYSA-N	Alkaloids and derivatives	Harmala alkaloids	Unclassified	生物碱及其衍生物	榛子生物碱		Level 1	60.2	97.2102	93.2	215.1178, 216.0655, 217.0970, 225.0939, 243.0764, 243.1104, 244.0958, 260.9807, 261.0562, 261.0846	M+H	C13H12N2O4	-1.09075		17.6012	17.5839	17.6049	17.6656	17.8875	17.7855	17.7594	17.7553	17.4557	17.6339	17.6104	17.5822	17.682	17.6277	17.5911	17.678	17.6446
4.97_194.0577n	195.065	4.97392	LCMS-pos	(-)-trans-3,4-Dihydro-4,8-dihydroxy-3-methyl-1H-2-benzopyran-1-one	55512	https://cloud.oebiotech.com/#/lm/network/55512	HMDB0030765	87184		141335				169539	70287-70-6	CC1OC(=O)C2=C(C=CC=C2O)C1O	STSOHAOGZMLWFR-UHFFFAOYSA-N	Organoheterocyclic compounds	Benzopyrans	2-benzopyrans	有机杂环化合物	苯并吡喃类	2-苯并吡喃类	Level 1	60.2	94.7048	93.3	149.0960, 149.1326, 159.0434, 159.0642, 159.0805, 159.1169, 162.0310, 163.0389, 177.0290, 177.0545	M+H-H2O, M+H	C10H10O4	-1.25218		17.7936	17.7929	17.8237	17.6333	17.5787	17.6164	17.6714	17.6845	17.6836	18.3928	18.1839	18.1053	18.2285	18.2149	18.1133	17.6499	17.6579
5.78_343.1169m/z	343.117	5.78078	LCMS-pos	Gibberellin A59	58970	https://cloud.oebiotech.com/#/lm/network/58970	HMDB0035051	90406						101603125	78333-20-7	[H][C@@]12CC[C@]3(O)C[C@]1(CC3=C)[C@@H](C(O)=O)[C@@]1([H])[C@@]22CC=C[C@@]1(C(O)=O)C(=O)O2	OCSSJFLGODGXOU-ZGHMGGRHSA-N	Lipids and lipid-like molecules	Prenol lipids	Diterpenoids	脂质和类脂质分子	异戊烯醇脂质	二萜类化合物	Level 1	60.2	94.4911	89.1	293.0803, 294.0885, 295.0592, 297.1117, 299.1273, 307.0958, 310.0836, 311.0926, 325.1065, 343.1161	M+H-H2O	C19H20O7	-1.88945		14.9833	14.9899	14.933	14.2863	13.9642	14.5019	14.3236	14.0674	14.2307	16.0044	15.8995	15.7785	15.8969	15.7931	15.8637	14.4102	14.7594
6.42_213.1129m/z	213.113	6.41752	LCMS-neg	2,2'-(3-methylcyclohexane-1,1-diyl)diacetic acid	513468	https://cloud.oebiotech.com/#/lm/network/513468		96295						220370		CC1CCCC(C1)(CC(=O)O)CC(=O)O	HJPDHTDUPWGUHP-UHFFFAOYSA-N	Organic acids and derivatives	Carboxylic acids and derivatives	Dicarboxylic acids and derivatives	有机酸及其衍生物	羧酸及其衍生物	二元酸及其衍生物	Level 1	60.2	92.1996	88.4	170.1172, 170.1290, 183.7823, 183.9205, 183.9413, 195.1025, 213.0157, 213.0562, 213.0775, 213.1131	M-H	C11H18O4	-1.62733		11.617	11.7189	11.7461	11.8245	11.7451	11.6603	11.6421	11.7426	11.6357	12.1038	11.8741	11.9883	11.8847	12.0649	11.9163	11.7517	11.6695
4.01_293.1240m/z	293.124	4.00838	LCMS-neg	(E)-2-Methyl-2-buten-1-ol O-beta-D-Glucopyranoside	57326	https://cloud.oebiotech.com/#/lm/network/57326	HMDB0033064							131751366		C\C=C(/C)COC1OC(CO)C(O)C(O)C1O	RQSHFEQQQBCYNX-ZZXKWVIFSA-N	Lipids and lipid-like molecules	Fatty Acyls	Fatty acyl glycosides	脂质和类脂质分子	脂肪酰基类	脂肪酰糖苷	Level 1	60.1	99.0154	59.1	203.0659, 204.0508, 208.0615, 225.0766, 257.0930, 263.1040, 275.1038, 278.1266, 293.0700, 293.1241	M+FA-H	C11H20O6	-0.722591		17.2125	17.1444	17.2052	17.3716	17.5441	17.4002	17.3465	17.3292	17.1962	16.3646	16.4241	16.3753	16.3204	16.4669	16.3548	17.7535	17.7016
8.45_323.1861m/z	323.186	8.4476	LCMS-neg	12-oxo-14,18-dihydroxy-9Z,13E,15Z-octadecatrienoic acid	3223	https://cloud.oebiotech.com/#/lm/network/3223		74764	LMFA02000269					5312914		C(CCCCCCC/C=C\CC(=O)/C=C(\O)/C=C\CCO)(=O)O	LFTUCYCUYUJMJB-PBBFMNGQSA-N	Lipids and lipid-like molecules	Fatty Acyls	Lineolic acids and derivatives	脂质和类脂质分子	脂肪酰基类	亚油酸及其衍生物	Level 1	60.1	93.4472	61.9	249.1489, 254.9225, 265.1451, 287.1642, 287.2595, 305.1753, 323.0587, 323.1270, 323.1490, 323.1860	M-H	C18H28O5	-0.914996		13.164	13.0666	13.2506	12.9699	12.9277	12.9242	12.7649	12.875	12.6903	13.8936	13.7271	13.5592	13.7963	13.713	13.6323	12.7634	12.9562
0.72_266.1230m/z	266.123	0.72395	LCMS-pos	D-1-[(3-Carboxypropyl)amino]-1-deoxyfructose	62028	https://cloud.oebiotech.com/#/lm/network/62028	HMDB0038663			138790				131752417	10003-63-1	OC[C@H]1O[C@](O)(CNCCCC(O)=O)[C@@H](O)[C@@H]1O	HUEOABWGBTXQNF-SFKDOBOXSA-N	Organic acids and derivatives	Carboxylic acids and derivatives	Amino acids, peptides, and analogues	有机酸及其衍生物	羧酸及其衍生物	氨基酸、肽和类似物	Level 1	60	98.8406	99.5	170.0813, 176.0697, 182.0811, 188.0910, 194.0811, 212.0919, 220.1174, 230.1021, 248.1125, 266.1231	M+H	C10H19NO7	-1.58045		25.381	25.3998	25.3786	25.0112	24.9329	25.0631	24.9533	24.9328	25.0671	25.3424	25.3795	25.4502	25.3335	25.579	25.4293	25.7247	25.7257
4.43_120.0808m/z	120.081	4.42513	LCMS-pos	Indoline	207808	https://cloud.oebiotech.com/#/lm/network/207808	HMDB0253472	327013		43295				10328		C1CC2=CC=CC=C2N1	LPAGFVYQRIESJQ-UHFFFAOYSA-N	Organoheterocyclic compounds	Indoles and derivatives	Indolines	有机杂环化合物	吲哚及其衍生物	吲哚啉	Level 1	60	96.3853	87	108.8069, 110.0603, 111.0441, 118.0652, 119.0728, 119.9571, 120.0231, 120.0446, 120.0558, 120.0809	M+H	C8H9N	0.608067		13.7992	13.7678	13.8314	14.056	14.1518	14.1062	14.0201	14.0253	14.0087	13.822	13.9191	13.9841	13.8809	13.8733	13.8991	13.7264	13.6018
0.72_308.0984m/z	308.098	0.7226	LCMS-neg	Glucose-6-glutamate	207213	https://cloud.oebiotech.com/#/lm/network/207213	HMDB0252776							71336986		NC(CCC(O)=O)C(=O)OCC(O)C(O)C(O)C(O)C=O	NQJPQZNYMMPJQU-UHFFFAOYSA-N	Organic acids and derivatives	Carboxylic acids and derivatives	Amino acids, peptides, and analogues	有机酸及其衍生物	羧酸及其衍生物	氨基酸、肽和类似物	Level 1	59.9	95.5578	90.8	246.0972, 248.0783, 254.0696, 260.0759, 272.0765, 290.0881, 290.9811, 308.0500, 308.0666, 308.0992	M-H	C11H19NO9	-0.871655		18.9506	18.9804	19.0227	18.3898	18.7232	18.4392	18.5058	18.5299	18.4262	18.9082	18.8414	18.9969	18.9038	19.2458	18.9146	19.4154	19.6261
1.07_291.0952n	274.092	1.06957	LCMS-pos	2-Deoxy-2,3-dehydro-n-acetyl-neuraminic acid	201084	https://cloud.oebiotech.com/#/lm/network/201084	HMDB0245680							1553		CC(=O)NC1C(O)C=C(OC1C(O)C(O)CO)C(O)=O	JINJZWSZQKHCIP-UHFFFAOYSA-N	Organic acids and derivatives	Carboxylic acids and derivatives	Carboxylic acid derivatives	有机酸及其衍生物	羧酸及其衍生物	羧酸衍生物	Level 1	59.9	97.816	87.5	196.0601, 208.0603, 210.0759, 220.0603, 226.0706, 228.0862, 238.0705, 256.0811, 256.1283, 274.0917	M+H-H2O, M+H, M+Na, M+K	C11H17NO8	-0.750663		22.5133	22.4873	22.5112	22.5086	22.3406	22.6527	22.6327	22.8824	22.9139	22.8814	22.8034	22.8355	22.8675	22.8435	22.7845	21.2173	21.3042
4.31_236.0563m/z	236.056	4.30682	LCMS-neg	xi-2,3-Dihydro-2-oxo-1H-indole-3-acetic acid	59379	https://cloud.oebiotech.com/#/lm/network/59379	HMDB0035514			133221				3080590	2971-31-5	OC(=O)CC1C(O)=NC2=C1C=CC=C2	ILGMGHZPXRDCCS-UHFFFAOYSA-N	Organoheterocyclic compounds	Indoles and derivatives	Indolyl carboxylic acids and derivatives	有机杂环化合物	吲哚及其衍生物	吲哚基羧酸及其衍生物	Level 1	59.9	97.5952	67.2	190.9281, 192.0298, 192.0663, 193.0149, 193.0492, 206.0457, 208.0609, 218.0449, 236.0207, 236.0560	M+FA-H	C10H9NO3	-0.949504		12.4688	12.5258	12.4707	12.4754	12.8746	12.6438	12.4784	12.5177	12.699	12.7018	12.7994	12.7946	12.6504	13.0343	12.8009	12.3461	12.0729
4.86_361.1502m/z	361.15	4.8552	LCMS-neg	10-Hydroxy-8-nor-2-fenchanone glucoside	57853	https://cloud.oebiotech.com/#/lm/network/57853	HMDB0033643	89442		172547				85249407	240495-82-3	CC1C2CCC(COC3OC(CO)C(O)C(O)C3O)(C2)C1=O	PDFITCQLYDDVKZ-UHFFFAOYSA-N	Lipids and lipid-like molecules	Prenol lipids	Terpene glycosides	脂质和类脂质分子	异戊烯醇脂质	萜烯苷	Level 1	59.9	97.2452	92.6	242.1116, 253.1081, 257.1294, 271.1187, 293.0998, 301.1289, 331.1396, 343.1403, 361.1011, 361.1503	M+FA-H	C15H24O7	-0.640383		18.5138	18.4849	18.496	18.2148	18.4209	18.2428	18.2767	18.1925	18.1767	18.1373	18.212	18.1575	18.2715	18.3533	18.274	19.1145	19.0544
12.24_358.3074n	359.315	12.2374	LCMS-pos	1-O-(2R-hydroxy-4Z-octadecenyl)-sn-glycerol	10484	https://cloud.oebiotech.com/#/lm/network/10484			LMGL01020056					137323857		[C@](CO)([H])(O)COC[C@H](O)C/C=C\CCCCCCCCCCCCC	FFBYHBIYPKYEGR-JIAZRSBUSA-N	Lipids and lipid-like molecules	Fatty Acyls	Fatty alcohols	脂质和类脂质分子	脂肪酰基类	脂肪醇	Level 1	59.8	90.6791	75.8	267.2680, 267.2967, 285.2782, 341.3045, 359.1534, 359.1590, 359.1671, 359.2407, 359.3055, 359.3121	M+H-H2O, M+H	C21H42O4	-2.40605		14.6383	14.7176	14.9103	13.5548	13.7543	13.5684	13.7907	14.1879	13.8642	15.4348	15.2421	15.3066	15.1801	15.1717	15.3236	13.9173	14.3168
4.21_401.1087m/z	401.109	4.21433	LCMS-neg	1-O-Feruloyl-beta-D-glucopyranose	255080	https://cloud.oebiotech.com/#/lm/network/255080	HMDB0302092									COC1=CC=C(\C=C\C(=O)O[C@@H]2O[C@H](CO)[C@@H](O)[C@H](O)[C@H]2O)C=C1O	RFTKPXQZIVKVOP-PMQCXRHVSA-N	Phenylpropanoids and polyketides	Cinnamic acids and derivatives	Hydroxycinnamic acids and derivatives	苯丙素和聚酮化合物	肉桂酸及其衍生物	羟基肉桂酸及其衍生物	Level 1	59.8	93.1345	64.8	265.0724, 265.9493, 269.1030, 287.1719, 295.0820, 311.1132, 355.1032, 375.6227, 401.0106, 401.1047	M+FA-H	C16H20O9	-0.627798		13.5734	13.5675	13.6987	13.8281	13.9551	13.8128	13.9536	13.6936	13.8791	13.3912	13.1452	13.0542	13.1646	13.3066	13.2388	13.8689	13.8796
4.65_172.0977m/z	172.098	4.6483	LCMS-neg	Acetyl-DL-Leucine	280448	https://cloud.oebiotech.com/#/lm/network/280448		73549						1995	99-15-0	CC(C)CC(C(=O)O)NC(=O)C	WXNXCEHXYPACJF-UHFFFAOYSA-N	Organic acids and derivatives	Carboxylic acids and derivatives	Amino acids, peptides, and analogues	有机酸及其衍生物	羧酸及其衍生物	氨基酸、肽和类似物	Level 1	59.8	97.5817	92.2	139.0396, 140.0431, 144.0455, 154.9471, 154.9984, 171.9809, 172.0231, 172.0396, 172.0517, 172.0977	M-H	C8H15NO3	-1.22862		15.1038	15.0852	15.0864	15.0389	15.05	14.9574	14.9254	15.0001	14.8676	15.4334	15.3634	15.3612	15.3247	15.2455	15.1978	14.9325	15.1086
4.67_360.1419n	359.135	4.67098	LCMS-neg	Ixoroside	35334	https://cloud.oebiotech.com/#/lm/network/35334			LMPR0102070041					21603216		[C@@]12([H])[C@@](O)(CC[C@]1([H])C(C(=O)[H])=CO[C@H]2O[C@H]1[C@H](O)[C@H]([C@H](O)[C@@H](CO)O1)O)C	XQUFDDXBHJINGZ-PSWNKMJPSA-N	Lipids and lipid-like molecules	Prenol lipids	Terpene glycosides	脂质和类脂质分子	异戊烯醇脂质	萜烯苷	Level 1	59.8	96.1263	60.3	269.1028, 299.1104, 311.1279, 315.1421, 323.1276, 329.1393, 341.1391, 359.1362, 359.1415, 359.1482	M-H, 2M-H	C16H24O9	-0.276156		18.2612	18.2336	18.2637	18.5049	18.7093	18.4694	18.4878	18.4602	18.3934	17.635	17.6706	17.601	17.6617	17.8132	17.7006	18.7305	18.3923
3.92_264.1471n	265.154	3.92363	LCMS-pos	Subaphylline	57693	https://cloud.oebiotech.com/#/lm/network/57693	HMDB0033463				C10497	cann00330	Arginine and proline metabolism	92339985	501-13-3	COC1=C(O)C=CC(\C=C/C(=O)NCCCCN)=C1	SFUVCMKSYKHYLD-ALCCZGGFSA-N	Phenylpropanoids and polyketides	Cinnamic acids and derivatives	Hydroxycinnamic acids and derivatives	苯丙素和聚酮化合物	肉桂酸及其衍生物	羟基肉桂酸及其衍生物	Level 1	59.7	96.7323	85	211.1115, 217.1220, 229.1218, 234.1120, 247.1330, 247.1726, 248.1277, 265.1043, 265.1287, 265.1544	M+H, M+Na	C14H20N2O3	-1.26773		18.3972	18.4671	18.4123	19.0374	19.0387	18.9605	18.7909	18.9837	18.8968	18.1237	18.0772	17.9612	18.1093	17.8642	17.9639	17.9104	17.9632
10.63_350.2453n	349.238	10.6311	LCMS-neg	11-deoxyprostaglandin E2 methyl ester	3834	https://cloud.oebiotech.com/#/lm/network/3834			LMFA03010233					15659534		[C@H]1(/C=C/[C@@H](O)CCCCC)CCC(=O)[C@@H]1C/C=C\CCCC(=O)OC	TWECVLQAVWUYGO-PMPHTVEESA-N	Lipids and lipid-like molecules	Fatty Acyls	Eicosanoids	脂质和类脂质分子	脂肪酰基类	类二十烷酸	Level 1	59.7	94.0841	79	303.2325, 313.1793, 313.2150, 319.2275, 331.2277, 331.2687, 348.9179, 349.1464, 349.1515, 349.2382	M-H, M+FA-H, M-H2O-H	C21H34O4	-1.14349		15.0783	14.9272	15.0238	14.8276	14.9594	14.5834	14.7635	14.6583	14.4115	14.3017	14.3608	14.3805	14.246	14.6166	14.2843	15.8831	15.8059
7.85_309.2069m/z	309.207	7.85195	LCMS-neg	Plasmodiophorol C	3339	https://cloud.oebiotech.com/#/lm/network/3339			LMFA02000388							C(CCCCCCC/C=C\[C@H]1[C@]([H])([C@@H](O)CC)C[C@@H](O)[C@@H]1O)(=O)O	QFAVOSCGUOCENL-FNIQTPRVSA-N	Organic acids and derivatives	Hydroxy acids and derivatives	Medium-chain hydroxy acids and derivatives	有机酸及其衍生物	羟基酸及其衍生物	中链羟基酸及其衍生物	Level 1	59.7	95.1654	82.6	239.1652, 247.2034, 251.1660, 265.1808, 273.1855, 287.1690, 291.1962, 307.1884, 309.1480, 309.2067	M-H2O-H	C18H32O5	-0.714414		15.0956	15.1303	15.1185	13.5909	13.3715	13.3447	13.3525	13.4311	13.3069	17.1608	15.6198	15.8646	15.9649	16.164	15.8494	14.1964	14.4411
0.71_342.1390m/z	342.139	0.706983	LCMS-pos	Lactosamine	48795	https://cloud.oebiotech.com/#/lm/network/48795	HMDB0006591	3675		25001	C00203	cann00520	Amino sugar and nucleotide sugar metabolism	119065	13000-25-4	N[C@@H](C=O)[C@@H](O)[C@H](O[C@@H]1O[C@H](CO)[C@H](O)[C@H](O)[C@H]1O)[C@H](O)CO	LAVNEPYDFKGEOD-JVCRWLNRSA-N	Lipids and lipid-like molecules	Fatty Acyls	Fatty acyl glycosides	脂质和类脂质分子	脂肪酰基类	脂肪酰糖苷	Level 1	59.6	96.7303	95.3	240.0862, 246.0971, 252.0873, 258.0965, 265.0825, 270.0973, 288.1072, 306.1178, 324.1284, 342.1388	M+H	C12H23NO10	-1.51823		21.4797	21.4497	21.4465	20.9003	21.0543	21.2252	21.2086	21.1275	21.1757	21.6547	21.5758	21.5342	21.562	21.6002	21.5501	21.5604	21.9126
14.60_391.2836m/z	391.284	14.5963	LCMS-pos	Octadecyl fumarate	7629	https://cloud.oebiotech.com/#/lm/network/7629	HMDB0038073	92842	LMFA07010979					6436905	1741-93-1	O=C(O)/C=C\C(OCCCCCCCCCCCCCCCCCC)=O	MHQJUHSHQGQVTM-HNENSFHCSA-N	Lipids and lipid-like molecules	Fatty Acyls	Fatty acid esters	脂质和类脂质分子	脂肪酰基类	脂肪酸酯	Level 1	59.6	95.749	82.4	191.1051, 195.1225, 269.8680, 279.1593, 391.1071, 391.1949, 391.2005, 391.2105, 391.2820, 391.2872	M+Na	C22H40O4	4.64494		19.3007	19.4045	19.3364	19.2195	19.1921	19.2978	19.3916	19.3739	19.4389	19.3418	19.3194	19.3501	19.3569	19.3104	19.3428	19.3169	19.5218
3.41_250.1316n	251.139	3.41248	LCMS-pos	Paucine	54756	https://cloud.oebiotech.com/#/lm/network/54756	HMDB0029876				C03002			131750921	29554-26-5	NCCCC\N=C(/O)\C=C/C1=CC(O)=C(O)C=C1	KTZNZCYTXQYEHT-XQRVVYSFSA-N	Benzenoids	Phenols	Benzenediols	苯类	酚类	苯二醇类	Level 1	59.6	96.9738	88.2	233.1522, 233.1904, 234.1122, 234.1368, 251.0506, 251.0716, 251.0918, 251.0969, 251.1047, 251.1389	M+H, M+Na	C13H18N2O3	-0.501638		16.6917	16.6378	16.6578	17.4846	17.5732	17.6665	17.4653	17.5519	17.5543	17.1672	15.7275	15.3827	15.7165	15.4121	15.177	15.8547	15.8555
5.34_433.1137m/z	433.114	5.34355	LCMS-neg	Isosalipurposide	33741	https://cloud.oebiotech.com/#/lm/network/33741			LMPK12120250					6526201		C1(O)C=C(O)C(C(=O)/C=C/C2C=CC(O)=CC=2)=C(OC2OC(CO)C(O)C(O)C2O)C=1	WQCWELFQKXIPCN-ZZXKWVIFSA-N	Phenylpropanoids and polyketides	Flavonoids	Flavonoid glycosides	苯丙素和聚酮化合物	类黄酮	黄酮苷	Level 1	59.6	92.1725	90.4	271.0610, 287.1506, 287.5106, 313.0557, 373.1284, 374.8807, 375.0752, 375.2700, 387.2027, 433.1111	M-H	C21H22O10	-0.814077		12.066	12.0716	12.1461	12.1496	12.5926	12.271	12.4663	12.2857	12.4479	10.3318	9.56521	9.7874	9.57457	10.1545	9.85654	12.7669	12.9444
4.33_323.1247m/z	323.125	4.3298	LCMS-neg	N1-(alpha-D-ribosyl)-5,6-dimethyl-benzimidazole	51155	https://cloud.oebiotech.com/#/lm/network/51155	HMDB0011112	61979			C05775	cann00860	Porphyrin metabolism	440780		CC1=CC2=C(C=C1C)N(C=N2)[C@H]1O[C@H](CO)C(O)C1O	HLRUKOJSWOKCPP-RYSNWHEDSA-N	Nucleosides, nucleotides, and analogues	Benzimidazole ribonucleosides and ribonucleotides	Unclassified	核苷、核苷酸和类似物	苯并咪唑核糖核苷和核糖核苷酸		Level 1	59.5	96.262	87.3	237.1252, 245.0930, 256.0805, 266.0135, 277.1176, 278.0506, 279.0959, 295.1293, 305.1137, 323.1242	M+FA-H	C14H18N2O4	-0.650851		14.8595	14.9834	15	15.0297	14.7987	14.8912	14.8334	14.7779	14.8423	14.4696	14.5075	14.5072	14.5291	14.5255	14.5158	15.4148	15.447
7.90_329.2330m/z	329.233	7.89893	LCMS-neg	9,10,13-TriHOME(11)	3122	https://cloud.oebiotech.com/#/lm/network/3122		35508	LMFA02000168	34499	C14835	cann00591	Linoleic acid metabolism	5282965		C(O)(/C=C/C(O)CCCCC)C(O)CCCCCCCC(=O)O	NTVFQBIHLSPEGQ-BUHFOSPRSA-N	Lipids and lipid-like molecules	Fatty Acyls	Fatty acids and conjugates	脂质和类脂质分子	脂肪酰基类	脂肪酸和结合物	Level 1	59.5	96.2861	77.3	201.1131, 211.1329, 213.1128, 260.9160, 275.2017, 293.2119, 309.2086, 311.2230, 329.1689, 329.2332	M-H	C18H34O5	-0.957038		17.5975	17.5923	17.6278	17.4233	16.763	17.274	16.7234	17.291	17.073	18.6421	18.06	18.1551	18.2407	18.9186	18.1882	16.7199	17.0242
4.49_461.1666m/z	461.167	4.48747	LCMS-neg	Benzyl alcohol beta-D-rutinoside	255947	https://cloud.oebiotech.com/#/lm/network/255947	HMDB0303057							10549806		C[C@@H]1O[C@@H](OC[C@H]2O[C@@H](OCC3=CC=CC=C3)[C@H](O)[C@@H](O)[C@@H]2O)[C@H](O)[C@H](O)[C@H]1O	SMUMBCREXHTKFN-VZOUQOBNSA-N	Organic oxygen compounds	Organooxygen compounds	Carbohydrates and carbohydrate conjugates	有机氧化合物	有机氧化合物	碳水化合物和碳水化合物结合物	Level 1	59.5	97.6443	93.5	293.0863, 302.0646, 311.0977, 315.0140, 389.2183, 415.1607, 415.2249, 415.2327, 461.0691, 461.1660	M+FA-H	C19H28O10	0.40639		14.2887	14.3268	14.2719	14.4065	14.6152	14.7136	14.6272	14.6303	14.5344	14.1078	13.9641	13.9315	14.2558	13.8256	14.0101	14.1223	14.2494
4.54_449.1073m/z	449.107	4.5381	LCMS-pos	Orientin	55398	https://cloud.oebiotech.com/#/lm/network/55398	HMDB0030614			7781	C10114			5382105	28608-75-5	OCC1OC(C(O)C(O)C1O)C1=C(O)C=C(O)C2=C1OC(=CC2=O)C1=CC(O)=C(O)C=C1	PLAPMLGJVGLZOV-UHFFFAOYSA-N	Phenylpropanoids and polyketides	Flavonoids	Flavonoid glycosides	苯丙素和聚酮化合物	类黄酮	黄酮苷	Level 1	59.5	95.6796	95.4	367.0797, 371.0764, 377.0636, 383.0755, 395.0758, 413.0862, 431.0983, 431.2016, 431.2094, 449.1069	M+H	C21H20O11	-1.17916		17.1429	17.0818	17.057	16.9945	16.9177	16.8377	16.8424	16.9192	16.8164	17.7764	17.7999	17.7546	17.8442	17.8636	17.6905	16.5145	16.3429
4.69_580.1419n	581.149	4.68808	LCMS-pos	Kaempferol 3-apiosyl-(1->2)-glucoside	31816	https://cloud.oebiotech.com/#/lm/network/31816			LMPK12111727					21722034		C1(O)=CC2OC(C3C=CC(O)=CC=3)=C(O[C@H]3[C@H](O[C@H]4[C@H](O)[C@](CO4)(CO)O)[C@@H](O)[C@H](O)[C@@H](CO)O3)C(=O)C=2C(O)=C1	MNBRHJWOHPGQIW-CFSZRLFJSA-N	Phenylpropanoids and polyketides	Flavonoids	Flavonoid glycosides	苯丙素和聚酮化合物	类黄酮	黄酮苷	Level 1	59.5	97.8362	95.4	299.0568, 329.0663, 374.9799, 419.0984, 449.1071, 510.1661, 510.7321, 511.0311, 563.1801, 581.1489	M+H, M+Na	C26H28O15	-1.63421		20.1693	20.1302	19.9851	19.7412	19.6128	19.6562	19.9343	19.8068	19.4047	20.531	20.8474	20.7853	20.6178	21.0008	20.7291	19.2774	19.0795
10.82_297.2431m/z	297.243	10.8169	LCMS-neg	11-cycloheptyl,2R-hydroxyundecanoic acid	2613	https://cloud.oebiotech.com/#/lm/network/2613			LMFA01140097					101288409		C1CCCCCC1CCCCCCCCC[C@H](C(=O)O)O	IMEZCTSDSJOJAC-QGZVFWFLSA-N	Lipids and lipid-like molecules	Fatty Acyls	Fatty acids and conjugates	脂质和类脂质分子	脂肪酰基类	脂肪酸和结合物	Level 1	59.4	96.33	53.7	183.9560, 185.9259, 229.9151, 279.2340, 287.1397, 287.2619, 297.0368, 297.1035, 297.1534, 297.2428	M-H	C18H34O3	-1.47941		16.5337	16.5132	16.5413	16.0222	15.8763	16.0824	15.8914	15.9491	15.8786	17.2038	16.9821	17.1142	17.1148	17.2411	16.9853	16.3519	16.2456
6.11_151.0397m/z	151.04	6.11258	LCMS-neg	6-Methylsalicylic acid	34951	https://cloud.oebiotech.com/#/lm/network/34951		41019	LMPK13010002	17637	C02657			11279		C1(C(=O)O)C(O)=CC=CC=1C	HCJMNOSIAGSZBM-UHFFFAOYSA-N	Benzenoids	Benzene and substituted derivatives	Benzoic acids and derivatives	苯类	苯和取代衍生物	苯甲酸及其衍生物	Level 1	59.4	93.5617	63.9	122.0373, 123.0084, 123.0454, 127.6947, 136.0166, 136.0530, 150.9835, 151.0060, 151.0277, 151.0399	M-H	C8H8O3	-2.28278		11.0685	11.057	11.0499	11.7954	11.2086	11.1926	11.205	11.3564	11.2725	10.9953	11.0324	10.9865	10.9923	10.8777	10.8403	10.9714	11.0745
9.02_315.2536m/z	315.254	9.02215	LCMS-neg	2-methyl-octanoic acid	183	https://cloud.oebiotech.com/#/lm/network/183		4488	LMFA01020088					94251	128441-05-4	C(CCCC)CC(C)C(=O)O	YSEQNZOXHCKLOG-UHFFFAOYSA-N	Lipids and lipid-like molecules	Fatty Acyls	Fatty acids and conjugates	脂质和类脂质分子	脂肪酰基类	脂肪酸和结合物	Level 1	59.4	92.169	54.4	279.2323, 283.1911, 287.2228, 295.2264, 297.0389, 297.2436, 313.2389, 315.0500, 315.0893, 315.2539	2M-H	C9H18O2	-1.37746		16.5621	16.9002	16.6853	15.1206	15.1167	15.1926	15.2857	15.2133	14.7989	17.753	17.8417	18.0081	17.7655	17.937	17.7572	16.0209	15.6648
9.09_293.2094m/z	293.209	9.08928	LCMS-pos	Gallicynoic acid D	2016	https://cloud.oebiotech.com/#/lm/network/2016			LMFA01050578							C(CCC(=O)O)CCCC/C=C\C(O)C#CC(O)CCCC	ABCUJZSRBYAWAE-XFXZXTDPSA-N	Lipids and lipid-like molecules	Fatty Acyls	Fatty acids and conjugates	脂质和类脂质分子	脂肪酰基类	脂肪酸和结合物	Level 1	59.4	97.3905	54.6	257.1885, 258.1330, 259.0922, 275.2000, 276.1442, 276.2036, 277.2163, 293.1372, 293.1719, 293.2076	M+H-H2O	C18H30O4	-5.65741		16.2871	16.2623	16.2358	16.0664	15.8239	15.9631	15.9483	15.9588	15.8401	17.1694	16.7562	16.7721	16.8779	17.1374	16.7287	16.005	16.1467
9.34_309.2069m/z	309.207	9.33607	LCMS-neg	9H-12(13)-EpODE	2980	https://cloud.oebiotech.com/#/lm/network/2980		36027	LMFA02000020					16061054		C(CCCCCCC[C@H](O)/C=C/[C@H]1O[C@H]1C/C=C\CC)(=O)O	MGYJEJUWQRJNBN-OADLNGDBSA-N	Lipids and lipid-like molecules	Fatty Acyls	Fatty acids and conjugates	脂质和类脂质分子	脂肪酰基类	脂肪酸和结合物	Level 1	59.4	96.4647	80.1	233.1540, 247.2066, 251.1662, 263.2021, 265.1817, 273.1864, 281.1758, 291.1967, 309.1708, 309.2068	M-H	C18H30O4	-0.769823		18.2506	18.3344	18.2388	17.6738	17.7304	17.7182	17.4602	17.6253	17.4296	19.3467	19.0765	19.1424	19.0548	19.1354	18.8561	17.7973	17.8684
4.05_138.0548m/z	138.055	4.0533	LCMS-pos	2-Aminobenzoic acid	47405	https://cloud.oebiotech.com/#/lm/network/47405	HMDB0001123	317		30754	C00108	cann00380,cann00400,cann00996,cann00999	Tryptophan metabolism|Phenylalanine, tyrosine and tryptophan biosynthesis|Biosynthesis of various alkaloids|Biosynthesis of various plant secondary metabolites	227	118-92-3	NC1=CC=CC=C1C(O)=O	RWZYAGGXGHYGMB-UHFFFAOYSA-N	Benzenoids	Benzene and substituted derivatives	Benzoic acids and derivatives	苯类	苯和取代衍生物	苯甲酸及其衍生物	Level 1	59.3	96.8244	91.9	120.0445, 121.0286, 121.0650, 121.0891, 121.1014, 123.0393, 124.0396, 127.6869, 138.0191, 138.0548	M+H	C7H7NO2	-0.812921		15.0751	15.066	15.0662	14.9873	14.9986	15.1488	15.0681	15.0696	15.061	15.3059	15.264	15.3674	15.3384	15.333	15.3075	14.9461	14.9457
2.43_131.0348m/z	131.035	2.43465	LCMS-neg	3-hydroxy-3-methyl-2-oxo-butanoic acid	351	https://cloud.oebiotech.com/#/lm/network/351		327660	LMFA01020277	17667	C04181	cann00290	Valine, leucine and isoleucine biosynthesis	440248		C(=O)(C(=O)O)C(O)(C)C	DNOPJXBPONYBLB-UHFFFAOYSA-N	Organic acids and derivatives	Keto acids and derivatives	Short-chain keto acids and derivatives	有机酸及其衍生物	酮酸及其衍生物	短链酮酸及其衍生物	Level 1	59.3	95.8474	88.1	114.0197, 115.0038, 127.5988, 127.6667, 127.7145, 127.7220, 127.7575, 127.7848, 130.9809, 131.0348	M-H	C5H8O4	-1.41159		14.4683	14.5899	14.5364	14.5428	14.5076	14.4497	14.4763	14.4939	14.5251	14.8576	14.8345	14.8284	14.869	14.9452	14.8958	14.4738	14.5199
5.62_938.4696n	961.459	5.62307	LCMS-pos	Lyciumoside VII	57724	https://cloud.oebiotech.com/#/lm/network/57724	HMDB0033501	89318						131751440	212773-44-9	CC1OC(OCC2OC(OC\C(C)=C\CC\C(C)=C/CC\C(C)=C\CCC(C)(OC3OC(CO)C(O)C(O)C3O)C=C)C(OC3OC(CO)C(O)C(O)C3O)C(O)C2O)C(O)C(O)C1O	SXABFGWDVXEPQT-WMKUFMTOSA-N	Lipids and lipid-like molecules	Prenol lipids	Terpene glycosides	脂质和类脂质分子	异戊烯醇脂质	萜烯苷	Level 1	59.3	94.9651	93.8	653.3430, 763.3831, 765.4132, 781.3958, 783.4109, 799.4014, 815.3959, 843.3935, 961.1459, 961.4581	M+NH4, M+Na	C44H74O21	-2.83509		19.3995	19.4376	19.4028	19.4817	19.4599	19.3961	19.3797	19.3826	19.1638	19.5188	19.6056	19.5673	19.4354	19.6573	19.4224	19.6687	19.5779
10.24_294.2193n	293.212	10.2372	LCMS-neg	(9S,13S)-10,11-dihydro-12-oxo-15-phytoenoic acid	3347	https://cloud.oebiotech.com/#/lm/network/3347	HMDB0301805	36059	LMFA02010007		C04780	cann00592	alpha-Linolenic acid metabolism	5280729	204135-86-4	C(CCCCCCC[C@@H]1[C@H](C/C=C\CC)C(=O)CC1)(=O)O	BZXZFDKIRZBJEP-JMTMCXQRSA-N	Lipids and lipid-like molecules	Fatty Acyls	Eicosanoids	脂质和类脂质分子	脂肪酰基类	类二十烷酸	Level 1	59.2	97.4971	65.9	287.1014, 287.1975, 287.2304, 287.3391, 287.5550, 287.5805, 293.2120, 295.2281, 339.1629, 339.1991	M+FA-H, 2M-H, M-H, M-H2O-H	C18H30O3	-0.73637		20.111	20.0872	20.077	19.2949	19.2563	19.0456	18.9718	19.1208	18.8685	21.2587	20.5644	20.8438	20.7826	20.8085	20.6057	19.8705	20.0873
1.07_279.1314n	280.139	1.06957	LCMS-pos	Fructosyl valine	206978	https://cloud.oebiotech.com/#/lm/network/206978	HMDB0252496							101683884		CC(C)C(NC1(CO)OC(CO)C(O)C1O)C(O)=O	KVUAQCKXYIJBCP-UHFFFAOYSA-N	Organic acids and derivatives	Carboxylic acids and derivatives	Amino acids, peptides, and analogues	有机酸及其衍生物	羧酸及其衍生物	氨基酸、肽和类似物	Level 1	59.2	98.7632	91.8	184.0975, 196.0968, 198.1124, 216.1228, 226.1072, 234.1333, 244.1176, 262.1281, 280.1166, 280.1386	M+H, M+Na, M+H-H2O	C11H21NO7	-1.28928		24.0673	24.0684	24.2844	24.0545	23.8345	23.9757	23.7923	24.1913	24.1973	24.0243	24.0054	23.75	24.0965	24.1206	23.9606	24.4166	24.1018
12.66_264.2447n	265.252	12.6637	LCMS-pos	(±)-(Z)-2-(5-Tetradecenyl)cyclobutanone	61081	https://cloud.oebiotech.com/#/lm/network/61081	HMDB0037543	92402		172506				10825540	173074-85-6	CCCCCCCC\C=C/CCCCC1CCC1=O	ITFDRFJPWYWSMZ-KTKRTIGZSA-N	Organic oxygen compounds	Organooxygen compounds	Carbonyl compounds	有机氧化合物	有机氧化合物	羰基化合物	Level 1	59.2	94.9087	64	191.1792, 205.1946, 223.9766, 241.9874, 247.2418, 248.1127, 265.0024, 265.1042, 265.1411, 265.2520	M+H-H2O, M+H	C18H32O	-2.20199		15.991	16.0136	16.1548	14.0088	14.4981	15.4234	15.8609	15.5899	16.2311	15.5378	16.5425	15.5186	16.6521	15.7396	15.5178	15.4419	16.1966
4.12_144.0807m/z	144.081	4.11918	LCMS-pos	Quinaldine	64991	https://cloud.oebiotech.com/#/lm/network/64991	HMDB0042004	96204		132813				7060	91-63-4	CC1=NC2=CC=CC=C2C=C1	SMUQFGGVLNAIOZ-UHFFFAOYSA-N	Organoheterocyclic compounds	Quinolines and derivatives	Unclassified	有机杂环化合物	喹啉及其衍生物		Level 1	59.2	97.2999	69.3	126.0551, 127.0389, 127.0545, 127.7307, 127.8735, 128.0495, 128.0615, 143.0730, 144.0377, 144.0807	M+H	C10H9N	-0.714977		15.6399	15.6691	15.722	15.8129	16.0206	15.9845	16.0159	16.0135	15.709	15.7937	15.7321	15.7286	15.854	15.8249	15.7825	15.4111	15.3879
6.84_301.0714m/z	301.071	6.83847	LCMS-neg	5,7,8-Trihydroxy-4'-methoxyflavanone	34839	https://cloud.oebiotech.com/#/lm/network/34839		53148	LMPK12140671					15489634		C1(O)C(O)=C2O[C@H](C3C=CC(OC)=CC=3)CC(=O)C2=C(O)C=1	OVDFVZLTXMMPDE-ZDUSSCGKSA-N	Phenylpropanoids and polyketides	Flavonoids	O-methylated flavonoids	苯丙素和聚酮化合物	类黄酮	O-甲基化黄酮类化合物	Level 1	59.2	96.0425	80.2	227.1460, 233.1189, 255.0286, 256.9297, 269.0460, 269.1367, 286.0483, 287.0533, 287.1927, 301.0714	M-H	C16H14O6	-1.10048		13.0901	13.1183	13.082	12.8451	13.0368	13.3114	13.1778	13.3653	13.2337	12.6191	12.658	12.5315	12.3879	12.6531	12.791	13.183	13.7433
8.28_531.3171m/z	531.317	8.28395	LCMS-neg	glas#26	10363	https://cloud.oebiotech.com/#/lm/network/10363			LMFA13040098	79307				86289882		O([C@@H](CCCCCCCCCCCCC(=O)O[C@H]1[C@H](O)[C@@H](O)[C@H](O)[C@@H](CO)O1)C)[C@H]1[C@H](O)C[C@@H](O)[C@H](C)O1	GSRDQXYUFNVAAO-SEYCSDJLSA-N	Lipids and lipid-like molecules	Fatty Acyls	Fatty acyl glycosides	脂质和类脂质分子	脂肪酰基类	脂肪酰糖苷	Level 1	59.2	87.9772	88.5	509.8628, 510.1328, 510.3956, 510.5601, 510.5742, 510.6939, 511.0168, 511.0239, 531.0877, 531.3215	M-H2O-H	C27H50O11	-0.713693		12.3062	12.0685	12.2102	12.5572	12.2984	12.5272	12.2109	12.3483	12.1938	10.974	11.2759	10.7189	11.2613	11.3812	11.5445	12.9709	12.7547
9.62_404.2998m/z	404.3	9.62165	LCMS-pos	oscr#25	10339	https://cloud.oebiotech.com/#/lm/network/10339			LMFA13040074	79147				86289785		O[C@@H]1C[C@@H](O)[C@H](C)O[C@H]1OCCCCCCCCCCCC/C=C/C(=O)O	FOEYOFVRRORADU-KMIVUYPQSA-N	Lipids and lipid-like molecules	Fatty Acyls	Fatty acids and conjugates	脂质和类脂质分子	脂肪酰基类	脂肪酸和结合物	Level 1	59.2	89.3846	86	338.2676, 340.2844, 350.2701, 358.2938, 368.2771, 374.9701, 375.3145, 386.2859, 386.3333, 404.2995	M+NH4	C21H38O6	-2.14328		14.0714	13.9212	13.7769	14.1943	14.0724	13.4663	13.2921	13.2514	13.3519	14.3792	14.5227	14.6159	14.394	14.478	14.2934	13.3692	13.9292
3.66_227.1036m/z	227.104	3.66213	LCMS-neg	Alaptide	203259	https://cloud.oebiotech.com/#/lm/network/203259	HMDB0248111	351987						541931		CC1NC(=O)C2(CCCC2)NC1=O	LTRSPDHUDXWHRY-UHFFFAOYSA-N	Organic acids and derivatives	Carboxylic acids and derivatives	Amino acids, peptides, and analogues	有机酸及其衍生物	羧酸及其衍生物	氨基酸、肽和类似物	Level 1	59.1	97.5292	85.2	165.1035, 180.9114, 181.0983, 183.0292, 183.1136, 197.0085, 209.0942, 227.0196, 227.0666, 227.1036	M+FA-H	C9H14N2O2	-0.57599		15.2702	15.2895	15.2395	15.601	15.6935	15.5649	15.5244	15.35	15.4894	15.6468	15.593	15.567	15.6196	15.4282	15.456	14.5723	14.6301
10.41_260.2135n	261.221	10.4109	LCMS-pos	6-[5]-ladderane-1-hexanol	6043	https://cloud.oebiotech.com/#/lm/network/6043		75284	LMFA05000063	85028				11777410		C1C2C3C4C5CC(CCCCCCO)C5C4C3C2C1	MFSSFGRNGHJJLI-UHFFFAOYSA-N	Lipids and lipid-like molecules	Fatty Acyls	Fatty alcohols	脂质和类脂质分子	脂肪酰基类	脂肪醇	Level 1	59	96.8409	77.4	175.1481, 177.1631, 185.1316, 187.1479, 189.1631, 201.1637, 215.1794, 241.1951, 243.1770, 243.2104	M+H-H2O, M+H	C18H28O	-2.14964		19.2943	19.2486	19.3139	19.6493	19.6389	19.5008	19.448	19.5187	19.4034	19.0454	19.2786	19.1772	19.1986	19.2858	19.1932	19.1314	18.9546
5.53_410.1934n	433.183	5.53228	LCMS-pos	Pteroside D	60292	https://cloud.oebiotech.com/#/lm/network/60292	HMDB0036603	91663						12314746	35943-38-5	CC1=CC2=C(C(=O)C(C)(C)C2O)C(C)=C1CCOC1OC(CO)C(O)C(O)C1O	TUGWHBZURNWRDG-UHFFFAOYSA-N	Organic oxygen compounds	Organooxygen compounds	Carbohydrates and carbohydrate conjugates	有机氧化合物	有机氧化合物	碳水化合物和碳水化合物结合物	Level 1	59	94.6536	81.4	287.2369, 289.2147, 320.9183, 379.2622, 397.2721, 415.1381, 415.2770, 415.2838, 433.0853, 433.1829	M+Na, M+K	C21H30O8	-1.71105		17.4073	17.4085	17.3011	17.7873	18.0013	17.9531	17.9671	17.7586	17.811	17.0911	16.9823	16.8607	17.0788	17.0803	16.82	17.3498	17.1991
6.10_225.1481m/z	225.148	6.0983	LCMS-pos	Annuionone C	56969	https://cloud.oebiotech.com/#/lm/network/56969	HMDB0032689	88627		168292				9920924	155418-97-6	CC(O)\C=C\C12OC1(C)CC(=O)CC2(C)C	DZVNWYFIADDOQC-AATRIKPKSA-N	Organoheterocyclic compounds	Oxepanes	Unclassified	有机杂环化合物	氧杂环己烷		Level 1	59	95.3718	76.4	189.1625, 201.9724, 207.0648, 207.1012, 207.1377, 207.1698, 225.0403, 225.0893, 225.1094, 225.1468	M+H	C13H20O3	-1.77254		14.3453	14.3466	14.3384	14.5365	14.4252	14.5488	14.4297	14.4199	14.3816	13.7975	13.7347	13.7508	13.8255	13.8273	13.7991	14.8726	14.7545
6.46_343.2122m/z	343.212	6.46465	LCMS-neg	delta14-9-PhytoF	3467	https://cloud.oebiotech.com/#/lm/network/3467			LMFA02040003					126457313		OC(=O)CCCCCCCC1C(O)CC(C(O)/C=C/C(O)CC)O1	XSSRKBRTVPNAMX-ZHACJKMWSA-N	Lipids and lipid-like molecules	Fatty Acyls	Eicosanoids	脂质和类脂质分子	脂肪酰基类	类二十烷酸	Level 1	59	94.4995	54.2	289.1804, 307.0706, 307.1913, 325.1695, 325.1754, 325.1962, 325.2027, 325.2082, 343.1083, 343.2125	M-H	C18H32O6	-1.20094		13.35	13.3873	13.3987	12.3718	12.407	12.2387	12.218	12.3936	12.1326	13.9769	13.6454	13.8053	13.7663	14.228	13.7328	13.8371	13.6141
0.83_130.0499m/z	130.05	0.82635	LCMS-pos	(R)-(+)-2-Pyrrolidone-5-carboxylic acid	273976	https://cloud.oebiotech.com/#/lm/network/273976	HMDB0000805	63632			C02237	cann00470	D-Amino acid metabolism	439685	4042-36-8	C1CC(=O)NC1C(=O)O	ODHCTXKNWHHXJC-GSVOUGTGSA-N	Organic acids and derivatives	Carboxylic acids and derivatives	Amino acids, peptides, and analogues	有机酸及其衍生物	羧酸及其衍生物	氨基酸、肽和类似物	Level 1	58.9	93.9344	96.4	108.8141, 112.0871, 113.1930, 127.4156, 127.4712, 127.6616, 127.6899, 127.7001, 127.7308, 130.0499	M+H	C5H7NO3	-0.0776351		21.0693	21.1223	21.1865	21.3376	21.1213	21.3373	21.2935	21.3597	21.176	21.5122	21.4018	21.4173	21.4935	21.3017	21.2502	20.0305	20.203
0.72_236.1125m/z	236.112	0.72395	LCMS-pos	(2R,3R,4R,5R)-2-Amino-4,5,6-trihydroxy-3-[(2R)-1-oxopropan-2-yl]oxyhexanal	209315	https://cloud.oebiotech.com/#/lm/network/209315	HMDB0255309									CC(OC(C(N)C=O)C(O)C(O)CO)C=O	VSZXMDFPWITUQY-UHFFFAOYSA-N	Organic oxygen compounds	Organooxygen compounds	Carbohydrates and carbohydrate conjugates	有机氧化合物	有机氧化合物	碳水化合物和碳水化合物结合物	Level 1	58.9	92.8659	96	172.0842, 172.0960, 176.0919, 182.0811, 188.0917, 190.0942, 200.0916, 216.0864, 218.1025, 236.1136	M+H	C9H17NO6	-1.70202		18.1104	17.9966	18.1115	17.7498	17.4916	17.5554	17.4537	17.5523	17.5536	17.7268	17.7869	17.8411	17.7186	18.0041	17.7805	18.6728	18.6824
4.17_243.1712m/z	243.171	4.16788	LCMS-neg	Isoleucyl-Leucine	53935	https://cloud.oebiotech.com/#/lm/network/53935	HMDB0028911							13817313		CCC(C)C(N)C(=O)NC(CC(C)C)C(O)=O	JWBXCSQZLLIOCI-UHFFFAOYSA-N	Organic acids and derivatives	Carboxylic acids and derivatives	Amino acids, peptides, and analogues	有机酸及其衍生物	羧酸及其衍生物	氨基酸、肽和类似物	Level 1	58.9	95.2161	56.3	200.0562, 204.0182, 225.1122, 241.0022, 242.8719, 242.9962, 243.0305, 243.0710, 243.1232, 243.1710	M-H	C12H24N2O3	-1.08583		12.6212	12.5537	12.6966	13.4431	13.2759	13.5686	13.5638	13.3552	13.3134	12.3703	12.6014	12.7565	12.6675	12.6286	12.6667	11.0001	11.4622
5.53_249.1461m/z	249.146	5.53228	LCMS-pos	4'-Dihydroabscisic acid	62790	https://cloud.oebiotech.com/#/lm/network/62790	HMDB0039516	94084		136934				13629011	84026-26-6	C\C(\C=C\C1(O)C(C)=CC(O)CC1(C)C)=C/C(O)=O	MWGXQVSTMXPXIW-WEYXYWBQSA-N	Lipids and lipid-like molecules	Prenol lipids	Sesquiterpenoids	脂质和类脂质分子	异戊烯醇脂质	倍半萜类化合物	Level 1	58.8	94.3542	74.3	203.1437, 213.1274, 231.0663, 231.1042, 231.1377, 249.0620, 249.0787, 249.1080, 249.1143, 249.1460	M+H-H2O	C15H22O4	-9.23908		16.2583	16.1489	16.2072	16.2565	16.0819	16.188	16.1175	16.1609	16.0413	15.6469	15.6013	15.5559	15.665	15.7215	15.4766	16.8606	16.8721
6.34_208.1460n	209.153	6.33912	LCMS-pos	2,2,6,7-Tetramethylbicyclo[4.3.0]nona-1(9),4-diene-7,8-diol	60364	https://cloud.oebiotech.com/#/lm/network/60364	HMDB0036686	91723						131752035	99901-24-3	C[C@]1(O)[C@H](O)C=C2[C@@]1(C)C=CCC2(C)C	SKBCVUCDJRKPAH-RTXFEEFZSA-N	Organic oxygen compounds	Organooxygen compounds	Alcohols and polyols	有机氧化合物	有机氧化合物	醇和多元醇	Level 1	58.8	97.1657	74.4	158.1092, 163.0749, 163.1117, 163.1477, 173.0964, 173.1324, 176.1198, 191.0691, 191.1060, 191.1429	M+H-H2O, M+H	C13H20O2	-1.74591		18.1889	18.1252	18.1157	17.7138	17.6474	17.6272	17.5938	17.6278	17.4917	18.1448	18.023	18.0634	18.0489	18.0853	18.0012	18.7149	18.6741
0.64_307.1509m/z	307.151	0.642083	LCMS-neg	1-Deoxy-1-(N6-lysino)-D-fructose	83455	https://cloud.oebiotech.com/#/lm/network/83455	HMDB0062186								78525-25-4	N[C@@H](CCCCNC[C@@]1(O)O[C@H](CO)[C@@H](O)[C@@H]1O)C(O)=O	ZAWLGBRDVQURAK-TYCYOEEFSA-N	Organic oxygen compounds	Organooxygen compounds	Carbohydrates and carbohydrate conjugates	有机氧化合物	有机氧化合物	碳水化合物和碳水化合物结合物	Level 1	58.7	95.7701	94.9	223.0387, 224.0339, 229.1192, 241.1187, 247.1299, 253.1186, 259.1304, 271.1303, 289.1408, 307.1507	M-H	C12H24N2O7	-0.578494		15.7942	15.8141	15.8517	15.8928	16.1043	15.9811	15.9599	15.9225	15.7648	16.11	15.92	15.8446	16.1158	15.8445	15.9868	15.1307	15.5304
0.74_251.1002n	252.107	0.740967	LCMS-pos	N-(1-Deoxy-1-fructosyl)alanine	62027	https://cloud.oebiotech.com/#/lm/network/62027	HMDB0038662							101039147	16124-24-6	C[C@H](NCC1(O)O[C@H](CO)[C@@H](O)[C@@H]1O)C(O)=O	BDMCSTCUMFCYDF-MBGOVIFWSA-N	Organic oxygen compounds	Organooxygen compounds	Carbohydrates and carbohydrate conjugates	有机氧化合物	有机氧化合物	碳水化合物和碳水化合物结合物	Level 1	58.7	97.7346	91.2	170.0811, 174.0760, 185.9611, 186.0764, 188.0916, 198.0756, 206.1022, 216.0865, 216.1200, 234.0970	M+H-H2O, M+H	C9H17NO7	-1.14982		22.4437	22.4001	22.4848	21.6487	21.5602	21.7728	21.816	21.8247	21.8635	22.2692	22.2044	22.2927	22.2582	22.4412	22.2622	23.1493	23.227
0.66_189.1596m/z	189.16	0.656783	LCMS-pos	HMBOA tetrahexose	257365	https://cloud.oebiotech.com/#/lm/network/257365	HMDB0304556							159659		C[N+](C)(C)CCCCC(N)C([O-])=O	MXNRLFUSFKVQSK-UHFFFAOYSA-N	Organic acids and derivatives	Carboxylic acids and derivatives	Amino acids, peptides, and analogues	有机酸及其衍生物	羧酸及其衍生物	氨基酸、肽和类似物	Level 1	58.6	89.8146	98.1	127.7050, 127.7322, 129.0033, 130.0862, 138.0639, 144.1382, 151.9636, 183.7347, 184.0322, 189.1595	M+H	C9H20N2O2	-0.555918		20.5343	20.5831	20.4194	20.6268	20.7254	20.7462	20.9126	20.6952	20.9218	20.1348	20.263	20.2759	20.3967	19.847	20.2796	19.8531	20.4008
1.77_249.0615m/z	249.061	1.76662	LCMS-neg	3,5,6-Trihydroxy-5-(hydroxymethyl)-2-methoxy-2-cyclohexen-1-one	64142	https://cloud.oebiotech.com/#/lm/network/64142	HMDB0041031								76663-30-4	COC1=C(O)CC(O)(CO)C(O)C1=O	OPIUUJWCOWMEJN-UHFFFAOYSA-N	Organic oxygen compounds	Organooxygen compounds	Carbonyl compounds	有机氧化合物	有机氧化合物	羰基化合物	Level 1	58.6	95.4421	83.9	206.0458, 217.0351, 217.0561, 219.0773, 231.0504, 248.8557, 248.8999, 248.9739, 249.0373, 249.0613	M+FA-H	C8H12O6	-0.604475		13.0765	13.0975	13.1361	12.858	13.1913	12.8437	13.0292	12.9869	12.8979	13.6746	13.6597	13.5486	13.7217	13.6582	13.697	12.7661	12.6593
7.12_357.0613m/z	357.061	7.11933	LCMS-neg	Succinyldisalicylic acid	205794	https://cloud.oebiotech.com/#/lm/network/205794	HMDB0251143									OC(=O)C1=CC=CC=C1OC(=O)CCC(=O)OC1=CC=CC=C1C(O)=O	PREOBXYMXLETCA-UHFFFAOYSA-N	Organic acids and derivatives	Carboxylic acids and derivatives	Tetracarboxylic acids and derivatives	有机酸及其衍生物	羧酸及其衍生物	四羧酸及其衍生物	Level 1	58.5	91.3495	83.6	227.1905, 267.9301, 287.1299, 287.1897, 287.3575, 289.9368, 311.1522, 313.0711, 357.0157, 357.0613	M-H	C18H14O8	-0.72852		11.8665	11.711	11.8366	11.9119	11.8292	11.8329	11.8998	12.0754	12.0286	12.0273	11.8691	11.9431	11.65	11.7034	11.8147	11.8563	12.17
0.64_180.0865m/z	180.086	0.638083	LCMS-pos	beta-D-Glucosamine	54931	https://cloud.oebiotech.com/#/lm/network/54931	HMDB0030091	266		28393	C08349			441477	14257-69-3	N[C@H]1[C@H](O)O[C@H](CO)[C@@H](O)[C@@H]1O	MSWZFWKMSRAUBD-QZABAPFNSA-N	Organic oxygen compounds	Organooxygen compounds	Carbohydrates and carbohydrate conjugates	有机氧化合物	有机氧化合物	碳水化合物和碳水化合物结合物	Level 1	58.4	95.3201	89.6	145.0495, 152.0705, 156.9745, 159.0450, 161.9803, 162.0566, 162.0762, 179.9908, 180.0656, 180.0873	M+H	C6H13NO5	-1.0454		18.1122	18.0209	18.033	17.8516	17.9276	18.1883	18.238	18.09	18.1305	18.5796	18.6324	18.5623	18.6985	18.2885	18.3803	17.3195	17.8083
0.72_318.1291m/z	318.129	0.72395	LCMS-pos	Pro-Ser-Asp	265907	https://cloud.oebiotech.com/#/lm/network/265907		23423						145457568		C1CC(NC1)C(=O)NC(CO)C(=O)NC(CC(=O)O)C(=O)O	GMJDSFYVTAMIBF-FXQIFTODSA-N	Organic acids and derivatives	Carboxylic acids and derivatives	Amino acids, peptides, and analogues	有机酸及其衍生物	羧酸及其衍生物	氨基酸、肽和类似物	Level 1	58.4	88.6503	92.8	236.1030, 238.1183, 254.1134, 256.1288, 264.0968, 272.1232, 282.1080, 300.1185, 318.0829, 318.1290	M+H	C12H19N3O7	-1.58946		18.807	18.7726	18.7829	18.6614	18.8271	18.8735	19.0143	18.8742	18.7836	18.2943	18.4101	18.3253	18.3871	18.2326	18.1946	18.939	19.3479
1.51_188.0927m/z	188.093	1.51313	LCMS-neg	(R)-1-Methylpiperidine-2-carboxylic acid	198612	https://cloud.oebiotech.com/#/lm/network/198612	HMDB0242107							11286529		CN1CCCC[C@@H]1C(O)=O	BPSLZWSRHTULGU-ZCFIWIBFSA-N	Organic acids and derivatives	Carboxylic acids and derivatives	Amino acids, peptides, and analogues	有机酸及其衍生物	羧酸及其衍生物	氨基酸、肽和类似物	Level 1	58.4	98.6061	80.3	144.0664, 144.1028, 144.9231, 159.8934, 160.8930, 170.0460, 170.0822, 188.0350, 188.0584, 188.0927	M+FA-H	C7H13NO2	-1.00629		15.8933	15.8273	15.8573	15.999	16.0748	15.7087	15.6946	15.7576	15.7521	15.9933	16.073	16.0169	16.0046	16.1298	16.0317	15.9525	15.7543
4.35_431.1918m/z	431.192	4.34987	LCMS-neg	Diphenhydramine N-glucuronide	82749	https://cloud.oebiotech.com/#/lm/network/82749	HMDB0060897							131769988		C[N+](C)(CCOC(C1=CC=CC=C1)C1=CC=CC=C1)C1O[C@@H]([C@@H](O)[C@H](O)[C@H]1O)C(O)=O	OAIGZXXQYIJBLR-VAUIJEFBSA-O	Organic oxygen compounds	Organooxygen compounds	Carbohydrates and carbohydrate conjugates	有机氧化合物	有机氧化合物	碳水化合物和碳水化合物结合物	Level 1	58.4	92.7845	90.4	295.0541, 315.1448, 327.1450, 363.1654, 367.1755, 385.0923, 385.1869, 431.0957, 431.1456, 431.1919	M-H	C23H30NO7+	-7.4043		20.0938	20.0545	20.1284	20.2735	20.302	20.1999	20.2459	20.1238	20.1046	19.8239	19.8142	19.6891	19.7392	19.7967	19.7196	20.393	20.4221
4.71_251.0790n	252.086	4.71015	LCMS-pos	N-Carboxyacetyl-D-phenylalanine	62409	https://cloud.oebiotech.com/#/lm/network/62409	HMDB0039102	93703		168088				21257164		OC(=O)CC(=O)NC(CC1=CC=CC=C1)C(O)=O	IHAMOIOWKITHQZ-UHFFFAOYSA-N	Organic acids and derivatives	Carboxylic acids and derivatives	Amino acids, peptides, and analogues	有机酸及其衍生物	羧酸及其衍生物	氨基酸、肽和类似物	Level 1	58.4	97.1872	83.5	216.0653, 216.0862, 224.1273, 234.0773, 234.0971, 234.1485, 234.1535, 235.1559, 252.0497, 252.0860	M+H, M+Na	C12H13NO5	-1.54023		15.7923	15.754	15.6593	15.8263	15.7488	15.8432	15.8021	15.8904	15.6829	16.0869	16.0572	16.1843	16.1501	16.0701	16.0695	15.4553	15.322
5.02_477.1036m/z	477.104	5.01675	LCMS-neg	Isorhamnetin 3-galactoside	32400	https://cloud.oebiotech.com/#/lm/network/32400	HMDB0126573	50731	LMPK12112315	139461				13245586		C1(O)=CC2OC(C3C=C(OC)C(O)=CC=3)=C(OC3OC(CO)C(O)C(O)C3O)C(=O)C=2C(O)=C1	CQLRUIIRRZYHHS-UHFFFAOYSA-N	Phenylpropanoids and polyketides	Flavonoids	Flavonoid glycosides	苯丙素和聚酮化合物	类黄酮	黄酮苷	Level 1	58.4	92.1542	74.7	315.0190, 315.0500, 315.1798, 330.0383, 331.0443, 341.0902, 375.6066, 431.2279, 433.2078, 477.1020	M-H	C22H22O12	-0.592521		13.6976	13.6934	13.7412	13.6215	13.5784	13.6484	13.7496	13.5807	13.5856	14.2285	14.2929	14.2868	14.0922	14.3182	14.2992	12.6709	12.7338
1.10_290.0879m/z	290.088	1.09662	LCMS-neg	9-O-Acetylneuraminic acid	209764	https://cloud.oebiotech.com/#/lm/network/209764	HMDB0255839							3266376		CC(=O)OCC(O)C(O)C1OC(O)(CC(O)C1N)C(O)=O	BJOZNDRNJJZHPZ-UHFFFAOYSA-N	Organic oxygen compounds	Organooxygen compounds	Carbohydrates and carbohydrate conjugates	有机氧化合物	有机氧化合物	碳水化合物和碳水化合物结合物	Level 1	58.3	96.3785	93.4	212.0562, 214.0719, 230.0667, 236.0556, 242.0666, 245.9471, 254.0667, 260.0757, 272.0772, 290.0880	M-H2O-H	C11H19NO9	-0.675339		18.9994	19.0463	19.1156	19.1007	18.8183	18.7973	19.1235	18.9984	18.942	19.6827	19.7312	19.7396	19.7852	19.7424	19.4247	17.3725	17.4405
4.28_385.1139m/z	385.114	4.28375	LCMS-neg	Linocinnamarin	55447	https://cloud.oebiotech.com/#/lm/network/55447	HMDB0030678	87136		172561				12311283		COC(=O)\C=C\C1=CC=C(OC2OC(CO)C(O)C(O)C2O)C=C1	KPYQJVYNSWDFQU-QPJJXVBHSA-N	Organic oxygen compounds	Organooxygen compounds	Carbohydrates and carbohydrate conjugates	有机氧化合物	有机氧化合物	碳水化合物和碳水化合物结合物	Level 1	58.3	96.8641	46.8	251.0923, 265.0716, 277.0714, 289.0731, 295.0817, 315.1444, 325.0909, 367.1019, 385.1127, 385.1186	M+FA-H	C16H20O8	-0.306072		17.1597	17.2284	17.1962	17.6442	17.814	17.584	17.6629	17.5343	17.6815	16.5442	16.4734	16.4217	16.5087	16.6324	16.5043	17.3974	17.181
4.88_165.0553m/z	165.055	4.87843	LCMS-neg	4-Formyl-3-(formylmethyl)-4-hexenoic acid	1359	https://cloud.oebiotech.com/#/lm/network/1359	HMDB0039650	94205	LMFA01030984					59561170		C(C(=O)O)C(/C(/C=O)=C\C)CC=O	DBMWDRVDXUPGBP-UQCOIBPSSA-N	Lipids and lipid-like molecules	Fatty Acyls	Fatty acids and conjugates	脂质和类脂质分子	脂肪酰基类	脂肪酸和结合物	Level 1	58.3	96.4111	64	137.0242, 138.0190, 147.0299, 147.0449, 149.0091, 150.0318, 164.8950, 165.0202, 165.0403, 165.0553	M-H2O-H	C9H12O4	-2.3106		11.6779	11.7438	11.6489	12.154	12.0652	12.1416	11.8949	11.9058	12.0202	11.6785	11.7022	11.6664	11.7022	11.5275	11.7149	11.3758	11.1709
0.69_132.0533n	131.046	0.686017	LCMS-neg	DL-Asparagine	206130	https://cloud.oebiotech.com/#/lm/network/206130	HMDB0251512			22653	C16438					NC(CC(O)=N)C(O)=O	DCXYFEDJOCDNAF-UHFFFAOYSA-N	Organic acids and derivatives	Carboxylic acids and derivatives	Amino acids, peptides, and analogues	有机酸及其衍生物	羧酸及其衍生物	氨基酸、肽和类似物	Level 1	58.2	95.0496	88.4	95.0146, 95.0250, 95.3103, 96.0091, 97.0170, 108.9416, 111.0079, 112.8963, 113.0246, 113.0355	M-H2O-H, M-H	C4H8N2O3	-1.66563		17.9216	18.0409	17.9137	18.2663	18.3297	18.3181	18.4391	18.5334	18.3357	18.2128	18.117	18.1257	18.3175	17.99	18.1258	17.0933	17.101
0.69_336.1644n	335.157	0.686017	LCMS-neg	N2-Fructopyranosylarginine	64623	https://cloud.oebiotech.com/#/lm/network/64623	HMDB0041541	95924		172002				75046985	162966-07-6	NC(=N)NCCCC(NCC1(O)OCC(O)C(O)C1O)C(O)=O	DLFIWFDONDYZKI-UHFFFAOYSA-N	Organic acids and derivatives	Carboxylic acids and derivatives	Amino acids, peptides, and analogues	有机酸及其衍生物	羧酸及其衍生物	氨基酸、肽和类似物	Level 1	58.2	94.6498	92.6	255.1463, 257.1256, 269.1258, 273.1550, 275.1361, 287.1361, 288.9476, 317.1472, 335.0628, 335.1564	M-H2O-H, M-H	C12H24N4O7	-0.347133		16.8875	16.8246	16.9173	16.4237	16.4032	16.5258	16.6621	16.622	16.325	17.3067	17.4333	17.283	17.3946	17.2091	17.4257	16.4145	16.5263
0.74_533.1714m/z	533.171	0.74045	LCMS-neg	Fucosyllactose	48817	https://cloud.oebiotech.com/#/lm/network/48817	HMDB0006620	58498						21771334	108795-32-0	CO[C@H]1O[C@H](CO[C@H]2OC[C@@H](O)[C@H](O)[C@@H]2O)[C@@H](O)[C@H](O[C@H]2O[C@H](CO)[C@@H](O)[C@H](O)[C@@H]2O)[C@@H]1O	RTVRUWIBAVHRQX-PMEZUWKYSA-N	Organic oxygen compounds	Organooxygen compounds	Carbohydrates and carbohydrate conjugates	有机氧化合物	有机氧化合物	碳水化合物和碳水化合物结合物	Level 1	58.2	95.6509	66.8	295.0673, 327.0927, 341.1093, 341.9073, 353.1076, 435.1243, 435.9576, 443.1396, 510.6443, 533.1771	M+FA-H	C18H32O15	-1.82481		18.175	18.2196	18.2865	19.1204	19.0221	18.9932	19.3392	19.1565	18.9772	17.7837	17.8096	18.1025	17.8622	17.8732	17.8933	16.9593	17.2487
2.39_222.0770m/z	222.077	2.38842	LCMS-neg	1,2,3,4-Tetrahydroisoquinoline-1-carboxylic acid	201981	https://cloud.oebiotech.com/#/lm/network/201981	HMDB0246650							189112		OC(=O)C1NCCC2=CC=CC=C12	OXFGRWIKQDSSLY-UHFFFAOYSA-N	Organoheterocyclic compounds	Tetrahydroisoquinolines	Unclassified	有机杂环化合物	四氢异喹啉		Level 1	58.2	98.5103	85.6	178.0871, 178.1035, 180.9743, 204.0662, 205.0347, 221.8422, 221.9510, 222.0009, 222.0412, 222.0769	M+FA-H	C10H11NO2	-1.15196		16.411	16.372	16.3428	16.3701	16.5731	16.1748	16.1699	16.1918	16.1354	16.5456	16.6825	16.6506	16.6167	16.6926	16.7294	16.4695	16.2234
3.55_296.0774m/z	296.077	3.54587	LCMS-neg	Hexahydro-6,7-dihydroxy-5-(hydroxymethyl)-3-(2-hydroxyphenyl)-2H-pyrano[2,3-d]oxazol-2-one	60894	https://cloud.oebiotech.com/#/lm/network/60894	HMDB0037297	92246		174830				22297162	396714-67-3	OCC1OC2C(OC(=O)N2C2=CC=CC=C2O)C(O)C1O	XBYMZYWXQBJAJG-UHFFFAOYSA-N	Benzenoids	Phenols	1-hydroxy-4-unsubstituted benzenoids	苯类	酚类	1-羟基-4-未取代的苯类化合物	Level 1	58.2	93.4794	84.5	228.1417, 229.1554, 234.0768, 235.0852, 237.0644, 252.0878, 260.0562, 278.0668, 296.0437, 296.0771	M-H	C13H15NO7	-0.737523		14.1108	14.2099	14.1242	14.344	14.5417	14.3584	14.3846	14.3229	14.2683	14.3355	14.3475	14.3268	14.2995	14.3352	14.306	13.9195	13.7268
8.93_325.2367m/z	325.237	8.93042	LCMS-pos	Raspailyne A1	10506	https://cloud.oebiotech.com/#/lm/network/10506			LMGL01030007					21591331		OC[C@]([H])(O)CO/C=C\C#C/C=C\CCCCCCCCCCO	PWEKCZHKMCHXSQ-MKWQSKJTSA-N	Lipids and lipid-like molecules	Fatty Acyls	Fatty alcohols	脂质和类脂质分子	脂肪酰基类	脂肪醇	Level 1	58.2	93.842	76.6	215.1792, 233.1541, 233.1898, 251.1995, 273.1846, 291.1944, 307.1883, 307.2241, 325.2007, 325.2370	M+H	C19H32O4	-1.96695		13.6883	13.5763	13.5467	13.848	13.9653	13.8433	13.8398	13.8286	13.293	13.726	13.6273	13.4536	13.6258	13.9641	13.4562	13.6862	13.507
4.69_135.0803m/z	135.08	4.68808	LCMS-pos	2,6,6-Trimethyl-2-cyclohexene-1,4-dione	63426	https://cloud.oebiotech.com/#/lm/network/63426	HMDB0040216	94747						62374	1125-21-9	CC1=CC(=O)CC(C)(C)C1=O	AYJXHIDNNLJQDT-UHFFFAOYSA-N	Organic oxygen compounds	Organooxygen compounds	Carbonyl compounds	有机氧化合物	有机氧化合物	羰基化合物	Level 1	58.1	95.9609	71.2	117.0787, 119.0604, 119.0862, 120.0945, 124.0527, 127.6528, 127.6748, 133.0651, 135.0442, 135.0804	M+H-H2O	C9H12O2	-0.86414		14.6146	14.7041	14.4867	14.7572	14.8802	14.6517	14.7945	14.6587	14.6234	14.0964	14.1034	14.2759	14.2613	14.4421	14.2248	14.8806	14.6051
4.76_441.1974m/z	441.197	4.76263	LCMS-neg	Dextran-70	210493	https://cloud.oebiotech.com/#/lm/network/210493	HMDB0256672									CCC1OC(COCC2OC(COC)C(O)C(OC)C2O)C(O)C(O)C1O	DPFYBZWSVVKNPZ-UHFFFAOYSA-N	Organic oxygen compounds	Organooxygen compounds	Carbohydrates and carbohydrate conjugates	有机氧化合物	有机氧化合物	碳水化合物和碳水化合物结合物	Level 1	58.1	97.0953	87.2	263.1502, 279.0910, 351.1091, 395.1921, 397.0936, 441.0786, 441.0877, 441.0963, 441.1407, 441.1958	M+FA-H	C17H32O10	-0.944358		15.4524	15.4045	15.4038	15.6276	15.96	15.8831	15.6251	15.4417	15.6521	15.301	15.2132	15.0846	15.4899	15.1689	15.1701	15.2791	15.5791
0.82_103.0035m/z	103.003	0.816833	LCMS-neg	Tartronate semialdehyde	48934	https://cloud.oebiotech.com/#/lm/network/48934	HMDB0006938	58597		16992	C01146	cann00053,cann00630	Ascorbate and aldarate metabolism|Glyoxylate and dicarboxylate metabolism	1122		OC(C=O)C(O)=O	QWBAFPFNGRFSFB-UHFFFAOYSA-N	Organic oxygen compounds	Organooxygen compounds	Carbohydrates and carbohydrate conjugates	有机氧化合物	有机氧化合物	碳水化合物和碳水化合物结合物	Level 1	58	98.2158	88.5	93.7645, 93.7835, 93.8227, 93.8294, 93.8476, 93.8608, 93.9932, 96.4814, 102.9327, 103.0036	M-H	C3H4O4	-2.05827		17.9559	17.9361	18.1229	17.6636	17.6023	17.5282	17.582	17.4821	17.4333	18.3838	18.4908	18.5631	18.3232	18.6233	18.4533	17.968	17.887
10.56_338.2448n	339.252	10.5645	LCMS-pos	8R,9S-cis-epoxy-10S-hydroxy-eicosa-11Z,14Z-dienoic acid.	3611	https://cloud.oebiotech.com/#/lm/network/3611		96921	LMFA03000014					56935877		C(O)(=O)CCCCCC[C@H]1O[C@H]1[C@@H](O)/C=C\C/C=C\CCCCC	OSJHGFZWDLQFAS-GPTLMNHHSA-N	Lipids and lipid-like molecules	Fatty Acyls	Fatty acids and conjugates	脂质和类脂质分子	脂肪酰基类	脂肪酸和结合物	Level 1	58	92.4098	80.6	265.1790, 276.2032, 279.1966, 279.2311, 294.2136, 303.2309, 321.2421, 339.1614, 339.1901, 339.2525	M+H, M+Na	C20H34O4	-2.66014		15.3913	15.5004	15.4825	15.09	14.4131	15.4474	15.3581	15.9822	15.519	14.7716	14.8662	15.1447	15.0428	14.5847	14.8715	15.4197	15.9417
10.70_221.1894m/z	221.189	10.6982	LCMS-pos	Humulenol II	61640	https://cloud.oebiotech.com/#/lm/network/61640	HMDB0038212							102115341	19888-00-7	C\C1=C\CC(C)(C)\C=C/CC(=C)C(O)CC1	ZHCPVYWHSOILQL-CGBKSYCJSA-N	Lipids and lipid-like molecules	Prenol lipids	Sesquiterpenoids	脂质和类脂质分子	异戊烯醇脂质	倍半萜类化合物	Level 1	58	91.8426	77.4	193.1583, 203.1451, 203.1794, 204.0874, 206.1620, 220.9534, 221.0777, 221.1153, 221.1537, 221.1890	M+H	C15H24O	-2.76197		13.7571	13.6839	13.7197	14.388	14.4269	14.5901	14.4406	14.1715	14.5303	12.3571	12.3786	12.2876	12.297	12.0904	11.8576	13.7949	13.8097
4.93_459.2235m/z	459.223	4.92502	LCMS-neg	2-(12-O-beta-D-glucosyl-11-hydroxy-11-methylethyl)-6,10-dimethylspiro[4.5]-dec-6-en-8-one	255858	https://cloud.oebiotech.com/#/lm/network/255858	HMDB0302960									CC1CC(=O)C=C(C)C11CCC(C1)C(C)(O)CO[C@@H]1O[C@H](CO)[C@@H](O)[C@H](O)[C@H]1O	FSQYQQPZIHCQMQ-PNDTZLCJSA-N	Lipids and lipid-like molecules	Prenol lipids	Terpene glycosides	脂质和类脂质分子	异戊烯醇脂质	萜烯苷	Level 1	58	93.8598	84.9	261.1336, 339.1237, 369.0923, 375.3845, 391.1966, 413.2186, 459.0767, 459.1226, 459.1343, 459.2237	M+FA-H	C21H34O8	-0.19267		16.2903	16.3084	16.2918	16.6693	16.8447	16.7926	16.7586	16.7548	16.706	15.3992	15.4458	15.3183	15.4764	15.302	15.3307	16.6161	16.525
0.80_147.0296m/z	147.03	0.795117	LCMS-neg	2-dehydro-3-deoxy-D-arabinonic acid	1940	https://cloud.oebiotech.com/#/lm/network/1940		63141	LMFA01050474	1060	C03826	cann00040,cann00053	Pentose and glucuronate interconversions|Ascorbate and aldarate metabolism	5280626		C([C@H](O)CO)C(C(O)=O)=O	UQIGQRSJIKIPKZ-VKHMYHEASA-N	Organic acids and derivatives	Keto acids and derivatives	Short-chain keto acids and derivatives	有机酸及其衍生物	酮酸及其衍生物	短链酮酸及其衍生物	Level 1	57.9	96.339	93.8	111.0085, 117.0188, 117.9189, 127.6979, 127.7317, 127.7860, 129.0192, 129.0294, 146.8982, 147.0297	M-H	C5H8O5	-1.74168		17.3378	17.3049	17.5024	17.3874	17.3985	17.3649	17.2984	17.2247	17.3157	16.9639	17.1462	17.2343	17.0871	17.3905	17.2111	17.7398	17.5183
14.13_324.3255m/z	324.326	14.1308	LCMS-pos	6R,7S-Epoxy-3Z,9Z-heneicosadiene	10107	https://cloud.oebiotech.com/#/lm/network/10107		98312	LMFA12000322					56936264		CC/C=C\C[C@@H]1O[C@@H]1C/C=C\CCCCCCCCCCC	JZOOOEAWXPHPCD-LIDFVZESSA-N	Organoheterocyclic compounds	Epoxides	Unclassified	有机杂环化合物	环氧化物		Level 1	57.9	92.5735	53.2	226.2527, 240.2318, 254.2473, 268.2635, 282.2841, 282.3151, 289.2886, 307.2994, 324.1678, 324.3254	M+NH4	C21H38O	-1.84057		15.3397	15.1409	15.353	14.5654	14.1592	15.3936	15.303	14.9884	15.07	15.9585	15.3965	15.7536	15.4384	15.782	15.6725	14.2706	14.9209
4.47_316.2228m/z	316.223	4.46962	LCMS-pos	Leu-Ala-Ile	262582	https://cloud.oebiotech.com/#/lm/network/262582		19952						145456338		CCC(C)C(C(=O)O)NC(=O)C(C)NC(=O)C(CC(C)C)N	QPRQGENIBFLVEB-BJDJZHNGSA-N	Organic acids and derivatives	Carboxylic acids and derivatives	Amino acids, peptides, and analogues	有机酸及其衍生物	羧酸及其衍生物	氨基酸、肽和类似物	Level 1	57.9	92.72	53.1	281.1009, 282.6907, 284.1091, 298.1870, 316.0802, 316.1207, 316.1262, 316.1933, 316.1992, 316.2241	M+H	C15H29N3O4	-0.993464		13.3439	13.1882	13.3207	14.8857	14.9167	15.0192	14.7441	14.4523	14.6188	11.2424	11.3586	11.2034	11.547	11.4892	11.3691	7.22995	8.76761
0.74_133.0607m/z	133.061	0.740967	LCMS-pos	D-Asparagine	57964	https://cloud.oebiotech.com/#/lm/network/57964	HMDB0033780	65674		28159	C01905			439600	2058-58-4	N[C@H](CC(N)=O)C(O)=O	DCXYFEDJOCDNAF-UWTATZPHSA-N	Organic acids and derivatives	Carboxylic acids and derivatives	Amino acids, peptides, and analogues	有机酸及其衍生物	羧酸及其衍生物	氨基酸、肽和类似物	Level 1	57.8	97.4186	89.7	115.0543, 116.0344, 116.0427, 116.0707, 118.5791, 123.0792, 131.0854, 132.9579, 133.0314, 133.0606	M+H	C4H8N2O3	-0.640819		19.5913	19.4647	19.5051	19.9418	19.7264	20.078	20.1609	20.1443	20.0466	19.556	19.5014	19.5991	19.6868	19.2205	19.3426	18.4149	19.0432
3.87_194.0456m/z	194.046	3.87108	LCMS-neg	N-acetyl-5-aminosalicylic acid	82482	https://cloud.oebiotech.com/#/lm/network/82482	HMDB0060602	1146						65512	51-59-2	CC(=O)NC1=CC=C(O)C(=C1)C(O)=O	GEFDRROBUCULOD-UHFFFAOYSA-N	Benzenoids	Benzene and substituted derivatives	Benzoic acids and derivatives	苯类	苯和取代衍生物	苯甲酸及其衍生物	Level 1	57.8	92.8294	76.9	151.0502, 151.0760, 152.0308, 153.0186, 164.0477, 166.0496, 167.0346, 176.8951, 194.0171, 194.0450	M-H	C9H9NO4	-1.3545		13.2086	13.0692	13.0205	13.1398	13.4299	13.4392	13.3304	13.26	13.3237	13.5423	13.5164	13.5158	13.4916	13.5571	13.4264	12.2436	11.907
5.56_920.4956n	903.492	5.55522	LCMS-pos	Trigoneoside Xb	60233	https://cloud.oebiotech.com/#/lm/network/60233	HMDB0036484							15624187	290347-51-2	CC(CCC1(O)OC2CC3C4CCC5CC(OC6OC(CO)C(O)C(O)C6OC6OC(C)C(O)C(O)C6O)C(O)CC5(C)C4CCC3(C)C2C1C)COC1OC(CO)C(O)C(O)C1O	WROHFEWGWYQNPP-UHFFFAOYSA-N	Lipids and lipid-like molecules	Steroids and steroid derivatives	Steroidal glycosides	脂质和类脂质分子	类固醇和类固醇衍生物	甾体苷类	Level 1	57.8	91.6618	59.5	285.2570, 325.1129, 381.3161, 399.3257, 417.3356, 435.2739, 579.3881, 597.3260, 741.4412, 903.4935	M+H-H2O, M+Na	C45H76O19	-2.74588		17.9004	17.9466	17.8389	18.1123	17.7066	18.1682	18.5368	18.3915	18.0671	13.2412	13.7642	14.1238	14.3341	13.5158	14.0738	18.6967	19.0489
7.54_229.1441m/z	229.144	7.53843	LCMS-neg	Linalool oxide (cis-pyran)	257474	https://cloud.oebiotech.com/#/lm/network/257474	HMDB0304702							102328483		CC(C)(O)[C@@]1(C)CC[C@](C)(O1)C=C	SUOCCLKULOHEBG-GHMZBOCLSA-N	Organoheterocyclic compounds	Oxolanes	Unclassified	有机杂环化合物	四氢呋喃		Level 1	57.8	94.8862	67.7	185.1374, 185.1541, 185.9257, 185.9356, 210.9491, 211.1339, 221.0154, 227.0308, 229.1075, 229.1442	M+FA-H	C11H20O2	-2.25515		10.8071	10.6006	10.8068	11.0098	10.7546	10.8181	10.8359	10.7732	10.9164	11.0429	10.8148	10.9343	10.8531	10.983	10.8084	10.5452	10.5245
7.11_328.2242n	346.258	7.11235	LCMS-pos	9S,11R,15S-trihydroxy-2,3-dinor-13E-prostaenoic acid-cyclo[8S,12R]	3757	https://cloud.oebiotech.com/#/lm/network/3757		36203	LMFA03010154	34229	C14795	cann00590	Arachidonic acid metabolism	9548882		[C@H]1(/C=C/[C@@H](O)CCCCC)[C@H](O)C[C@H](O)[C@H]1CCCCC(=O)O	XHHYJZGDOMKLEE-RLDLTEIJSA-N	Lipids and lipid-like molecules	Fatty Acyls	Eicosanoids	脂质和类脂质分子	脂肪酰基类	类二十烷酸	Level 1	57.7	93.8503	69	257.1894, 275.2002, 287.9568, 293.2106, 305.9672, 311.1276, 311.2211, 329.0039, 329.0816, 329.1723	M+H, M+NH4	C18H32O5	-2.2797		15.2505	15.1588	15.1866	14.6642	14.6423	14.7238	14.5132	14.6258	14.336	16.0192	15.7144	15.8897	15.6871	16.0848	15.7984	15.1204	14.8326
1.89_247.1287m/z	247.129	1.8918	LCMS-pos	Glutamylvaline	53864	https://cloud.oebiotech.com/#/lm/network/53864	HMDB0028832	23993		68846				6992567	5879-06-1	CC(C)[C@H](NC(=O)[C@@H](N)CCC(O)=O)C(O)=O	SITLTJHOQZFJGG-XPUUQOCRSA-N	Organic acids and derivatives	Carboxylic acids and derivatives	Amino acids, peptides, and analogues	有机酸及其衍生物	羧酸及其衍生物	氨基酸、肽和类似物	Level 1	57.7	96.4914	67.6	223.9612, 229.0697, 229.0938, 229.1170, 230.1021, 247.0178, 247.0415, 247.0767, 247.1076, 247.1289	M+H	C10H18N2O5	-0.509823		15.189	15.1625	15.1478	15.3301	15.2382	15.1452	15.2871	15.1166	15.1428	15.5476	15.5607	15.6947	15.7078	15.3012	15.4605	14.5165	14.901
4.33_563.1402m/z	563.14	4.3298	LCMS-neg	Apigenin 7-alpha-L-arabinofuranosyl-(1->6)-glucoside	30444	https://cloud.oebiotech.com/#/lm/network/30444			LMPK12110351					44257807		C1(O[C@H]2[C@H](O)[C@@H](O)[C@H](O)[C@@H](CO[C@H]3[C@H](O)[C@@H](O)[C@H](CO)O3)O2)=CC2OC(C3C=CC(O)=CC=3)=CC(=O)C=2C(O)=C1	KLRQLDUULGSFDW-IHSBPELTSA-N	Phenylpropanoids and polyketides	Flavonoids	Flavonoid glycosides	苯丙素和聚酮化合物	类黄酮	黄酮苷	Level 1	57.7	97.3696	84	425.0876, 437.0893, 443.0981, 455.0980, 473.1082, 485.1085, 503.1194, 545.1317, 562.9940, 563.1397	M-H	C26H28O14	-0.738461		18.5143	18.5217	18.5916	18.4892	18.3995	18.3782	18.3538	18.3135	18.3712	18.9963	18.9932	18.8914	18.9039	19.1169	18.8826	18.231	18.0813
5.83_327.2138m/z	327.214	5.8253	LCMS-pos	Aleuritic acid	1716	https://cloud.oebiotech.com/#/lm/network/1716		35478	LMFA01050101					10790		C(O)(CCCCCCO)C(O)CCCCCCCC(=O)O	MEHUJCGAYMDLEL-UHFFFAOYSA-N	Lipids and lipid-like molecules	Fatty Acyls	Fatty acids and conjugates	脂质和类脂质分子	脂肪酰基类	脂肪酸和结合物	Level 1	57.7	94.9193	55.7	291.1938, 299.1597, 309.1136, 309.1409, 309.2064, 310.1283, 327.0803, 327.1496, 327.1761, 327.2130	M+Na	C16H32O5	-1.43033		15.8974	15.8711	15.8478	15.2567	14.9113	14.9442	14.81	14.8601	14.8265	17.0019	16.9109	17.0625	16.8623	17.201	16.9233	14.9633	14.8418
3.62_503.1405m/z	503.141	3.61578	LCMS-neg	6-Caffeoylsucrose	59353	https://cloud.oebiotech.com/#/lm/network/59353	HMDB0035486	90768		168078				131751779		OCC1OC(CO)(OC2OC(COC(=O)\C=C\C3=CC(O)=C(O)C=C3)C(O)C(O)C2O)C(O)C1O	UZUDNVXQOKQTDO-DUXPYHPUSA-N	Phenylpropanoids and polyketides	Cinnamic acids and derivatives	Hydroxycinnamic acids and derivatives	苯丙素和聚酮化合物	肉桂酸及其衍生物	羟基肉桂酸及其衍生物	Level 1	57.6	92.019	90.6	287.3274, 323.0768, 341.0873, 374.8275, 374.9649, 375.3404, 383.0982, 457.1326, 485.1296, 503.1401	M-H	C21H28O14	-0.158492		13.5851	13.7729	13.7044	14.1867	14.3885	13.954	13.8828	14.0703	14.0504	11.6037	12.1484	11.948	11.8602	11.9901	11.7311	14.4533	14.3395
4.25_194.0578n	195.065	4.25133	LCMS-pos	Repandiol	62868	https://cloud.oebiotech.com/#/lm/network/62868	HMDB0039606	94164		166496				127295	147921-90-2	OCC1OC1C#CC#CC1OC1CO	BQWDCZPSFPXRCB-UHFFFAOYSA-N	Organoheterocyclic compounds	Epoxides	Unclassified	有机杂环化合物	环氧化物		Level 1	57.6	93.5987	83.3	149.1321, 149.9454, 153.9556, 158.9607, 159.0443, 159.0803, 159.1171, 162.0310, 163.0388, 177.0545	M+H-H2O, M+H	C10H10O4	-0.402556		16.9547	16.9292	16.9113	17.1363	17.2091	17.0789	17.1522	17.1472	17.2275	17.0022	16.7794	16.869	16.8927	17.0032	16.8823	16.9114	16.8451
9.95_406.3159m/z	406.316	9.95133	LCMS-pos	oscr#26	10340	https://cloud.oebiotech.com/#/lm/network/10340			LMFA13040075	79148				86289786		O[C@@H]1C[C@@H](O)[C@H](C)O[C@H]1OCCCCCCCCCCCCCCC(=O)O	PWLVZSHZFIGCNL-QEUVDIPISA-N	Lipids and lipid-like molecules	Fatty Acyls	Fatty acids and conjugates	脂质和类脂质分子	脂肪酰基类	脂肪酸和结合物	Level 1	57.6	90.4257	76.9	352.2827, 360.3112, 364.1411, 365.1453, 366.1374, 370.2956, 383.1558, 384.1483, 388.3051, 406.3159	M+NH4	C21H40O6	-0.991692		14.441	14.5979	14.1599	15.3156	14.9011	13.9297	13.9188	14.6833	14.4382	14.191	14.3968	13.7057	14.2288	14.4236	14.246	13.7046	15.1387
0.76_209.0663m/z	209.066	0.757733	LCMS-neg	2-O-Methyl-D-xylose	57993	https://cloud.oebiotech.com/#/lm/network/57993	HMDB0033821							560157	7434-28-8	COC1C(O)OC(CO)C1O	STGXGJRRAJKJRG-UHFFFAOYSA-N	Organic oxygen compounds	Organooxygen compounds	Carbohydrates and carbohydrate conjugates	有机氧化合物	有机氧化合物	碳水化合物和碳水化合物结合物	Level 1	57.5	97.1451	69.5	149.0091, 159.0292, 165.0400, 165.0767, 166.0173, 173.0078, 191.0196, 191.0556, 209.0301, 209.0662	M+FA-H	C6H12O5	-2.45213		16.5192	16.7072	16.6948	16.4979	16.8639	16.2249	16.4464	16.3256	16.2823	15.531	15.6782	15.6133	15.4372	15.8359	15.6536	17.3425	17.0147
5.26_196.1096n	197.117	5.2626	LCMS-pos	Loliolide	255389	https://cloud.oebiotech.com/#/lm/network/255389	HMDB0302428							100332		C[C@@]12C[C@@H](O)CC(C)(C)C1=CC(=O)O2	XEVQXKKKAVVSMW-WRWORJQWSA-N	Organoheterocyclic compounds	Benzofurans	Unclassified	有机杂环化合物	苯并呋喃类		Level 1	57.5	98.479	81.6	151.0752, 151.1116, 155.0701, 161.0959, 161.1323, 167.1066, 179.0626, 179.1065, 197.0869, 197.1171	M+H, M+K, M+Na, M+NH4, M+H-H2O	C11H16O3	-1.60552		21.01	21.0984	21.0975	21.0739	21.0959	21.0014	20.941	20.9799	20.8404	21.1666	20.9978	21.0017	20.9791	21.0959	20.9084	21.2645	21.2597
7.38_169.0867m/z	169.087	7.37532	LCMS-neg	4-oxo-2E-nonenoic acid	2213	https://cloud.oebiotech.com/#/lm/network/2213			LMFA01060228					6293976		C(/C=C/C(=O)CCCCC)(=O)O	QHYBPAALYZNWPK-VOTSOKGWSA-N	Organic acids and derivatives	Keto acids and derivatives	Medium-chain keto acids and derivatives	有机酸及其衍生物	酮酸及其衍生物	中链酮酸及其衍生物	Level 1	57.5	93.3401	80	127.7155, 140.0352, 151.9947, 152.0036, 152.0448, 154.0103, 168.9891, 169.0143, 169.0506, 169.0866	M-H	C9H14O3	-1.84837		11.2285	11.2035	11.0618	10.9795	10.9651	11.0389	11.0862	11.2701	11.2671	11.2245	11.121	11.0716	11.1784	11.1778	10.8659	11.2512	11.3893
1.36_202.1083m/z	202.108	1.35553	LCMS-neg	1-Methyl-4-piperidyl acetate	199466	https://cloud.oebiotech.com/#/lm/network/199466	HMDB0243931	359004						151427		CN1CCC(CC1)OC(C)=O	RWPYOAUYOSFJQV-UHFFFAOYSA-N	Organoheterocyclic compounds	Piperidines	Unclassified	有机杂环化合物	哌啶类		Level 1	57.4	99.1622	80.3	156.1027, 158.0455, 158.1186, 159.0662, 184.0612, 185.0451, 202.0098, 202.0507, 202.0716, 202.1085	M+FA-H	C8H15NO2	-1.37615		17.7171	17.7338	17.7044	17.7725	17.9987	17.5717	17.6645	17.6217	17.66	17.829	17.8333	17.8287	17.7404	17.8443	17.6991	17.8938	17.8105
10.56_299.2224m/z	299.222	10.5621	LCMS-neg	8-methyl-hexadecanedioic acid	2842	https://cloud.oebiotech.com/#/lm/network/2842		74915	LMFA01170027					9543667		C(CCCCCCC(C)CCCCCCCC(=O)O)(=O)O	AUZCEKNHWOIGQH-UHFFFAOYSA-N	Lipids and lipid-like molecules	Fatty Acyls	Fatty acids and conjugates	脂质和类脂质分子	脂肪酰基类	脂肪酸和结合物	Level 1	57.4	90.6726	59.3	241.2168, 269.2123, 281.2121, 286.7368, 287.2636, 287.3810, 287.4989, 299.0252, 299.0957, 299.2229	M-H	C17H32O4	-1.36347		10.9396	10.9059	10.9406	10.6263	10.269	10.6443	10.4214	10.8849	10.7336	11.1863	10.9537	11.1287	10.6494	11.0922	10.9323	10.4399	10.4079
3.89_299.0772m/z	299.077	3.89393	LCMS-neg	Salicylic acid beta-D-glucoside	64370	https://cloud.oebiotech.com/#/lm/network/64370	HMDB0041271	95685						4596190	10366-91-3	OCC1OC(OC2=CC=CC=C2C(O)=O)C(O)C(O)C1O	TZPBMNKOLMSJPF-UHFFFAOYSA-N	Organic oxygen compounds	Organooxygen compounds	Carbohydrates and carbohydrate conjugates	有机氧化合物	有机氧化合物	碳水化合物和碳水化合物结合物	Level 1	57.4	97.9939	83.7	227.1389, 231.0855, 231.9317, 232.0219, 232.1177, 239.0560, 253.0929, 255.1351, 299.0432, 299.0772	M-H	C13H16O8	0.00145653		14.767	14.7813	14.752	15.197	15.4334	15.376	15.3698	15.3048	14.9423	14.1937	14.2444	14.2247	14.3032	14.3555	14.198	14.7856	14.7193
5.09_280.1308n	279.123	5.0866	LCMS-neg	Phaseic acid	255753	https://cloud.oebiotech.com/#/lm/network/255753	HMDB0302844									C\C(\C=C\C1(O)C2(C)COC1(C)CC(=O)C2)=C/C(O)=O	IZGYIFFQBZWOLJ-UMCKCUICSA-N	Lipids and lipid-like molecules	Prenol lipids	Sesquiterpenoids	脂质和类脂质分子	异戊烯醇脂质	倍半萜类化合物	Level 1	57.4	97.3827	73	189.0910, 190.1000, 193.0620, 205.1231, 217.1232, 231.1018, 235.1337, 249.1130, 261.1133, 279.1234	M-H, M+FA-H	C15H20O5	-1.08604		15.4325	15.415	15.3963	15.649	15.613	15.5519	15.3803	15.4824	15.4516	15.5471	15.4004	15.4423	15.4767	15.7143	15.4675	15.4571	15.0796
5.44_179.0701m/z	179.07	5.44225	LCMS-pos	3-(3-hydroxy-4-methoxyphenyl)propanoic acid	144411	https://cloud.oebiotech.com/#/lm/network/144411	HMDB0131138	405516						2752054		COC1=C(O)C=C(CCC(O)=O)C=C1	ZVIJTQFTLXXGJA-UHFFFAOYSA-N	Phenylpropanoids and polyketides	Phenylpropanoic acids	Unclassified	苯丙素和聚酮化合物	苯丙酸		Level 1	57.4	93.8406	85.8	151.1117, 152.0708, 155.9748, 161.0596, 161.0959, 161.1325, 164.0473, 179.0078, 179.0341, 179.0703	M+H-H2O	C10H12O4	-1.0669		13.1467	13.1212	13.0438	12.9154	12.7125	12.6142	12.8064	12.8756	12.8439	13.3472	13.2913	13.1746	13.5131	13.1542	13.5182	12.7327	13.4802
9.36_313.2382m/z	313.238	9.35932	LCMS-neg	12,13-DiHOME(9)	3118	https://cloud.oebiotech.com/#/lm/network/3118		35504	LMFA02000164					5282961		C(/CC(O)C(O)CCCCC)=C\CCCCCCCC(=O)O	CQSLTKIXAJTQGA-DHZHZOJOSA-N	Lipids and lipid-like molecules	Fatty Acyls	Fatty acids and conjugates	脂质和类脂质分子	脂肪酰基类	脂肪酸和结合物	Level 1	57.4	96.0564	53.3	229.1804, 251.2384, 277.2165, 285.2066, 295.2279, 311.2238, 312.9249, 313.0749, 313.1777, 313.2383	M-H	C18H34O4	-0.774942		16.6908	16.6482	16.6828	15.9418	15.7868	15.9675	15.8077	15.8963	15.7395	17.5123	17.547	17.5479	17.4483	17.6802	17.4304	16.3708	16.1474
0.84_168.9810m/z	168.981	0.835633	LCMS-neg	(S)-3-Sulfonatolactate	82147	https://cloud.oebiotech.com/#/lm/network/82147	HMDB0060176	69074		16712	C11499	cann00270	Cysteine and methionine metabolism	443233		O[C@H](CS(O)(=O)=O)C(O)=O	CQQGIWJSICOUON-UWTATZPHSA-N	Organic acids and derivatives	Hydroxy acids and derivatives	Alpha hydroxy acids and derivatives	有机酸及其衍生物	羟基酸及其衍生物	α-羟基酸及其衍生物	Level 1	57.3	90.5943	93.3	127.6416, 127.7422, 127.7514, 134.8652, 138.9703, 150.9704, 151.9540, 154.0099, 168.8895, 168.9810	M-H	C3H6O6S	-1.64178		14.8604	14.8364	14.7297	14.4793	14.501	14.2944	14.4415	14.2995	14.4149	14.4043	14.675	14.5583	14.5734	14.6873	14.5078	15.2948	15.6035
0.76_149.0088m/z	149.009	0.757733	LCMS-neg	3-carboxy-2,3-dihydroxypropanoate	83700	https://cloud.oebiotech.com/#/lm/network/83700	HMDB0062642	307543		15674				875		OC(C(O)C(O)=O)C(O)=O	FEWJPZIEWOKRBE-UHFFFAOYSA-N	Organic oxygen compounds	Organooxygen compounds	Carbohydrates and carbohydrate conjugates	有机氧化合物	有机氧化合物	碳水化合物和碳水化合物结合物	Level 1	57.3	94.3928	71.4	113.0241, 115.7151, 118.9983, 121.0289, 127.7594, 127.8644, 129.0190, 130.9986, 131.0347, 149.0089	M-H	C4H6O6	-2.26918		14.4868	14.695	14.2971	14.4597	13.9337	14.1228	14.125	14.3443	14.2139	14.4905	14.6818	14.6176	14.5902	14.8135	14.7722	14.3961	14.4328
11.23_298.2735m/z	298.273	11.2329	LCMS-pos	Palmitoleoyl-EA	9052	https://cloud.oebiotech.com/#/lm/network/9052	HMDB0013648	46564	LMFA08040043	71465				9835868	94421-67-7	C(CCCCCCC(=O)NCCO)/C=C\CCCCCC	WFRLANWAASSSFV-FPLPWBNLSA-N	Organic nitrogen compounds	Organonitrogen compounds	Amines	有机氮化合物	有机氮化合物	胺类	Level 1	57.3	95.5171	77.9	238.2523, 245.2261, 263.2369, 280.2339, 280.2627, 281.2470, 282.0521, 284.0318, 298.1848, 298.2739	M+H	C18H35NO2	-2.02579		16.4267	16.4018	16.3762	16.1339	15.9614	16.2753	16.3534	16.3007	16.6194	16.7781	16.6145	16.6702	16.414	16.5847	16.4399	16.0609	16.4705
4.63_162.0678n	163.075	4.62503	LCMS-pos	1,2-Dihydronaphthalene-1,2-diol	82247	https://cloud.oebiotech.com/#/lm/network/82247	HMDB0060335			28516	C06205			362		OC1C=CC2=CC=CC=C2C1O	QPUHWUSUBHNZCG-UHFFFAOYSA-N	Benzenoids	Naphthalenes	Unclassified	苯类	萘		Level 1	57.3	96.985	71.7	135.0440, 135.0804, 135.1170, 145.0647, 145.1012, 148.0519, 163.0161, 163.0389, 163.0495, 163.0751	M+H-H2O, M+H	C10H10O2	-1.7539		17.4872	17.4909	17.5617	17.5392	17.487	17.5479	17.5698	17.607	17.4895	17.7175	17.633	17.6319	17.7958	17.6655	17.7473	17.2551	17.4323
0.74_162.0759m/z	162.076	0.740967	LCMS-pos	Aminoadipic acid	2908	https://cloud.oebiotech.com/#/lm/network/2908	HMDB0302754	324	LMFA01170098	37024	C00956	cann00300,cann00310	Lysine biosynthesis|Lysine degradation	469	542-32-5	C(=O)(O)C(N)CCCC(=O)O	OYIFNHCXNCRBQI-UHFFFAOYSA-N	Organic acids and derivatives	Carboxylic acids and derivatives	Amino acids, peptides, and analogues	有机酸及其衍生物	羧酸及其衍生物	氨基酸、肽和类似物	Level 1	57.2	97.039	68.8	127.0389, 132.0649, 133.0284, 134.0600, 135.0440, 144.0654, 144.1379, 145.0495, 162.0569, 162.0759	M+H	C6H11NO4	-1.03965		19.4399	19.3663	19.4191	19.2784	19.2217	19.4369	19.4704	19.447	19.4366	19.7161	19.7334	19.7189	19.7984	19.6071	19.6561	18.9655	19.141
3.75_210.0406m/z	210.041	3.7548	LCMS-neg	(R)-2-Hydroxy-2H-1,4-benzoxazin-3(4H)-one	61718	https://cloud.oebiotech.com/#/lm/network/61718	HMDB0038318	64534		63559	C15769	cann00999	Biosynthesis of various plant secondary metabolites	322636		OC1OC2=CC=CC=C2NC1=O	VMQBFYRBJKDACN-UHFFFAOYSA-N	Organoheterocyclic compounds	Benzoxazines	Benzoxazinones	有机杂环化合物	苯并噁嗪类	苯并恶嗪酮类	Level 1	57.2	97.9875	58.2	166.0866, 167.0350, 167.0535, 180.0666, 181.0509, 192.0671, 193.0487, 195.0247, 210.0053, 210.0405	M+FA-H	C8H7NO3	-0.92874		14.7743	14.7189	14.7208	15.9242	16.0412	16.1269	15.6212	15.3254	15.4843	14.2519	14.3825	14.2615	14.3093	14.5097	14.4722	14.1456	13.5428
11.35_453.2990m/z	453.299	11.3465	LCMS-pos	Norselic acid A	44292	https://cloud.oebiotech.com/#/lm/network/44292		84125	LMST01040189					44557570		[C@]12(C=CC3=CC(=O)C=C[C@]3(C)[C@@]1([H])CC[C@]1(C(O)=O)[C@@]([H])([C@@](C)([H])CC[C@@](CC)(O)C(C)=C)CC[C@@]21[H])[H]	RZICIXRISYIONZ-QEYQUZSWSA-N	Lipids and lipid-like molecules	Steroids and steroid derivatives	Stigmastanes and derivatives	脂质和类脂质分子	类固醇和类固醇衍生物	豆甾烷及其衍生物	Level 1	57.2	92.243	47.6	221.1533, 227.1428, 245.1537, 285.1844, 287.2010, 299.2009, 300.2086, 417.2796, 435.2873, 453.2979	M+H	C29H40O4	-2.00563		15.3042	15.328	15.4809	15.1066	15.1743	15.1291	15.0455	15.2351	15.0899	15.1519	15.3927	15.2936	15.1633	15.3927	15.3954	15.6007	15.267
1.60_256.1058n	257.113	1.60388	LCMS-pos	1-(beta-D-Ribofuranosyl)-1,4-dihydronicotinamide	51436	https://cloud.oebiotech.com/#/lm/network/51436	HMDB0011648	62397		55458	C15497			11507134		NC(=O)C1=CN(C=CC1)[C@@H]1O[C@H](CO)[C@@H](O)[C@H]1O	MAKBMGXNXXXBFE-TURQNECASA-N	Organic oxygen compounds	Organooxygen compounds	Carbohydrates and carbohydrate conjugates	有机氧化合物	有机氧化合物	碳水化合物和碳水化合物结合物	Level 1	57.1	92.7406	83.2	233.1444, 239.0663, 239.1022, 240.0498, 240.0860, 241.6282, 257.0258, 257.0592, 257.0767, 257.1128	M+H, M+K	C11H16N2O5	-0.508961		15.7427	15.6914	15.7083	16.1453	16.2449	16.2703	16.1093	16.1118	16.081	16.0101	16.0954	16.0512	16.1153	15.9365	15.9994	14.3393	14.2705
2.71_140.0352m/z	140.035	2.7142	LCMS-neg	2,4-Dimethyl-1,3-oxazole-5-carboxylic acid	201092	https://cloud.oebiotech.com/#/lm/network/201092	HMDB0245693	418123						1132979		CC1=NC(C)=C(O1)C(O)=O	JLSFKHJNJFXGAB-UHFFFAOYSA-N	Organoheterocyclic compounds	Azoles	Oxazoles	有机杂环化合物	唑类	恶唑类	Level 1	57.1	96.3703	85.5	113.0238, 122.0245, 127.7016, 127.7099, 127.7307, 127.7471, 127.7566, 127.7802, 140.0247, 140.0352	M-H	C6H7NO3	-1.15946		12.4503	12.3638	12.3367	12.3355	12.3332	12.3733	12.3216	12.6321	12.396	12.9265	12.8147	12.9207	12.9637	12.8953	12.9985	11.694	12.0367
5.55_347.2435m/z	347.243	5.55207	LCMS-neg	9-hydroxy pelargonic acid	1674	https://cloud.oebiotech.com/#/lm/network/1674		35410	LMFA01050028	79121				138052		C(CCCCCCO)CC(=O)O	AFZMICRBFKZNIH-UHFFFAOYSA-N	Organic acids and derivatives	Hydroxy acids and derivatives	Medium-chain hydroxy acids and derivatives	有机酸及其衍生物	羟基酸及其衍生物	中链羟基酸及其衍生物	Level 1	57.1	92.9363	75.2	287.6415, 293.2127, 300.9719, 301.1054, 309.2056, 311.2224, 327.2171, 329.2332, 347.1197, 347.2434	2M-H	C9H18O3	-1.21905		14.6152	14.5315	14.6016	12.8214	12.498	12.5984	12.4947	12.5271	12.2977	15.8147	15.5855	15.7855	15.713	15.9651	15.697	13.879	13.6487
9.13_336.2294n	359.219	9.13497	LCMS-pos	8-iso-PGA1	4180	https://cloud.oebiotech.com/#/lm/network/4180	HMDB0002236	36382	LMFA03110008					6473771	211186-29-7	C(CCCCCC[C@H]1[C@@H](/C=C/[C@@H](O)CCCCC)C=CC1=O)(=O)O	BGKHCLZFGPIKKU-DRSVPBQLSA-N	Lipids and lipid-like molecules	Fatty Acyls	Eicosanoids	脂质和类脂质分子	脂肪酰基类	类二十烷酸	Level 1	57.1	95.5223	45.7	270.9270, 287.1185, 287.1689, 287.3904, 287.4654, 341.2087, 341.2768, 341.2819, 341.2881, 359.2187	M+Na, M+K, M+H-H2O	C20H32O4	-1.89678		17.6002	17.5312	17.5545	18.7219	17.8416	18.008	17.6287	17.9252	17.7292	16.656	16.8684	16.7795	16.808	16.7944	16.7915	17.9492	17.7559
9.71_191.1427m/z	191.143	9.7111	LCMS-pos	2,2,6,7-Tetramethylbicyclo[4.3.0]nona-1(9),4-dien-8-one	60363	https://cloud.oebiotech.com/#/lm/network/60363	HMDB0036685	91722		168238				85517881	99901-22-1	CC1C(=O)C=C2C1(C)C=CCC2(C)C	KTDAEZJBJUWAPC-UHFFFAOYSA-N	Organic oxygen compounds	Organooxygen compounds	Carbonyl compounds	有机氧化合物	有机氧化合物	羰基化合物	Level 1	57.1	95.795	80	149.1324, 158.1090, 161.0957, 163.1477, 173.0958, 173.1324, 176.1191, 191.0682, 191.1066, 191.1429	M+H	C13H18O	-1.60517		14.5265	14.4762	14.506	15.1029	15.2152	15.3201	15.1344	15.2128	14.8971	14.0837	14.2934	14.2694	14.4412	14.4209	14.2069	13.9286	13.4995
13.04_273.2569m/z	273.257	13.0429	LCMS-pos	Casbene	36069	https://cloud.oebiotech.com/#/lm/network/36069		41210	LMPR0104290001	17695	C01414	cann00904	Diterpenoid biosynthesis	5280437		C12CCC(C)=CCCC(C)=CCCC(C)=CC1C2(C)C	ZJMVJDFTNPZVMB-QOCMWZQCSA-N	Lipids and lipid-like molecules	Prenol lipids	Diterpenoids	脂质和类脂质分子	异戊烯醇脂质	二萜类化合物	Level 1	57	95.826	72.1	217.1949, 231.1229, 231.1434, 231.2108, 273.1329, 273.1592, 273.1658, 273.1863, 273.2375, 273.2575	M+H	C20H32	-2.77848		15.8777	16.2278	16.2507	16.1126	16.0955	16.0818	16.2703	16.254	16.3521	15.4399	15.6499	15.3523	15.4217	15.5785	15.3845	16.2849	15.8642
0.66_224.0774m/z	224.077	0.663733	LCMS-neg	1-Aminoglucose	199366	https://cloud.oebiotech.com/#/lm/network/199366	HMDB0243826							230388		NC1OC(CO)C(O)C(O)C1O	WCWOEQFAYSXBRK-UHFFFAOYSA-N	Organic oxygen compounds	Organooxygen compounds	Carbohydrates and carbohydrate conjugates	有机氧化合物	有机氧化合物	碳水化合物和碳水化合物结合物	Level 1	57	98.1173	65.2	141.0189, 142.0507, 148.0623, 159.0297, 160.0613, 161.0452, 177.0407, 178.0719, 179.0560, 224.0319	M+FA-H	C6H13NO5	-1.25246		15.7034	15.8847	15.8126	15.7759	15.7769	16.0417	15.9566	15.9864	15.8144	16.5712	16.4004	16.3446	16.6824	16.3159	16.3412	14.5336	15.0424
3.83_413.1416m/z	413.142	3.83417	LCMS-pos	Todatriol glucoside	60862	https://cloud.oebiotech.com/#/lm/network/60862	HMDB0037260	92213		169149				73118547		COC1=CC(CC(O)COC2OC(CO)C(O)C(O)C2O)=CC(O)=C1OC	OFPQILBGSKDVRR-UHFFFAOYSA-N	Lipids and lipid-like molecules	Fatty Acyls	Fatty acyl glycosides	脂质和类脂质分子	脂肪酰基类	脂肪酰糖苷	Level 1	57	94.9601	78.9	293.1465, 293.1817, 294.0820, 329.1484, 359.1598, 371.1583, 377.1700, 395.1789, 395.1861, 413.1421	M+Na	C17H26O10	-0.584427		15.4697	15.5449	15.5034	15.5321	15.7924	15.5877	15.6744	15.5011	15.578	15.5701	15.4034	15.2943	15.3825	15.5011	15.3351	15.6932	15.6397
5.09_221.0452m/z	221.045	5.0866	LCMS-neg	p-Coumaroyl glycolic acid	254811	https://cloud.oebiotech.com/#/lm/network/254811	HMDB0301727							101219702		OC(=O)COC(=O)\C=C\C1=CC=C(O)C=C1	RMPWEBYRPJQKNT-ZZXKWVIFSA-N	Phenylpropanoids and polyketides	Cinnamic acids and derivatives	Hydroxycinnamic acids and derivatives	苯丙素和聚酮化合物	肉桂酸及其衍生物	羟基肉桂酸及其衍生物	Level 1	57	90.6616	82.2	162.0320, 177.0193, 177.0552, 178.0867, 183.4373, 190.9977, 206.0032, 206.0218, 221.0111, 221.0452	M-H	C11H10O5	-1.43924		11.5826	11.5734	11.4669	11.4664	11.5925	11.4195	11.3515	11.5678	11.5883	11.4562	11.3798	11.3827	11.8204	11.3496	11.811	11.2017	11.748
4.67_580.1425n	579.135	4.67098	LCMS-neg	Kaempferol 3-gluco-xyloside	255818	https://cloud.oebiotech.com/#/lm/network/255818	HMDB0302918							101773473		OC[C@H]1O[C@@H](OC[C@H]2O[C@@H](OC3=C(OC4=C(C(O)=CC(O)=C4)C3=O)C3=CC=C(O)C=C3)[C@H](O)[C@H]2O)[C@H](O)[C@@H](O)[C@@H]1O	ZCSGYFZGLZYNDP-MNMCUWBGSA-N	Phenylpropanoids and polyketides	Flavonoids	Flavonoid glycosides	苯丙素和聚酮化合物	类黄酮	黄酮苷	Level 1	56.9	98.504	74.2	357.0611, 371.2071, 429.0824, 447.0929, 447.1574, 459.0924, 533.2596, 561.1202, 578.9846, 579.1351	M-H, M+FA-H	C26H28O15	-0.579963		20.074	20.0144	20.0441	19.6165	19.4595	19.6119	19.7912	19.7741	19.3516	20.5068	20.8022	20.8135	20.6322	20.9336	20.7817	19.2325	19.1138
3.57_164.0351m/z	164.035	3.56907	LCMS-neg	Formylanthranilic acid	48230	https://cloud.oebiotech.com/#/lm/network/48230	HMDB0004089	34537		36575	C05653	cann00380	Tryptophan metabolism	101399	3342-77-6	OC(=O)C1=CC=CC=C1NC=O	LLLPDUXGHXIXIW-UHFFFAOYSA-N	Benzenoids	Benzene and substituted derivatives	Benzoic acids and derivatives	苯类	苯和取代衍生物	苯甲酸及其衍生物	Level 1	56.8	92.9836	82.9	136.9322, 137.0064, 137.0240, 147.0297, 147.0447, 149.0099, 149.0233, 150.0320, 163.8963, 164.0350	M-H	C8H7NO3	-1.17373		12.5513	12.5787	12.551	12.4998	12.5921	12.6554	12.6125	12.5815	12.606	13.0591	13.1329	13.0888	12.9901	13.1352	13.0542	11.7297	11.6123
5.16_321.1551m/z	321.155	5.15648	LCMS-neg	Butyl 3-O-beta-D-glucopyranosyl-butanoate	10218	https://cloud.oebiotech.com/#/lm/network/10218			LMFA13010043					56936277		O([C@H]1[C@H](O)[C@@H](O)[C@H](O)[C@@H](CO)O1)C(CC(=O)OCCCC)C	YUPCLHHTUNDMAN-IVZJBRGWSA-N	Lipids and lipid-like molecules	Fatty Acyls	Fatty acyl glycosides	脂质和类脂质分子	脂肪酰基类	脂肪酰糖苷	Level 1	56.8	96.4237	80.9	208.9915, 209.0711, 215.1442, 241.0022, 253.0633, 259.0800, 262.0722, 321.0974, 321.1139, 321.1552	M-H	C14H26O8	-1.09339		14.2977	14.2493	14.2821	14.7662	14.897	14.7062	14.714	14.7555	14.5913	13.1659	13.2099	13.3109	13.0271	13.3596	13.2503	14.7139	14.4932
5.94_350.1262n	373.115	5.93927	LCMS-pos	Moschamindole	57661	https://cloud.oebiotech.com/#/lm/network/57661	HMDB0033431							73074609	99615-94-8	COC1=C(O)C=CC(=C1)C1OC2=C3C1C(=O)NCCC1=CNC(C=C2)=C31	GEJUXZYANAYHRZ-UHFFFAOYSA-N	Phenylpropanoids and polyketides	2-arylbenzofuran flavonoids	Unclassified	苯丙素和聚酮化合物	2-芳基苯并呋喃类黄酮		Level 1	56.8	93.2681	79	227.1031, 263.0956, 274.1280, 292.1371, 323.1389, 323.2319, 333.2056, 350.9874, 351.0941, 351.1325	M+H, M+Na	C20H18N2O4	-1.35247		15.0038	15.0493	14.9059	15.5562	15.2326	15.505	15.4756	15.7719	15.5524	14.2737	14.662	14.6216	14.6824	14.0056	14.2033	14.3865	14.4377
2.85_240.0512m/z	240.051	2.84625	LCMS-neg	Leucodopachrome	48219	https://cloud.oebiotech.com/#/lm/network/48219	HMDB0004067	58201		60872	C05604	cann00350,cann00965	Tyrosine metabolism|Betalain biosynthesis	161255	18766-67-1	OC(=O)[C@@H]1CC2=CC(O)=C(O)C=C2N1	JDWYRSDDJVCWPB-LURJTMIESA-N	Organoheterocyclic compounds	Indoles and derivatives	Indolecarboxylic acids and derivatives	有机杂环化合物	吲哚及其衍生物	吲哚羧酸及其衍生物	Level 1	56.7	98.7135	79.4	183.9129, 194.9051, 195.9126, 196.0610, 210.0405, 212.9162, 222.0403, 239.8723, 239.9028, 240.0511	M+FA-H	C9H9NO4	-0.849101		19.3634	19.3128	19.2955	19.4859	19.7369	19.6441	19.5612	19.5502	19.5709	19.6149	19.594	19.6111	19.6995	19.6988	19.6856	18.8074	18.4024
1.09_353.0722m/z	353.072	1.0855	LCMS-neg	D-Erythroascorbic acid 1'-a-D-glucoside	57839	https://cloud.oebiotech.com/#/lm/network/57839	HMDB0033627	89427		168002				131751466	174339-86-7	OCC1OC(OCC2OC(=O)C(O)=C2O)C(O)C(O)C1O	VMBZDIQDNQIPAL-UHFFFAOYSA-N	Organic oxygen compounds	Organooxygen compounds	Carbohydrates and carbohydrate conjugates	有机氧化合物	有机氧化合物	碳水化合物和碳水化合物结合物	Level 1	56.7	98.5455	73.6	248.8447, 248.8504, 254.8927, 264.8664, 273.9423, 290.0876, 308.8531, 335.0606, 352.8979, 353.0719	M+FA-H	C11H16O10	-1.29209		19.1371	19.0518	18.9714	19.8235	19.0498	18.6489	19.1861	18.8971	19.1208	18.7182	19.2888	19.3407	19.231	19.2687	19.0771	19.1607	18.8014
0.84_129.0424n	128.035	0.835633	LCMS-neg	Pyrroline hydroxycarboxylic acid	47543	https://cloud.oebiotech.com/#/lm/network/47543	HMDB0001369	284		27391	C04281	cann00330	Arginine and proline metabolism	1059	22573-88-2	OC1CC(N=C1)C(O)=O	WFOFKRKDDKGRIK-UHFFFAOYSA-N	Organic acids and derivatives	Carboxylic acids and derivatives	Amino acids, peptides, and analogues	有机酸及其衍生物	羧酸及其衍生物	氨基酸、肽和类似物	Level 1	56.6	93.8503	76.3	108.9034, 111.7017, 127.6777, 127.6905, 127.7080, 127.7414, 127.7638, 127.8548, 127.9240, 128.0352	M-H, 2M-H	C5H7NO3	-1.11672		20.0206	19.9345	20.1308	20.1778	20.4569	20.4682	20.4561	20.3694	20.1662	20.4681	20.4793	20.426	20.5739	20.4545	20.3117	18.5905	18.677
5.44_441.1762m/z	441.176	5.43693	LCMS-neg	(10S,11R)-Pterosin C 4-glucoside	62080	https://cloud.oebiotech.com/#/lm/network/62080	HMDB0038717	93372		175972				12314745		CC1C(O)C2=C(C1=O)C(C)=C(CCOC1OC(CO)C(O)C(O)C1O)C(C)=C2	VKDMMOFAMUXTQZ-UHFFFAOYSA-N	Organic oxygen compounds	Organooxygen compounds	Carbohydrates and carbohydrate conjugates	有机氧化合物	有机氧化合物	碳水化合物和碳水化合物结合物	Level 1	56.6	93.849	81.6	373.1300, 373.1807, 395.1705, 399.1629, 423.2029, 441.0845, 441.0901, 441.1571, 441.1635, 441.1686	M+FA-H	C20H28O8	-1.02879		14.0021	14.0941	14.0006	14.4193	14.4015	14.3264	14.4984	14.342	14.3339	13.6523	13.4195	13.5741	13.6166	13.5423	13.6348	14.2132	13.9088
0.71_481.2135m/z	481.213	0.706983	LCMS-pos	N2-Maltulosylarginine	64624	https://cloud.oebiotech.com/#/lm/network/64624	HMDB0041542	95925						75046984	162966-06-5	NC(=N)NCCCC(NCC1(O)OCC(OC2OC(CO)C(O)C(O)C2O)C(O)C1O)C(O)=O	ZAZHPBXBNGWCDV-UHFFFAOYSA-N	Lipids and lipid-like molecules	Saccharolipids	Unclassified	脂质和类脂质分子	糖脂		Level 1	56.5	89.5176	87.4	319.1608, 353.1824, 383.1914, 391.0259, 394.9807, 396.9787, 401.2048, 445.1923, 463.2029, 481.2129	M+H-H2O	C18H34N4O12	-1.10781		18.7459	18.9284	18.8162	17.8141	18.2865	18.2511	18.2944	17.8107	18.0625	19.7931	19.8663	19.7795	19.7251	19.9128	20.0117	17.117	17.1567
2.57_201.1243m/z	201.124	2.57448	LCMS-neg	Isoleucyl-Alanine	53924	https://cloud.oebiotech.com/#/lm/network/53924	HMDB0028900							5246009		CCC(C)C(N)C(=O)NC(C)C(O)=O	RCFDOSNHHZGBOY-UHFFFAOYSA-N	Organic acids and derivatives	Carboxylic acids and derivatives	Amino acids, peptides, and analogues	有机酸及其衍生物	羧酸及其衍生物	氨基酸、肽和类似物	Level 1	56.5	96.7265	81.4	157.1343, 172.9912, 181.0985, 183.1136, 183.1306, 200.9861, 201.0161, 201.0383, 201.0766, 201.1243	M-H	C9H18N2O3	-0.877774		13.8737	13.7869	13.754	14.4009	14.357	14.3889	14.3654	14.3334	14.2411	13.421	13.1783	13.2331	13.5805	12.9706	13.2748	13.7415	13.9603
3.68_237.1231m/z	237.123	3.68093	LCMS-pos	ALANYL-dl-PHENYLALANINE	266907	https://cloud.oebiotech.com/#/lm/network/266907		44266						2080	1999-45-7	CC(C(=O)NC(CC1=CC=CC=C1)C(=O)O)N	OMNVYXHOSHNURL-UHFFFAOYSA-N	Organic acids and derivatives	Carboxylic acids and derivatives	Amino acids, peptides, and analogues	有机酸及其衍生物	羧酸及其衍生物	氨基酸、肽和类似物	Level 1	56.4	94.3852	75	219.1371, 219.1742, 220.0604, 231.9344, 236.9392, 236.9989, 237.0700, 237.0752, 237.0906, 237.1240	M+H	C12H16N2O3	-1.12172		14.3336	14.134	14.1797	15.2644	14.9023	15.1895	15.111	14.9134	14.8619	14.1101	14.1224	14.2405	14.2565	13.9451	14.0366	12.9489	13.1386
3.92_401.1091m/z	401.109	3.91673	LCMS-neg	1-O-Feruloylglucose	60595	https://cloud.oebiotech.com/#/lm/network/60595	HMDB0036938	91926		168886				13962927	7196-71-6	COC1=C(O)C=CC(\C=C\C(=O)OC2OC(CO)C(O)C(O)C2O)=C1	JWRQVQWBNRGGPK-HWKANZROSA-N	Phenylpropanoids and polyketides	Cinnamic acids and derivatives	Hydroxycinnamic acids and derivatives	苯丙素和聚酮化合物	肉桂酸及其衍生物	羟基肉桂酸及其衍生物	Level 1	56.4	95.6546	77.3	355.1716, 374.9616, 375.1268, 375.1964, 375.2998, 375.5780, 401.0169, 401.0247, 401.1022, 401.1093	M+FA-H	C16H20O9	0.35444		13.0992	13.09	13.04	12.9183	12.8461	12.768	12.521	12.7189	12.755	13.003	12.8033	12.842	13.1822	13.1468	12.8477	13.5512	13.6428
1.10_323.0281m/z	323.028	1.09662	LCMS-neg	Pseudouridine 5'-phosphate	47487	https://cloud.oebiotech.com/#/lm/network/47487	HMDB0001271	58032		18116	C01168	cann00240	Pyrimidine metabolism	439424	1157-60-4	O[C@H]1[C@@H](O)[C@@H](O[C@@H]1COP(O)(O)=O)C1=CNC(=O)NC1=O	MOBMOJGXNHLLIR-GBNDHIKLSA-N	Organic oxygen compounds	Organooxygen compounds	Carbohydrates and carbohydrate conjugates	有机氧化合物	有机氧化合物	碳水化合物和碳水化合物结合物	Level 1	56.3	88.0505	89.2	212.9839, 218.9876, 225.0072, 227.2001, 254.9191, 287.2455, 287.3589, 322.9701, 322.9849, 323.0282	M-H	C9H13N2O9P	-1.60358		13.6198	13.0824	13.7417	15.2039	14.2675	14.6562	14.876	15.1307	14.731	8.96604	7.22995	9.28034	7.22995	10.3229	10.6431	10.4583	7.22995
1.24_185.0919m/z	185.092	1.24122	LCMS-pos	Alanylhydroxyproline	53728	https://cloud.oebiotech.com/#/lm/network/53728	HMDB0028688							20190533	76400-25-4	C[C@H](N)C(=O)N1C[C@H](O)C[C@H]1C(O)=O	KYHSUPXEBSYFGK-JKUQZMGJSA-N	Organic acids and derivatives	Carboxylic acids and derivatives	Amino acids, peptides, and analogues	有机酸及其衍生物	羧酸及其衍生物	氨基酸、肽和类似物	Level 1	56.3	93.5688	80.1	149.1320, 155.0820, 157.1001, 161.9614, 161.9706, 167.0814, 168.0658, 185.0430, 185.0628, 185.0919	M+H-H2O	C8H14N2O4	-0.757339		14.7968	14.7676	14.6753	14.975	14.824	15.1013	15.0374	14.9343	14.779	15.3728	15.3855	15.394	15.3042	15.1717	15.1977	12.9234	12.6801
4.63_522.2096n	567.208	4.626	LCMS-neg	Isolariciresinol 9'-O-beta-D-glucoside	62250	https://cloud.oebiotech.com/#/lm/network/62250	HMDB0038927	93539						74191750	63358-12-3	COC1=C(O)C=C2C(C(COC3OC(CO)C(O)C(O)C3O)C(CO)CC2=C1)C1=CC(OC)=C(O)C=C1	AHYOMNWKYGMYMB-UHFFFAOYSA-N	Lignans, neolignans and related compounds	Lignan glycosides	Unclassified	木脂素、新木脂素及相关化合物	木脂素苷		Level 1	56.3	99.0607	64.7	323.1286, 326.1151, 329.1391, 341.1389, 344.1248, 359.0759, 359.1497, 521.2024, 567.2023, 567.2109	M+FA-H, 2M-H, M-H	C26H34O11	-0.892404		20.6905	20.655	20.6272	20.6019	20.4249	20.6077	20.4768	20.817	20.5811	21.0896	20.8892	20.8922	21.0193	20.9644	21.1541	20.0811	20.4184
3.62_211.0611m/z	211.061	3.61578	LCMS-neg	3,4-Dihydroxyphenyllactic acid methyl ester	64722	https://cloud.oebiotech.com/#/lm/network/64722	HMDB0041661	96022		174081				10584634		COC(=O)C(O)CC1=CC=C(O)C(O)=C1	NMAOZVAEJYOPOF-UHFFFAOYSA-N	Benzenoids	Phenols	Benzenediols	苯类	酚类	苯二醇类	Level 1	56.2	91.5898	72.8	167.0709, 168.0662, 181.0503, 181.8971, 183.9181, 193.0485, 196.0375, 211.0069, 211.0363, 211.0605	M-H	C10H12O5	-0.671698		11.4042	11.4109	11.2695	11.0903	10.8706	11.0631	11.074	11.1476	11.1535	11.4913	11.433	11.4832	11.6646	11.3425	11.5711	11.166	11.9063
12.17_401.2888m/z	401.289	12.1688	LCMS-pos	1alpha,25-dihydroxy-3-deoxy-3-thiavitamin D3 / 1alpha,25-dihydroxy-3-deoxy-3-thiacholecalciferol	45213	https://cloud.oebiotech.com/#/lm/network/45213			LMST03020041					9547300		[C@@H]1(O)C(=C)/C(=C\C=C2\[C@]3([H])CC[C@@]([C@@](C)([H])CCCC(O)(C)C)([H])[C@@]3(C)CCC\2)/CSC1	PPIYXHMVYOAFHJ-MZTLAJJJSA-N	Lipids and lipid-like molecules	Steroids and steroid derivatives	Vitamin D and derivatives	脂质和类脂质分子	类固醇和类固醇衍生物	维生素D及其衍生物	Level 1	56.1	86.0884	66.5	173.1325, 184.0732, 187.1481, 209.1328, 221.2267, 239.2365, 257.2456, 338.3407, 383.2791, 401.2878	M+H-H2O	C26H42O2S	3.63654		16.8271	16.989	17.041	16.6044	16.2379	17.0085	16.8318	16.7855	17.2474	17.3982	17.1317	17.0141	16.6501	16.7666	16.9358	16.4249	16.7871
2.25_260.1601m/z	260.16	2.24593	LCMS-pos	Ile-Gln	266202	https://cloud.oebiotech.com/#/lm/network/266202		23932						7020102		CCC(C)C(C(=O)NC(CCC(=O)N)C(=O)O)N	CNPNWGHRMBQHBZ-ZKWXMUAHSA-N	Organic acids and derivatives	Carboxylic acids and derivatives	Amino acids, peptides, and analogues	有机酸及其衍生物	羧酸及其衍生物	氨基酸、肽和类似物	Level 1	56.1	93.0133	57.2	214.1432, 224.0556, 242.0655, 242.1025, 242.1515, 243.1339, 260.0229, 260.0926, 260.1134, 260.1503	M+H	C11H21N3O4	-1.51744		13.0684	13.196	13.1554	13.7812	13.727	13.8617	13.6905	13.732	13.6704	13.0644	13.0631	13.1417	13.2804	13.0444	13.0325	11.8229	12.0764
2.42_189.1232m/z	189.123	2.42125	LCMS-pos	Gly-Ile	266169	https://cloud.oebiotech.com/#/lm/network/266169		23851						6992386		CCC(C)C(C(=O)[O-])NC(=O)C[NH3+]	KGVHCTWYMPWEGN-FSPLSTOPSA-N	Organic acids and derivatives	Carboxylic acids and derivatives	Amino acids, peptides, and analogues	有机酸及其衍生物	羧酸及其衍生物	氨基酸、肽和类似物	Level 1	56.1	96.4012	75.5	165.9925, 170.9144, 171.0814, 171.1132, 188.9243, 189.0374, 189.0541, 189.0666, 189.0916, 189.1246	M+H	C8H16N2O3	-0.645142		14.6989	14.6233	14.6449	15.1405	15.2498	15.0826	15.1596	14.9876	15.005	14.7328	14.7702	14.9318	14.9505	14.1987	14.7248	13.6604	14.0843
4.53_307.1397m/z	307.14	4.53372	LCMS-neg	Phaseolic acid	2187	https://cloud.oebiotech.com/#/lm/network/2187	HMDB0031897		LMFA01060200					73242171	29533-15-1	C(C(=O)CCC(O)CCC(O)CCCCO)(=O)O	OPPXDBWFRYVXHW-UHFFFAOYSA-N	Organic acids and derivatives	Keto acids and derivatives	Medium-chain keto acids and derivatives	有机酸及其衍生物	酮酸及其衍生物	中链酮酸及其衍生物	Level 1	56.1	97.9955	65.4	203.0828, 217.0834, 222.0398, 222.0764, 263.1035, 307.0203, 307.0538, 307.0858, 307.1211, 307.1395	M+FA-H	C12H22O6	-0.663747		16.5744	16.6264	16.6537	16.6191	16.7955	16.6773	16.6794	16.5873	16.6084	16.3717	16.4149	16.3375	16.4274	16.441	16.3727	16.973	16.9626
4.99_461.2391m/z	461.239	4.99398	LCMS-neg	xi-Linalool 3-[rhamnosyl-(1->6)-glucoside]	55237	https://cloud.oebiotech.com/#/lm/network/55237	HMDB0030422	86963		169685				15624187	84534-33-8	CC1OC(OCC2OC(OC(C)(CCC=C(C)C)C=C)C(O)C(O)C2O)C(O)C(O)C1O	SZTBSKBBYWJFEJ-UHFFFAOYSA-N	Lipids and lipid-like molecules	Fatty Acyls	Fatty acyl glycosides	脂质和类脂质分子	脂肪酰基类	脂肪酰糖苷	Level 1	56.1	94.154	73.4	421.0795, 461.0988, 461.1046, 461.1108, 461.1508, 461.1563, 461.1621, 461.1671, 461.1851, 461.2408	M-H	C22H38O10	-0.201839		16.9461	16.9094	16.906	17.2897	17.4923	17.412	17.3902	17.3142	17.3182	16.3361	16.3576	16.3467	16.4194	16.2695	16.272	17.0163	17.1149
0.72_267.0718m/z	267.072	0.7226	LCMS-neg	Fructose lactate	206973	https://cloud.oebiotech.com/#/lm/network/206973	HMDB0252491									CC(O)C(=O)OC1OC(O)(CO)C(O)C(O)C1O	ZMDXTLMYXHWJFS-UHFFFAOYSA-N	Organic oxygen compounds	Organooxygen compounds	Carbohydrates and carbohydrate conjugates	有机氧化合物	有机氧化合物	碳水化合物和碳水化合物结合物	Level 1	56	96.6735	79.9	177.0403, 177.0596, 179.0551, 191.0560, 205.0721, 207.0510, 223.0830, 231.0503, 249.0612, 267.0719	M-H	C9H16O9	-1.23565		18.5642	18.6346	18.5682	18.2595	18.2803	18.0906	18.277	18.4461	18.3593	18.4751	18.5952	18.6786	18.4991	18.6439	18.4539	19.0967	19.2154
1.19_229.0827m/z	229.083	1.18675	LCMS-neg	TETRAHYDROURIDINE	212344	https://cloud.oebiotech.com/#/lm/network/212344	HMDB0258911									OCC1OC(C(O)C1O)N1CCC(O)NC1=O	UCKYOOZPSJFJIZ-UHFFFAOYSA-N	Nucleosides, nucleotides, and analogues	Pyrimidine nucleosides	Unclassified	核苷、核苷酸和类似物	嘧啶核苷		Level 1	56	94.4401	79.8	184.9707, 185.0565, 185.9256, 186.0416, 186.0768, 212.0563, 228.9423, 228.9776, 229.0346, 229.0829	M-H2O-H	C9H16N2O6	-1.31806		12.2097	12.0766	12.2909	12.5696	13.0197	12.3642	12.3543	12.1137	12.4112	12.6843	12.6822	12.6422	12.7986	12.3917	12.5428	11.5384	12.0395
4.91_152.0704m/z	152.07	4.90717	LCMS-pos	2-(Methylamino)benzoic acid	56899	https://cloud.oebiotech.com/#/lm/network/56899	HMDB0032609	44613		16394	C03005	cann00996	Biosynthesis of various alkaloids	67069	119-68-6	CNC1=CC=CC=C1C(O)=O	WVMBPWMAQDVZCM-UHFFFAOYSA-N	Benzenoids	Benzene and substituted derivatives	Benzoic acids and derivatives	苯类	苯和取代衍生物	苯甲酸及其衍生物	Level 1	55.9	97.0484	59.3	125.0596, 125.0959, 133.0520, 134.0599, 135.0798, 135.1162, 152.0163, 152.0495, 152.0569, 152.0703	M+H	C8H9NO2	-1.43498		16.0646	16.0576	16.1187	16.0657	16.2389	16.1859	16.0649	16.0918	16.066	16.3846	16.3072	16.2652	16.3326	16.4398	16.305	15.951	15.5844
0.82_154.9983m/z	154.998	0.816833	LCMS-neg	Dehydroascorbide(1-)	83740	https://cloud.oebiotech.com/#/lm/network/83740	HMDB0062706							49791982		OCC(O)C1=C(O)C(=O)C(=O)O1	JMMUPWYGEQCUML-UHFFFAOYSA-N	Organoheterocyclic compounds	Dihydrofurans	Furanones	有机杂环化合物	二氢呋喃	呋喃酮类	Level 1	55.9	92.4085	87	127.0399, 128.0352, 136.9175, 136.9854, 137.0239, 138.0197, 154.8685, 154.8942, 154.9648, 154.9985	M-H2O-H	C6H6O6	-1.46406		15.901	15.9824	16.0865	16.1192	16.1538	16.2015	16.1928	16.097	16.2484	15.788	15.8186	15.8283	15.8407	16.1364	16.0041	16.1508	15.886
11.28_395.2435m/z	395.244	11.2836	LCMS-neg	Methyl-(10R)-hydroxy-(11S,12S)-epoxy-(5Z,8Z,14Z)-eicosatrienoate	4133	https://cloud.oebiotech.com/#/lm/network/4133			LMFA03090014					11089430		C(CCC/C=C\C/C=C\[C@H](O)[C@@H]1O[C@H]1C/C=C\CCCCC)(=O)OC	PCSYHGQVLFQXBT-RLETZYLZSA-N	Lipids and lipid-like molecules	Fatty Acyls	Eicosanoids	脂质和类脂质分子	脂肪酰基类	类二十烷酸	Level 1	55.9	92.7283	67.9	349.2595, 374.3512, 374.5691, 374.9028, 375.0231, 375.0622, 375.1677, 375.7073, 395.1558, 395.2433	M+FA-H	C21H34O4	-1.12881		13.4631	13.4898	13.496	13.7029	13.7231	13.3808	13.4459	13.5778	13.2125	13.3801	13.4652	13.3952	13.2115	13.4753	13.2661	13.7078	13.682
10.79_383.2574m/z	383.257	10.7873	LCMS-pos	Apo-12'-capsorubinal	255021	https://cloud.oebiotech.com/#/lm/network/255021	HMDB0302028							10215903		O=C\C(C)=C\C=C\C=C(/C)\C=C\C=C(/C)\C=C\C(=O)[C@]1(C)C[C@@H](O)CC1(C)C	MWEPRWWNHJVNMU-KNWYRSANSA-N	Lipids and lipid-like molecules	Prenol lipids	Diterpenoids	脂质和类脂质分子	异戊烯醇脂质	二萜类化合物	Level 1	55.8	93.2176	63.5	221.1534, 225.1272, 227.1431, 273.1851, 282.1975, 299.2020, 309.1855, 365.2469, 383.2138, 383.2563	M+H	C25H34O3	-1.63336		14.8191	14.8565	14.6883	14.6762	14.507	14.498	14.2706	14.6636	14.3764	14.9557	14.8226	14.8077	14.8164	14.9589	14.7266	15.1429	15.226
4.69_429.2089m/z	429.209	4.68808	LCMS-pos	Kiwiionoside	62054	https://cloud.oebiotech.com/#/lm/network/62054	HMDB0038691	93346		168221				131752431	141897-12-3	CC(O)\C=C\C1(O)C(C)(C)CC(CC1(C)O)OC1OC(CO)C(O)C(O)C1O	SGUOENJPMRQEMJ-AATRIKPKSA-N	Lipids and lipid-like molecules	Prenol lipids	Terpene glycosides	脂质和类脂质分子	异戊烯醇脂质	萜烯苷	Level 1	55.8	94.1666	52.6	331.1279, 332.1360, 341.1037, 348.1505, 348.6528, 359.0300, 411.1164, 411.1998, 429.2025, 429.2079	M+Na	C19H34O9	-1.54671		15.9561	15.8484	15.925	16.0064	16.1475	15.942	16.0677	15.9462	15.8233	14.6091	14.6803	14.696	14.5714	14.8398	14.6907	16.7446	16.1364
5.11_171.0660m/z	171.066	5.1098	LCMS-neg	1,2-Cyclohexanedicarboxylic acid	205397	https://cloud.oebiotech.com/#/lm/network/205397	HMDB0250649							15522		OC(=O)C1CCCCC1C(O)=O	QSAWQNUELGIYBC-UHFFFAOYSA-N	Organic acids and derivatives	Carboxylic acids and derivatives	Dicarboxylic acids and derivatives	有机酸及其衍生物	羧酸及其衍生物	二元酸及其衍生物	Level 1	55.7	95.275	72.1	127.1125, 127.7005, 127.7349, 128.1076, 130.0871, 144.0460, 151.9831, 153.0917, 171.0198, 171.0663	M-H	C8H12O4	-1.48859		13.4108	13.4058	13.3704	13.291	13.1245	13.2005	13.1115	13.2757	13.2522	13.4255	13.4455	13.3951	13.4063	13.3599	13.4527	13.485	13.6707
10.85_409.3051m/z	409.305	10.8547	LCMS-pos	N-Linoleoyl Glutamine	198481	https://cloud.oebiotech.com/#/lm/network/198481	HMDB0241975							124027581		CCCCCC=CCC=CCCCCCCCC(=O)NC(CCC(N)=O)C(O)=O	HDRFYISWHFCNJB-UHFFFAOYSA-N	Organic acids and derivatives	Carboxylic acids and derivatives	Amino acids, peptides, and analogues	有机酸及其衍生物	羧酸及其衍生物	氨基酸、肽和类似物	Level 1	55.6	91.8833	66.1	287.4835, 335.1669, 339.1583, 364.2482, 391.2943, 392.2791, 408.7462, 409.1919, 409.2523, 409.3053	M+H	C23H40N2O4	-2.30477		12.6607	12.7422	12.7831	13.9384	13.5365	15.3715	12.7253	13.5222	14.6278	10.4785	9.82668	10.3933	7.22995	8.44733	10.0243	7.22995	7.22995
3.82_339.0722m/z	339.072	3.82435	LCMS-neg	Daphnetin glucoside	256630	https://cloud.oebiotech.com/#/lm/network/256630	HMDB0303778							73981557		OCC1OC(OC2=C3OC(=O)C=CC3=CC=C2O)C(O)C(O)C1O	MMPBHSBVPREJQC-UHFFFAOYSA-N	Phenylpropanoids and polyketides	Coumarins and derivatives	Coumarin glycosides	苯丙素和聚酮化合物	香豆素及其衍生物	香豆素苷	Level 1	55.6	95.087	70.4	254.9161, 261.0868, 271.0709, 271.9060, 277.1200, 303.0979, 321.1071, 338.9921, 339.0377, 339.0729	M-H	C15H16O9	0.0214792		13.5342	13.394	13.3707	13.732	13.7229	13.5647	13.5017	13.5416	13.5062	13.0228	13.1975	13.0743	13.0182	13.2569	13.0953	13.955	13.7031
3.92_177.0546m/z	177.055	3.92363	LCMS-pos	Scytalone	274805	https://cloud.oebiotech.com/#/lm/network/274805		65532			C00779			3477029	49598-85-8	C1C(CC(=O)C2=C1C=C(C=C2O)O)O	RTWVXIIKUFSDJB-UHFFFAOYSA-N	Benzenoids	Tetralins	Unclassified	苯类	四氢化萘		Level 1	55.6	94.1408	76.2	149.0956, 149.1320, 153.9558, 158.9604, 159.0435, 159.0802, 159.1169, 162.0309, 163.0388, 177.0543	M+H-H2O	C10H10O4	-0.2255		13.6961	13.7165	13.724	14.212	14.1281	14.0709	13.8708	14.0865	14.0706	13.3484	13.3332	13.2568	13.3125	13.221	13.1913	13.6444	13.5081
3.94_358.1144m/z	358.114	3.9399	LCMS-neg	Kinetin-9-N-glucoside	51938	https://cloud.oebiotech.com/#/lm/network/51938	HMDB0012244							11545314	98177-43-6	OC[C@H]1O[C@H]([C@H](O)[C@@H](O)[C@@H]1O)N1C=NC2=C(NCC3=CC=CO3)N=CN=C12	OYLTWZIEBYEQGY-HDNYONAXSA-N	Organic oxygen compounds	Organooxygen compounds	Carbohydrates and carbohydrate conjugates	有机氧化合物	有机氧化合物	碳水化合物和碳水化合物结合物	Level 1	55.5	88.5079	75.3	278.0673, 286.1884, 289.9370, 290.0887, 290.1159, 291.0977, 298.0934, 314.1242, 340.1012, 358.1141	M-H2O-H	C16H19N5O6	-3.54695		14.8865	14.9016	14.8633	14.4273	14.8634	14.5684	14.4877	14.3469	14.5167	15.2849	15.1999	15.1643	15.1568	15.5135	15.2069	15.1537	14.5487
4.64_276.1105n	277.118	4.64452	LCMS-pos	5-Benzylacyclouridine	202078	https://cloud.oebiotech.com/#/lm/network/202078	HMDB0246756			41037				54929		OCCOCN1C=C(CC2=CC=CC=C2)C(=O)NC1=O	SPJAGILXQBHHSZ-UHFFFAOYSA-N	Organoheterocyclic compounds	Diazines	Pyrimidines and pyrimidine derivatives	有机杂环化合物	二嗪类	嘧啶和嘧啶衍生物	Level 1	55.5	69.7549	89.5	231.1126, 232.0970, 235.1693, 241.0800, 241.1780, 249.1600, 259.0914, 259.1097, 277.0023, 277.1187	M+H, M+Na	C14H16N2O4	-1.76476		16.5897	16.6091	16.645	16.7215	16.8263	16.599	16.6513	16.5011	16.5659	16.8848	16.9146	16.8055	16.9714	16.7427	16.7222	16.5619	16.4208
4.73_534.2666n	557.256	4.73297	LCMS-pos	3-Hydroxy-beta-ionol 3-[glucosyl-(1->6)-glucoside]	61067	https://cloud.oebiotech.com/#/lm/network/61067	HMDB0037527	92393		138797				131752203	137606-56-5	CC(O)\C=C\C1=C(C)CC(CC1(C)C)OC1OC(COC2OC(CO)C(O)C(O)C2O)C(O)C(O)C1O	JZJSTNWTRLNQSL-AATRIKPKSA-N	Lipids and lipid-like molecules	Prenol lipids	Terpene glycosides	脂质和类脂质分子	异戊烯醇脂质	萜烯苷	Level 1	55.5	95.8975	58.2	379.2471, 395.2041, 419.1523, 437.2158, 473.2116, 510.1212, 510.4656, 539.2338, 539.2411, 557.2560	M+Na, M+K, M+H	C25H42O12	-1.85757		18.1084	18.0789	18.0411	18.6594	18.9157	18.5371	18.6179	18.4362	18.4737	17.5959	17.4939	17.3652	17.552	17.5454	17.3684	18.1978	17.9462
1.44_276.0722m/z	276.072	1.44465	LCMS-neg	N2-Succinyl-L-glutamic acid 5-semialdehyde	47435	https://cloud.oebiotech.com/#/lm/network/47435	HMDB0001180	5063		27657	C05932	cann00330	Arginine and proline metabolism	440848		OC(=O)CCC(=O)N[C@@H](CCC=O)C(O)=O	XTOKIEIBKARFSZ-LURJTMIESA-N	Organic acids and derivatives	Carboxylic acids and derivatives	Amino acids, peptides, and analogues	有机酸及其衍生物	羧酸及其衍生物	氨基酸、肽和类似物	Level 1	55.4	95.8515	79.7	198.0403, 208.9205, 214.0718, 230.0117, 232.0274, 240.0513, 248.0222, 258.0615, 276.0186, 276.0720	M+FA-H	C9H13NO6	-1.23555		15.3577	15.3473	15.3826	16.0683	15.9769	15.9828	15.8407	15.8699	15.9277	15.2996	15.3683	15.4006	15.3908	15.3725	15.3473	14.7935	14.3372
5.41_461.2391m/z	461.239	5.4136	LCMS-neg	glas#16	10367	https://cloud.oebiotech.com/#/lm/network/10367			LMFA13040102	79302				86289877		O[C@@H]1C[C@@H](O)[C@H](C)O[C@H]1O[C@@H](CCCCCCCC(=O)O[C@H]1[C@H](O)[C@@H](O)[C@H](O)[C@@H](CO)O1)C	YGECYZAESCGRDN-XXPWOUKKSA-N	Lipids and lipid-like molecules	Fatty Acyls	Fatty acyl glycosides	脂质和类脂质分子	脂肪酰基类	脂肪酰糖苷	Level 1	55.3	92.1015	71.6	415.2337, 419.2296, 421.0796, 421.5752, 421.5826, 461.1087, 461.1180, 461.1255, 461.1840, 461.2397	M-H2O-H	C22H40O11	-0.263633		16.314	16.3387	16.3998	16.6152	16.7514	16.644	16.6583	16.5551	16.5151	16.0567	16.1793	16.0819	16.1236	16.1435	16.1109	16.3546	16.4132
8.63_351.2523m/z	351.252	8.63285	LCMS-pos	MG(0:0/18:3-OH/0:0)	213667	https://cloud.oebiotech.com/#/lm/network/213667	HMDB0260560									CC\C=C\CC(O)\C=C\C=C\CCCCCCCC(=O)OC(CO)CO	VEARJINNVSTJQV-YPPMWDAJSA-N	Lipids and lipid-like molecules	Fatty Acyls	Lineolic acids and derivatives	脂质和类脂质分子	脂肪酰基类	亚油酸及其衍生物	Level 1	55.3	94.4753	57.8	259.2054, 263.1608, 277.2163, 291.1934, 333.2040, 333.2099, 333.2410, 350.9861, 351.2128, 351.2514	M+H-H2O	C21H36O5	-1.93103		15.0574	14.9605	15.088	14.9365	14.8522	14.6872	14.8531	14.808	14.641	15.4741	15.2885	15.1422	15.272	15.0987	15.1842	15.298	15.3458
0.70_176.0561m/z	176.056	0.704717	LCMS-neg	3-Hydroxy-L-proline	47814	https://cloud.oebiotech.com/#/lm/network/47814	HMDB0002113	6494		87840	C04397			11137200	4298-08-2	O[C@H]1CCN[C@H]1C(O)=O	BJBUEDPLEOHJGE-IUYQGCFVSA-N	Organic acids and derivatives	Carboxylic acids and derivatives	Amino acids, peptides, and analogues	有机酸及其衍生物	羧酸及其衍生物	氨基酸、肽和类似物	Level 1	55.2	95.3298	80.4	132.0300, 132.0663, 141.0190, 146.0456, 147.0298, 158.0454, 158.9250, 158.9378, 159.0295, 176.0561	M+FA-H	C5H9NO3	-2.49719		15.5933	15.653	15.6279	15.5044	15.5628	15.4659	15.5011	15.7024	15.6545	15.625	15.8906	15.858	15.7844	15.886	15.6451	15.578	15.6236
1.06_349.1250m/z	349.125	1.06375	LCMS-neg	2-(1,2,3,4-Tetrahydroxybutyl)-6-(2,3,4-trihydroxybutyl)pyrazine	58830	https://cloud.oebiotech.com/#/lm/network/58830	HMDB0034894	90282						12285901	36806-15-2	OCC(O)C(O)CC1=NC(=CN=C1)C(O)C(O)C(O)CO	MBHUNOHYVYVNIP-UHFFFAOYSA-N	Organoheterocyclic compounds	Diazines	Pyrazines	有机杂环化合物	二嗪类	吡嗪类	Level 1	55.1	93.5505	68.3	303.1193, 313.0681, 331.0775, 348.9243, 349.0391, 349.0548, 349.0771, 349.0823, 349.1199, 349.1255	M+FA-H	C12H20N2O7	-0.784915		12.2657	11.6108	12.6185	11.2757	12.401	12.7806	11.6349	12.6987	12.2275	13.6859	13.3716	13.2176	13.5476	13.0937	13.3603	8.31785	9.24014
1.25_293.0990m/z	293.099	1.25398	LCMS-neg	gamma-Glutamylthreonine	54162	https://cloud.oebiotech.com/#/lm/network/54162	HMDB0029159			133747				53861142	5652-48-2	C[C@@H](O)[C@H](NC(=O)CC[C@H](N)C(O)=O)C(O)=O	GWNXFCYUJXASDX-ZDLURKLDSA-N	Organic acids and derivatives	Carboxylic acids and derivatives	Amino acids, peptides, and analogues	有机酸及其衍生物	羧酸及其衍生物	氨基酸、肽和类似物	Level 1	55.1	93.7691	79.9	213.0875, 215.0678, 224.9220, 227.0679, 230.9580, 245.0771, 248.9731, 275.0888, 293.0501, 293.0988	M+FA-H	C9H16N2O6	0.038768		17.0103	17.0406	17.0359	16.7697	16.8549	16.8269	16.8815	17.0789	17.0951	17.2903	17.214	17.2129	17.3334	17.3187	17.2541	16.7321	16.5688
5.25_387.1660m/z	387.166	5.25015	LCMS-neg	Jasmolone glucoside	57137	https://cloud.oebiotech.com/#/lm/network/57137	HMDB0032870	88786		168237				131751338		CC\C=C\CC1=C(C)C(CC1=O)OC1OC(CO)C(O)C(O)C1O	NGPYRFLYLKLRDH-SNAWJCMRSA-N	Organic oxygen compounds	Organooxygen compounds	Carbohydrates and carbohydrate conjugates	有机氧化合物	有机氧化合物	碳水化合物和碳水化合物结合物	Level 1	55.1	94.1238	74.7	297.1333, 327.1443, 341.1084, 341.1960, 355.0922, 375.4195, 375.5793, 386.9991, 387.1208, 387.1653	M+FA-H	C17H26O7	-0.0948503		13.5586	13.5972	13.663	12.977	13.3526	13.081	13.0202	12.8295	12.9412	11.923	12.0421	11.8882	12.0261	12.2198	12.2207	14.9438	14.5892
11.32_228.2318m/z	228.232	11.3234	LCMS-pos	Myristamide	2502	https://cloud.oebiotech.com/#/lm/network/2502		340611	LMFA01100064	137125				69492		O=C(CCCCCCCCCCCCC)N	QEALYLRSRQDCRA-UHFFFAOYSA-N	Lipids and lipid-like molecules	Fatty Acyls	Fatty amides	脂质和类脂质分子	脂肪酰基类	脂肪酰胺	Level 1	55	96.7345	45.4	147.1161, 149.1318, 151.1478, 158.1529, 172.1690, 175.1479, 193.1602, 211.1689, 228.1212, 228.2319	M+H	C14H29NO	-1.62331		16.6701	16.7889	16.8502	16.2586	16.2116	16.4705	16.5591	16.5981	16.6849	16.7637	16.8353	16.8816	16.9255	16.8072	16.813	16.6	16.7698
8.91_223.1689m/z	223.169	8.90763	LCMS-pos	KOBUSONE	266658	https://cloud.oebiotech.com/#/lm/network/266658		43735			C16983			6710676	24173-71-5	CC1(CC2C1CCC3(C(O3)CCC2=O)C)C	UETZJEZFLKASPR-UZWIWUQPSA-N	Organic oxygen compounds	Organooxygen compounds	Carbonyl compounds	有机氧化合物	有机氧化合物	羰基化合物	Level 1	55	91.0264	75.4	200.9723, 205.1229, 205.1586, 206.0450, 207.0323, 223.0615, 223.0929, 223.1120, 223.1287, 223.1685	M+H	C14H22O2	-1.61019		14.1653	14.1296	14.1108	14.1516	14.0879	14.1323	14.1207	14.1786	14.2231	14.6925	14.2249	14.2997	14.253	14.3497	14.2453	14.1856	14.2103
1.49_187.0247m/z	187.025	1.49078	LCMS-neg	(2E,4Z)-4-hydroxy-6-oxohexa-2,4-dienoic acid	1335	https://cloud.oebiotech.com/#/lm/network/1335			LMFA01030927	67103				6276412		O=C/C=C(\O)/C=C/C(=O)O	NJOJKLHNRGFVOS-WFTYEQLWSA-N	Lipids and lipid-like molecules	Fatty Acyls	Fatty acids and conjugates	脂质和类脂质分子	脂肪酰基类	脂肪酸和结合物	Level 1	54.9	99.4147	73.9	144.1029, 158.8925, 158.9340, 159.8936, 169.0508, 170.0458, 170.0825, 186.8544, 186.9291, 187.0246	M+FA-H	C6H6O4	-0.942783		17.5051	17.4496	17.4911	17.0799	17.2009	16.989	17.0865	17.1283	17.0013	18.2359	18.3673	18.2719	18.2623	18.2046	18.2572	17.0506	16.7184
10.28_455.2398m/z	455.24	10.2814	LCMS-pos	Colupdox a	62860	https://cloud.oebiotech.com/#/lm/network/62860	HMDB0039597								35923-67-2	CC(C)C(=O)C1=C(O)C2(CC=C(C)C)CC(OC2=C(CC2OC2(C)C)C1=O)C(C)(C)O	KXYBBCKZQBTXQB-UHFFFAOYSA-N	Organoheterocyclic compounds	Benzofurans	Unclassified	有机杂环化合物	苯并呋喃类		Level 1	54.9	75.0441	51	151.9431, 151.9836, 183.7172, 187.0362, 227.0719, 287.0897, 291.1928, 455.1331, 455.2394, 455.2492	M+Na	C25H36O6	-1.39669		16.5395	16.5424	16.591	16.2961	16.2699	16.1472	16.2052	16.2014	15.9519	16.6315	16.5598	16.6237	16.5675	16.7669	16.5548	17.0541	16.6505
0.80_111.0085m/z	111.009	0.795117	LCMS-neg	Gamma-delta-Dioxovaleric acid	52223	https://cloud.oebiotech.com/#/lm/network/52223	HMDB0013233	319338		17204	C02800	cann00860	Porphyrin metabolism	119412		OC(=O)CCC(=O)C=O	YHUFRVYVNKGICT-UHFFFAOYSA-N	Organic acids and derivatives	Keto acids and derivatives	Gamma-keto acids and derivatives	有机酸及其衍生物	酮酸及其衍生物	γ-酮酸及其衍生物	Level 1	54.8	98.72	73.7	97.4080, 108.5988, 108.7777, 108.7834, 108.8056, 108.8157, 108.8400, 108.8692, 110.9761, 111.0086	M-H2O-H	C5H6O4	-1.81751		20.1553	20.0369	20.35	20.3573	20.3951	20.4578	20.251	20.1508	20.4197	19.834	20.0741	20.1023	19.9571	20.2751	20.0989	20.2092	20.058
1.47_186.0770m/z	186.077	1.46775	LCMS-neg	Icofungipen	207708	https://cloud.oebiotech.com/#/lm/network/207708	HMDB0253367							11701051		NC1CC(=C)CC1C(O)=O	RKOUGZGFAYMUIO-UHFFFAOYSA-N	Organic acids and derivatives	Carboxylic acids and derivatives	Amino acids, peptides, and analogues	有机酸及其衍生物	羧酸及其衍生物	氨基酸、肽和类似物	Level 1	54.8	98.4543	67.8	158.9344, 167.8819, 168.0302, 168.0666, 169.0138, 185.8921, 185.9261, 185.9620, 186.0425, 186.0769	M+FA-H	C7H11NO2	-1.11507		15.0307	15.024	15.0254	15.3563	15.4177	15.331	15.2994	15.3383	15.2941	14.8586	14.8555	14.8601	14.9238	14.8827	14.8001	14.9735	14.9522
0.66_316.1147m/z	316.115	0.663733	LCMS-neg	N-(1-Deoxy-1-fructosyl)histidine	61324	https://cloud.oebiotech.com/#/lm/network/61324	HMDB0037839			169016				131752243	25020-13-7	OC[C@H]1OC(O)(CN[C@@H](CC2=CNC=N2)C(O)=O)[C@@H](O)[C@@H]1O	UCRYORFHYVRBIO-PPNLDZOPSA-N	Organic acids and derivatives	Carboxylic acids and derivatives	Amino acids, peptides, and analogues	有机酸及其衍生物	羧酸及其衍生物	氨基酸、肽和类似物	Level 1	54.7	93.3288	64	225.0071, 226.0209, 226.0831, 227.0076, 232.9023, 238.0830, 268.0952, 298.1034, 298.8510, 316.1149	M-H	C12H19N3O7	-1.13762		15.0243	14.9796	15.1436	15.0285	15.2868	14.9843	15.3997	15.2347	15.0494	14.6522	14.5239	14.5286	14.6446	14.5632	14.6503	15.4055	15.4162
1.33_199.0722m/z	199.072	1.33265	LCMS-neg	1-(2-Hydroxyethoxy)methyl-5-methyluracil	202465	https://cloud.oebiotech.com/#/lm/network/202465	HMDB0247200							72358		CC1=CN(COCCO)C(=O)NC1=O	ATKOZYBRBNGECU-UHFFFAOYSA-N	Organoheterocyclic compounds	Diazines	Pyrimidines and pyrimidine derivatives	有机杂环化合物	二嗪类	嘧啶和嘧啶衍生物	Level 1	54.7	93.2124	77	155.0349, 155.0824, 155.1078, 155.9521, 156.0665, 169.0144, 169.8818, 182.0448, 199.0246, 199.0722	M-H	C8H12N2O4	-1.16145		12.48	12.7655	12.7064	13.3562	13.356	13.0584	13.1153	12.9729	13.2549	13.0311	13.0942	13.0868	12.9176	12.7203	12.8781	11.8391	12.0276
4.97_419.1346m/z	419.135	4.97125	LCMS-neg	Davidioside	33935	https://cloud.oebiotech.com/#/lm/network/33935		52248	LMPK12120445					42607667		C1(O)C=CC(C(=O)CCC2C=CC(O)=CC=2)=C(OC2OC(CO)C(O)C(O)C2O)C=1	XDMZEVSBCIGCMT-UHFFFAOYSA-N	Phenylpropanoids and polyketides	Flavonoids	Flavonoid glycosides	苯丙素和聚酮化合物	类黄酮	黄酮苷	Level 1	54.7	72.0049	46.7	227.2070, 239.1646, 257.0818, 257.1756, 307.0825, 373.1412, 373.2604, 376.1002, 376.1080, 419.1374	M-H	C21H24O9	-0.444613		13.803	13.8903	13.8756	13.7094	13.8711	13.6284	13.7607	13.6286	13.5378	13.9301	14.1014	13.9769	13.9486	14.0898	14.0613	14.0884	13.963
12.46_975.5625m/z	975.562	12.4633	LCMS-pos	PGP(18:3-OH/i-24:0)	229117	https://cloud.oebiotech.com/#/lm/network/229117	HMDB0276015									[H][C@](O)(COP(O)(O)=O)COP(O)(=O)OC[C@@]([H])(COC(=O)CCCCCCCC(O)\C=C\C=C\C\C=C\CC)OC(=O)CCCCCCCCCCCCCCCCCCCCC(C)C	MLGBELBDBYMTMB-NJXUBUDZSA-N	Lipids and lipid-like molecules	Glycerophospholipids	Glycerophosphoglycerophosphates	脂质和类脂质分子	甘油磷脂	甘油磷酸甘油磷酸酯	Level 1	54.6	94.9447	58.1	681.3444, 697.3396, 753.3661, 776.5971, 808.5798, 813.5103, 835.6425, 835.6683, 975.2322, 975.5637	M+Na	C48H90O14P2	-7.67819		16.727	17.1691	17.0717	13.1966	13.3844	13.8175	14.5353	15.4772	14.833	17.2981	16.9482	16.7657	16.99	16.8058	16.7308	17.4184	17.5024
7.90_397.2203m/z	397.22	7.89893	LCMS-neg	13,14-dihydro-15-keto-PGE2	3659	https://cloud.oebiotech.com/#/lm/network/3659	HMDB0002776	2311	LMFA03010031	15550	C04671	cann00590	Arachidonic acid metabolism	5280711	363-23-5	[C@H]1(CCC(=O)CCCCC)[C@H](O)CC(=O)[C@@H]1C/C=C\CCCC(=O)O	CUJMXIQZWPZMNQ-XYYGWQPLSA-N	Lipids and lipid-like molecules	Fatty Acyls	Eicosanoids	脂质和类脂质分子	脂肪酰基类	类二十烷酸	Level 1	54.5	92.1439	70.7	293.2129, 311.2225, 315.1940, 328.9031, 329.2332, 333.2029, 349.2009, 351.2151, 397.1405, 397.2203	M+FA-H	C20H32O5	-8.16785		14.8253	14.6809	14.8342	14.4449	13.7484	14.4152	13.8646	14.3905	14.1757	15.851	15.2152	15.3541	15.4158	16.1419	15.345	13.9332	14.1961
1.07_192.0269n	210.061	1.06957	LCMS-pos	D-Glucaro-1,4-lactone	64895	https://cloud.oebiotech.com/#/lm/network/64895	HMDB0041862	44758		85805				122306	5027-63-4	[H][C@@](O)(C(O)=O)[C@@]1([H])OC(=O)[C@]([H])(O)[C@@]1([H])O	XECPAIJNBXCOBO-MMPJQOAZSA-N	Organoheterocyclic compounds	Lactones	Gamma butyrolactones	有机杂环化合物	内酯类	γ-丁内酯	Level 1	54.5	97.6804	74.3	139.0025, 147.0285, 156.9808, 157.0131, 157.0682, 157.1084, 158.0439, 158.0922, 174.9689, 174.9919	M+H-H2O, M+NH4, M+H	C6H8O7	-0.668444		19.9886	19.9909	20.0912	20.2548	19.8772	20.11	20.1436	20.3223	20.4192	19.7001	19.7019	19.615	19.7792	19.5687	19.8165	20.204	20.1247
1.21_230.0667m/z	230.067	1.20835	LCMS-neg	2-Aminobicyclo[3.1.0]hexane-2,6-dicarboxylic acid	200262	https://cloud.oebiotech.com/#/lm/network/200262	HMDB0244794							114827		NC1(CCC2C(C12)C(O)=O)C(O)=O	VTAARTQTOOYTES-UHFFFAOYSA-N	Organic acids and derivatives	Carboxylic acids and derivatives	Amino acids, peptides, and analogues	有机酸及其衍生物	羧酸及其衍生物	氨基酸、肽和类似物	Level 1	54.5	95.4592	73.2	186.0229, 186.0404, 186.0582, 186.0769, 187.1080, 200.0559, 212.0564, 213.0877, 229.9500, 230.0666	M+FA-H	C8H11NO4	-1.85048		13.3456	13.3017	13.5757	13.7445	13.8102	13.6665	13.8452	13.6476	13.7226	13.6845	13.6773	13.775	13.7457	13.9648	13.6547	13.2865	13.2002
2.22_246.1445m/z	246.144	2.22375	LCMS-pos	Asn-Ile	266170	https://cloud.oebiotech.com/#/lm/network/266170		23859						17805101		CCC(C)C(C(=O)O)NC(=O)C(CC(=O)N)N	MQLZLIYPFDIDMZ-UHFFFAOYSA-N	Organic acids and derivatives	Carboxylic acids and derivatives	Amino acids, peptides, and analogues	有机酸及其衍生物	羧酸及其衍生物	氨基酸、肽和类似物	Level 1	54.5	93.1661	49.5	216.1019, 227.9365, 228.0851, 229.1181, 245.9468, 246.0203, 246.0728, 246.0778, 246.1139, 246.1343	M+H	C10H19N3O4	-1.41928		13.396	13.3684	13.391	14.1186	14.1379	14.0306	13.913	13.8055	13.7709	13.7189	13.5907	13.602	13.8994	13.3092	13.6001	11.6013	12.5314
3.38_314.1003n	359.098	3.38262	LCMS-neg	Vanilloside	54574	https://cloud.oebiotech.com/#/lm/network/54574	HMDB0029664			168797				3648225	494-08-6	COC1=C(OC2OC(CO)C(O)C(O)C2O)C=CC(C=O)=C1	LPRNQMUKVDHCFX-UHFFFAOYSA-N	Organic oxygen compounds	Organooxygen compounds	Carbohydrates and carbohydrate conjugates	有机氧化合物	有机氧化合物	碳水化合物和碳水化合物结合物	Level 1	54.4	97.5478	46.5	208.9164, 226.9272, 229.1541, 244.8906, 253.1186, 268.0833, 295.0465, 312.9268, 313.0556, 313.0920	M-H, M+FA-H	C14H18O8	0.365954		15.4226	15.3442	15.3391	15.5986	15.8327	15.6379	15.6871	15.6036	15.58	15.1289	15.0733	15.034	15.0322	15.1655	14.9734	15.6039	15.2998
4.95_473.2026m/z	473.203	4.94833	LCMS-neg	9beta-hydroxy-11beta,13-dihydro-parthenolide-9-O-beta-D-glucopyranoside	35557	https://cloud.oebiotech.com/#/lm/network/35557			LMPR0103090034							[C@@H]12O[C@]1(C)CCC=C(C)[C@H](O[C@@H]1O[C@@H]([C@H]([C@@H]([C@H]1O)O)O)CO)C[C@H]1[C@@H](C(=O)O[C@H]21)C	HAIUWTQIMLYRIO-XNSZVRSOSA-N	Lipids and lipid-like molecules	Prenol lipids	Terpene lactones	脂质和类脂质分子	异戊烯醇脂质	萜内酯	Level 1	54.4	77.8133	88.1	353.1057, 353.1469, 369.1462, 375.4146, 427.1966, 429.2130, 473.0995, 473.1144, 473.1364, 473.1973	M+FA-H	C21H32O9	-0.462083		14.0044	14.184	14.1638	14.7415	14.6642	14.726	14.6758	14.584	14.4653	13.0552	13.1763	12.8019	13.24	13.1505	13.1772	14.3613	14.1747
0.66_131.1291m/z	131.129	0.656783	LCMS-pos	Agmatine	47584	https://cloud.oebiotech.com/#/lm/network/47584	HMDB0001432	3523		17431	C00179	cann00330,cann00999	Arginine and proline metabolism|Biosynthesis of various plant secondary metabolites	199	306-60-5	NCCCCNC(N)=N	QYPPJABKJHAVHS-UHFFFAOYSA-N	Organic nitrogen compounds	Organonitrogen compounds	Guanidines	有机氮化合物	有机氮化合物	胍类	Level 1	54.3	94.9078	63.1	113.5322, 114.1027, 114.1112, 119.0177, 127.6546, 128.0231, 130.9664, 131.0195, 131.0900, 131.1292	M+H	C5H14N4	-0.187727		12.9546	13.0767	12.984	12.3295	12.5534	12.3906	12.7513	12.2415	13.0602	13.5223	13.1674	13.297	13.4865	12.4945	13.1501	12.2989	13.0807
3.30_109.0293m/z	109.029	3.29507	LCMS-neg	Hydroquinone	47943	https://cloud.oebiotech.com/#/lm/network/47943	HMDB0002434	505		17594	C00530	cann00350	Tyrosine metabolism	785	123-31-9	OC1=CC=C(O)C=C1	QIGBRXMKCJKVMJ-UHFFFAOYSA-N	Benzenoids	Phenols	Benzenediols	苯类	酚类	苯二醇类	Level 1	54.3	96.9723	72.2	97.4079, 108.0215, 108.7819, 108.7900, 108.8043, 108.8093, 108.8213, 108.8403, 108.8666, 109.0293	M-H	C6H6O2	-1.64674		12.1183	12.0614	12.003	12.4072	12.2527	12.618	12.5257	12.3972	12.4291	12.3556	12.2761	12.1171	12.1482	12.336	12.1779	11.4255	11.265
4.71_167.1065m/z	167.107	4.71015	LCMS-pos	(4S,8R)-8,9-Dihydroxy-p-menth-1(6)-en-2-one	62364	https://cloud.oebiotech.com/#/lm/network/62364	HMDB0039052							73120805	402593-42-4	CC1=CCC(CC1=O)C(C)(O)CO	AOKPDATZUBLDMG-UHFFFAOYSA-N	Lipids and lipid-like molecules	Prenol lipids	Monoterpenoids	脂质和类脂质分子	异戊烯醇脂质	单萜类化合物	Level 1	54.3	95.4841	70.3	149.0234, 149.0595, 149.0961, 149.1324, 151.1121, 167.0342, 167.0559, 167.0701, 167.0865, 167.1064	M+H-H2O	C10H16O3	-0.804329		15.037	15.0744	15.1567	15.1974	15.2279	15.2007	15.1751	15.2377	15.2007	14.9482	15.0137	15.0118	15.0478	14.9989	15.0482	15.2992	15.2926
12.37_587.4271m/z	587.427	12.3723	LCMS-pos	DG(a-13:0/PGJ2/0:0)	250434	https://cloud.oebiotech.com/#/lm/network/250434	HMDB0297335									CCCCC[C@H](O)\C=C\[C@@H]1[C@@H](C\C=C/CCCC(=O)O[C@@H](CO)COC(=O)CCCCCCCCC(C)CC)C=CC1=O	OEWJXTITLZSGKT-CWXBDOQQSA-N	Lipids and lipid-like molecules	Fatty Acyls	Eicosanoids	脂质和类脂质分子	脂肪酰基类	类二十烷酸	Level 1	54.2	89.1766	68.8	375.2874, 451.2949, 510.5129, 510.7213, 510.7448, 510.7723, 511.0182, 569.3260, 569.4175, 587.4276	M+H-H2O	C36H60O7	-5.84606		16.6917	17.2012	17.0778	9.50679	11.6336	10.4265	12.3785	13.0096	13.5292	19.1452	18.4012	18.6337	18.4573	18.5264	18.271	15.0144	15.1513
7.32_252.1721n	235.169	7.31628	LCMS-pos	6alpha-Carissanol	59191	https://cloud.oebiotech.com/#/lm/network/59191	HMDB0035309	90612		174337				131751702	99957-10-5	CC1=C2C(O)C(CCC2(C)CCC1=O)C(C)(C)O	SFZZQUDRSYFRDA-UHFFFAOYSA-N	Lipids and lipid-like molecules	Prenol lipids	Sesquiterpenoids	脂质和类脂质分子	异戊烯醇脂质	倍半萜类化合物	Level 1	54.2	88.1792	55.1	189.1272, 189.1634, 199.1484, 217.1225, 217.1583, 217.1945, 234.9996, 235.0945, 235.1327, 235.1688	M+H-H2O, M+H	C15H24O3	-1.76916		16.467	16.4749	16.4879	16.6439	16.5712	16.5747	16.5817	16.636	16.5741	16.3308	16.2963	16.3299	16.4121	16.3316	16.3435	16.7131	16.6905
2.49_246.1446m/z	246.145	2.48913	LCMS-pos	Pyroglutamylvaline	115428	https://cloud.oebiotech.com/#/lm/network/115428	HMDB0094651	452554		132991				152416	21282-10-0	CC(C)[C@H](NC(=O)[C@@H]1CCC(=O)N1)C(O)=O	DTSWLLBBGHRXQH-XPUUQOCRSA-N	Organic acids and derivatives	Carboxylic acids and derivatives	Amino acids, peptides, and analogues	有机酸及其衍生物	羧酸及其衍生物	氨基酸、肽和类似物	Level 1	54.1	96.3916	65	227.9351, 228.0864, 228.1347, 229.1180, 245.9460, 246.0750, 246.0953, 246.1140, 246.1371, 246.1437	M+NH4	C10H16N2O4	-0.899907		14.3658	14.2927	14.3745	15.1637	15.1356	15.0573	14.8137	14.817	14.8624	14.5774	14.612	14.6093	14.7851	14.163	14.5	12.9231	13.2994
9.93_420.3314m/z	420.331	9.93062	LCMS-pos	oscr#28	10337	https://cloud.oebiotech.com/#/lm/network/10337			LMFA13040072	79150				86289788		O[C@@H]1C[C@@H](O)[C@H](C)O[C@H]1OCCCCCCCCCCCCCCCC(=O)O	RARJQAOGTFMPFZ-GPQLQYNLSA-N	Lipids and lipid-like molecules	Fatty Acyls	Fatty acids and conjugates	脂质和类脂质分子	脂肪酰基类	脂肪酸和结合物	Level 1	54.1	90.1542	68.1	338.3048, 352.1849, 354.3006, 356.3159, 357.2032, 374.3252, 384.3093, 402.3211, 420.1797, 420.3313	M+NH4	C22H42O6	-1.41986		14.5006	14.5565	13.8126	15.3355	15.2377	14.2261	14.3674	14.7025	14.5009	7.22995	13.1549	12.7414	13.8361	13.1563	13.7444	13.9888	14.7098
1.60_308.1335m/z	308.134	1.60388	LCMS-pos	1,N2-propanodeoxyguanosine	81822	https://cloud.oebiotech.com/#/lm/network/81822	HMDB0059780	410270						5485205		OC[C@H]1O[C@H](C[C@@H]1O)N1C=NC2=C1NC1=NCCCN1C2=O	HGYWFMCWAWUWRE-DJLDLDEBSA-N	Nucleosides, nucleotides, and analogues	Nucleoside and nucleotide analogues	Unclassified	核苷、核苷酸和类似物	核苷和核苷酸类似物		Level 1	54	84.397	88	244.1175, 244.1431, 262.0380, 262.1282, 272.1124, 290.1235, 290.1583, 291.0944, 308.0717, 308.1360	M+H	C13H17N5O4	-5.81202		15.3058	15.2029	15.2877	15.6191	15.7787	15.6444	15.2756	15.1841	15.4484	14.304	14.2766	14.3594	14.1362	14.4144	14.3792	15.693	15.5434
4.18_307.1760m/z	307.176	4.184	LCMS-pos	N1-trans-Feruloylagmatine	60753	https://cloud.oebiotech.com/#/lm/network/60753	HMDB0037107	72156		75544	C18325	cann00999	Biosynthesis of various plant secondary metabolites	46173376		COC1=CC(\C=C\C(=O)NCCCCNC(N)=N)=CC=C1O	UBMDAKWARMURDL-FNORWQNLSA-N	Phenylpropanoids and polyketides	Cinnamic acids and derivatives	Hydroxycinnamic acids and derivatives	苯丙素和聚酮化合物	肉桂酸及其衍生物	羟基肉桂酸及其衍生物	Level 1	53.9	93.7849	52.6	261.1156, 265.1547, 271.0706, 289.0824, 289.1126, 290.1494, 307.0782, 307.0840, 307.1276, 307.1761	M+H	C15H22N4O3	-1.55133		14.9572	14.8264	14.8034	15.0086	14.746	14.5156	14.5817	14.7022	14.7404	14.7265	14.4495	14.0335	14.2419	14.3523	14.0699	15.4799	15.378
6.18_301.0714m/z	301.071	6.18272	LCMS-neg	5,7,3',5'-Tetrahydroxy-6-methylflavanone	34382	https://cloud.oebiotech.com/#/lm/network/34382		52690	LMPK12140201					5321873		C1(O)C=C2OC(C3C=C(O)C=C(O)C=3)CC(=O)C2=C(O)C=1C	UJGWWLIHIJYSGZ-UHFFFAOYSA-N	Phenylpropanoids and polyketides	Flavonoids	Flavans	苯丙素和聚酮化合物	类黄酮	黄烷	Level 1	53.9	93.9111	62.9	286.0478, 286.7980, 286.9081, 287.0794, 287.1145, 287.1414, 287.3439, 287.5115, 301.0352, 301.0714	M-H	C16H14O6	-1.28119		10.7056	11.012	10.9327	10.4405	10.6322	10.8914	11.0242	11.0998	10.6368	10.8346	10.6915	11.062	10.4386	9.66991	10.6665	10.5736	12.1115
12.58_393.3231n	394.33	12.5767	LCMS-pos	N-Linoleoyl Leucine	198485	https://cloud.oebiotech.com/#/lm/network/198485	HMDB0241979							72996889		CCCCCC=CCC=CCCCCCCCC(=O)NC(CC(C)C)C(O)=O	CICRQSYFFGMUEH-UHFFFAOYSA-N	Organic acids and derivatives	Carboxylic acids and derivatives	Amino acids, peptides, and analogues	有机酸及其衍生物	羧酸及其衍生物	氨基酸、肽和类似物	Level 1	53.8	88.9796	52.8	326.2129, 348.3260, 374.4500, 376.3191, 377.3266, 394.2108, 394.2165, 394.2942, 394.3311, 394.3366	M+H, M+Na	C24H43NO3	-3.10024		13.3766	13.9617	14.3484	10.9827	11.3415	11.5559	12.7462	12.1125	13.2024	14.954	15.0278	15.165	15.2096	14.7751	15.0734	12.996	12.9119
4.42_403.1607m/z	403.161	4.4184	LCMS-neg	Xemilofiban	213146	https://cloud.oebiotech.com/#/lm/network/213146	HMDB0259927							10361038		CCOC(=O)CC(NC(=O)CCC(=O)NC1=CC=C(C=C1)C(N)=N)C#C	ZHCINJQZDFCSEL-UHFFFAOYSA-N	Organic acids and derivatives	Carboxylic acids and derivatives	Amino acids, peptides, and analogues	有机酸及其衍生物	羧酸及其衍生物	氨基酸、肽和类似物	Level 1	53.8	94.0384	73.6	268.0353, 268.0802, 313.1423, 335.0742, 336.0685, 357.0137, 357.1554, 403.0761, 403.0824, 403.1609	M+FA-H	C18H22N4O4	-4.45448		16.7251	16.7249	16.7362	17.0302	17.2174	17.0867	17.0411	17.0696	17.0751	16.2009	16.1811	16.113	16.1569	16.2521	16.1451	16.9241	16.811
4.34_211.0840n	234.073	4.33782	LCMS-pos	6-Maleimidocaproic acid	266251	https://cloud.oebiotech.com/#/lm/network/266251		24061						573683	55750-53-3	C1=CC(=O)N(C1=O)CCCCCC(=O)O	WOJKKJKETHYEAC-UHFFFAOYSA-N	Lipids and lipid-like molecules	Fatty Acyls	Fatty acids and conjugates	脂质和类脂质分子	脂肪酰基类	脂肪酸和结合物	Level 1	53.7	98.4732	60.2	163.0389, 164.0705, 166.0860, 176.0342, 176.0708, 176.0912, 177.0542, 194.0444, 194.0540, 194.0810	M+H-H2O, M+H, M+Na	C10H13NO4	-2.01257		22.23	22.2658	22.3078	21.8359	22.0552	21.9703	21.9268	21.8645	21.9672	22.55	22.458	22.6233	22.3964	22.7716	22.6376	22.6238	22.2026
1.91_322.1872m/z	322.187	1.91325	LCMS-pos	Phenylalanylarginine	54010	https://cloud.oebiotech.com/#/lm/network/54010	HMDB0028989	23741		73632				10268029	1238-09-1	N[C@@H](CC1=CC=CC=C1)C(=O)N[C@@H](CCCNC(N)=N)C(O)=O	OZILORBBPKKGRI-RYUDHWBXSA-N	Organic acids and derivatives	Carboxylic acids and derivatives	Amino acids, peptides, and analogues	有机酸及其衍生物	羧酸及其衍生物	氨基酸、肽和类似物	Level 1	53.6	92.8688	66.5	279.6370, 286.1282, 288.1332, 304.1388, 304.1746, 305.0622, 305.1603, 322.0911, 322.1461, 322.1862	M+H	C15H23N5O3	-0.605888		14.6333	14.5112	14.5593	15.145	15.1082	15.0103	15.0649	15.0538	14.9527	14.7902	14.9316	14.9407	15.0299	14.4024	14.7525	13.569	13.8615
11.14_359.2186m/z	359.219	11.1438	LCMS-pos	9alpha-(3-Methyl-2E-butenoyloxy)-4S-hydroxy-10(14)-oplopen-3-one 4-acetate	64072	https://cloud.oebiotech.com/#/lm/network/64072	HMDB0040956	95400		174992				85102275	147742-09-4	CC(C)C1CC(OC(=O)C=C(C)C)C(=C)C2CC(=O)C(C(C)OC(C)=O)C12	VUQPPZBQPRNJCH-UHFFFAOYSA-N	Lipids and lipid-like molecules	Prenol lipids	Sesquiterpenoids	脂质和类脂质分子	异戊烯醇脂质	倍半萜类化合物	Level 1	53.6	89.8934	72.2	135.3543, 151.9255, 164.5490, 182.6218, 267.2689, 277.2168, 279.9114, 299.1978, 341.3058, 359.1802	M+H-H2O	C22H32O5	-8.11934		12.8477	13.1172	12.9396	11.2616	10.1082	10.4157	9.52559	10.9794	10.7825	15.0236	13.5807	14.067	14.001	14.0459	13.9699	11.921	11.962
4.01_245.1857m/z	245.186	4.01123	LCMS-pos	Ile-Ile	266128	https://cloud.oebiotech.com/#/lm/network/266128		23681						7010568		CCC(C)C(C(=O)NC(C(C)CC)C(=O)O)N	BCVIOZZGJNOEQS-XKNYDFJKSA-N	Organic acids and derivatives	Carboxylic acids and derivatives	Amino acids, peptides, and analogues	有机酸及其衍生物	羧酸及其衍生物	氨基酸、肽和类似物	Level 1	53.6	96.4302	64.7	203.0805, 209.1172, 227.1281, 227.1746, 245.0454, 245.0529, 245.0917, 245.1003, 245.1327, 245.1856	M+H	C12H24N2O3	-1.2947		17.4094	17.4491	17.4078	18.2611	18.2042	18.386	18.2535	18.1276	18.0126	17.4666	17.3728	17.5774	17.4845	17.5088	17.5351	16.0211	16.2395
4.56_279.1698m/z	279.17	4.5604	LCMS-pos	Phenylalanylisoleucine	54018	https://cloud.oebiotech.com/#/lm/network/54018	HMDB0028998	23716		74717				7010565	22951-94-6	CC[C@H](C)[C@H](NC(=O)[C@@H](N)CC1=CC=CC=C1)C(O)=O	JWBLQDDHSDGEGR-DRZSPHRISA-N	Organic acids and derivatives	Carboxylic acids and derivatives	Amino acids, peptides, and analogues	有机酸及其衍生物	羧酸及其衍生物	氨基酸、肽和类似物	Level 1	53.6	95.2477	64.2	261.1134, 261.1472, 261.1588, 261.1882, 262.1224, 279.0588, 279.0655, 279.0880, 279.1219, 279.1693	M+H	C15H22N2O3	-2.02166		16.6695	16.6628	16.6144	17.2642	17.2543	17.4127	17.3581	17.3083	17.1123	16.754	16.7984	16.9393	16.9604	16.7176	16.924	15.3975	15.7477
4.45_332.2176m/z	332.218	4.4475	LCMS-pos	Ile-Ser-Leu	261248	https://cloud.oebiotech.com/#/lm/network/261248		18553						145456264		CCC(C)C(C(=O)NC(CO)C(=O)NC(CC(C)C)C(=O)O)N	PELCGFMHLZXWBQ-BJDJZHNGSA-N	Organic acids and derivatives	Carboxylic acids and derivatives	Amino acids, peptides, and analogues	有机酸及其衍生物	羧酸及其衍生物	氨基酸、肽和类似物	Level 1	53.4	90.9373	67.3	286.1279, 296.1973, 314.1237, 314.2078, 315.0999, 332.0424, 332.1063, 332.1405, 332.1754, 332.2176	M+H	C15H29N3O5	-1.25381		13.4506	13.5312	13.4407	14.9251	14.72	14.7927	14.7572	14.8189	14.6639	12.8542	12.9117	13.1951	13.2264	12.5695	13.026	9.73765	10.4422
4.47_181.0860m/z	181.086	4.46962	LCMS-pos	Paeonimetabolin I	209968	https://cloud.oebiotech.com/#/lm/network/209968	HMDB0256079							127381		CC1C2OC3(C)CC(=O)C1CC3(O)O2	WXMARWINOVVAEN-UHFFFAOYSA-N	Organoheterocyclic compounds	Oxepanes	Unclassified	有机杂环化合物	氧杂环己烷		Level 1	53.4	92.7437	62.8	153.0730, 153.0907, 163.0388, 163.0747, 163.1116, 163.1480, 166.0622, 181.0499, 181.0656, 181.0857	M+H-H2O	C10H14O4	0.327423		13.8124	13.8303	13.8815	14.5123	14.5819	14.4505	14.348	14.3781	14.3299	13.1525	13.0246	13.061	13.2156	13.1436	13.1022	13.8274	13.793
8.54_310.2138n	333.203	8.54187	LCMS-pos	16-L1-PhytoP	3417	https://cloud.oebiotech.com/#/lm/network/3417			LMFA02030027					131839830		C(CCCCCCC[C@@H]1CCC(=O)[C@@H]1/C=C/[C@@H](O)CC)(=O)O	PKRZLEANFJWLEJ-PHMYGAEPSA-N	Lipids and lipid-like molecules	Fatty Acyls	Eicosanoids	脂质和类脂质分子	脂肪酰基类	类二十烷酸	Level 1	53.4	95.6636	61.3	161.1326, 171.1162, 173.1325, 207.1375, 239.1813, 249.1839, 257.1898, 275.2001, 293.1726, 293.2096	M+H-H2O, M+Na	C18H30O4	-1.95661		17.4562	17.3897	17.4092	16.8786	16.78	16.7696	16.7095	16.7736	16.5206	18.3776	18.0076	18.0698	18.0033	18.3498	18.0061	17.2448	17.127
9.09_168.1381m/z	168.138	9.08928	LCMS-pos	VERBENONE	213030	https://cloud.oebiotech.com/#/lm/network/213030	HMDB0259787	68005		78315	C09913			29025	18309-32-5	CC1=CC(=O)C2CC1C2(C)C	DCSCXTJOXBUFGB-UHFFFAOYSA-N	Lipids and lipid-like molecules	Prenol lipids	Monoterpenoids	脂质和类脂质分子	异戊烯醇脂质	单萜类化合物	Level 1	53.4	97.4542	57.3	133.1012, 140.0708, 140.9511, 144.9658, 145.0095, 150.0547, 150.1275, 151.1117, 168.0641, 168.1382	M+NH4	C10H14O	-1.40404		13.9149	13.8932	13.9264	13.6255	13.8502	14.3515	13.7392	13.6114	14.264	14.4637	14.278	13.7966	13.626	13.6193	13.7803	13.8889	13.8943
4.99_479.2492m/z	479.249	4.99398	LCMS-neg	Ribociclib	210938	https://cloud.oebiotech.com/#/lm/network/210938	HMDB0257211									CN(C)C(=O)C1=CC2=CN=C(NC3=CC=C(C=N3)N3CCNCC3)N=C2N1C1CCCC1	RHXHGRAEPCAFML-UHFFFAOYSA-N	Organoheterocyclic compounds	Diazinanes	Piperazines	有机杂环化合物	二嗪烷类	哌嗪类	Level 1	53.3	92.9854	62.8	317.1460, 317.1983, 401.2149, 411.1331, 417.2505, 419.2280, 433.2444, 461.2401, 479.1172, 479.2498	M+FA-H	C23H30N8O	-7.58117		15.7917	15.6359	15.6416	15.2078	15.3408	15.2621	15.2495	15.2144	15.2477	16.2285	16.3046	16.3332	16.2236	16.4169	16.3614	15.5352	15.4455
5.58_412.2092n	435.198	5.57793	LCMS-pos	Sonchuside C	256030	https://cloud.oebiotech.com/#/lm/network/256030	HMDB0303146							13855746		CC1C2CCC3(C)CCC(OC4OC(CO)C(O)C(O)C4O)C(C)=C3C2OC1=O	FTCASOKOHIRYPL-UHFFFAOYSA-N	Lipids and lipid-like molecules	Prenol lipids	Terpene lactones	脂质和类脂质分子	异戊烯醇脂质	萜内酯	Level 1	53.3	94.2544	62.6	273.1456, 283.2068, 337.1613, 355.1730, 355.2439, 399.2901, 417.1575, 417.2967, 435.1007, 435.1982	M+Na, M+K, M+NH4	C21H32O8	-1.25375		17.068	17.1349	17.0253	17.6135	17.8082	17.8098	17.8601	17.7709	17.6536	16.1298	16.1449	16.1476	16.1789	16.2203	16.1001	17.0037	16.9211
1.16_252.0874m/z	252.087	1.16497	LCMS-neg	4-Aminophenylmannoside	201540	https://cloud.oebiotech.com/#/lm/network/201540	HMDB0246178							1685		NC1=CC=C(OC2OC(CO)C(O)C(O)C2O)C=C1	MIAKOEWBCMPCQR-UHFFFAOYSA-N	Organic oxygen compounds	Organooxygen compounds	Carbohydrates and carbohydrate conjugates	有机氧化合物	有机氧化合物	碳水化合物和碳水化合物结合物	Level 1	53.2	84.7988	79.2	190.0175, 192.0292, 207.9126, 208.0605, 208.9149, 209.9280, 210.0409, 251.9027, 252.0509, 252.0890	M-H2O-H	C12H17NO6	-1.16644		13.8659	13.6899	13.9199	14.3005	13.9658	14.4762	14.1362	13.9764	13.8362	13.5991	13.4471	13.6196	13.5691	13.7378	13.6413	13.8319	13.8041
4.53_164.0715m/z	164.072	4.53372	LCMS-neg	4-Ethoxybenzamide	201761	https://cloud.oebiotech.com/#/lm/network/201761	HMDB0246418							108776		CCOC1=CC=C(C=C1)C(N)=O	AZEIRPAUJXANCS-UHFFFAOYSA-N	Benzenoids	Benzene and substituted derivatives	Benzoic acids and derivatives	苯类	苯和取代衍生物	苯甲酸及其衍生物	Level 1	53.2	96.098	61.5	147.0323, 147.0450, 147.0569, 149.0099, 150.0321, 151.9962, 163.8963, 164.0181, 164.0341, 164.0715	M-H	C9H11NO2	-1.16614		13.5456	13.4258	13.476	13.3788	13.6882	13.4495	13.4257	13.3769	13.4392	13.8146	13.8351	13.8232	13.78	13.757	13.7891	13.2394	13.1016
3.27_354.0827m/z	354.083	3.27172	LCMS-neg	Indoxyl glucuronide	50887	https://cloud.oebiotech.com/#/lm/network/50887	HMDB0010319	61642		145223	C03033	cann00040,cann00053	Pentose and glucuronate interconversions|Ascorbate and aldarate metabolism	2733785	35804-66-1	O[C@@H]1[C@@H](O)[C@H](OC2=CNC3=CC=CC=C23)O[C@@H]([C@H]1O)C(O)=O	KUYNOZVWCFXSNE-BYNIDDHOSA-N	Organic oxygen compounds	Organooxygen compounds	Carbohydrates and carbohydrate conjugates	有机氧化合物	有机氧化合物	碳水化合物和碳水化合物结合物	Level 1	53.1	90.4583	49.9	226.9852, 227.2224, 239.9028, 262.0731, 274.0704, 285.9425, 287.2672, 287.3509, 310.1158, 353.9290	M+FA-H	C14H15NO7	-1.02649		12.4167	12.4135	12.344	12.1661	12.28	12.3826	12.3615	12.2016	12.3076	12.9311	12.9988	12.8743	12.7364	13.0677	12.8732	11.6236	11.2327
14.90_383.3666m/z	383.367	14.9044	LCMS-pos	23-Dehydrocampestanol	255601	https://cloud.oebiotech.com/#/lm/network/255601	HMDB0302667									C[C@H](C\C=C(/C)C(C)C)C1CCC2C3CCC4C[C@@H](O)CC[C@]4(C)C3CC[C@]12C	ICOBDHPNAUQIMP-XYVHAVRISA-N	Lipids and lipid-like molecules	Steroids and steroid derivatives	Ergostane steroids	脂质和类脂质分子	类固醇和类固醇衍生物	麦角甾烷类固醇	Level 1	53.1	86.6169	60.6	203.1792, 215.1796, 226.5943, 257.2256, 273.2592, 286.8103, 287.4197, 374.4910, 383.2050, 383.3668	M+H-H2O	C28H48O	-1.64889		12.3022	12.6332	12.617	12.6832	12.0839	12.1802	12.1799	12.4595	12.6328	12.4477	12.4296	12.373	12.3739	12.8073	12.838	13.1853	12.6203
1.14_234.0617m/z	234.062	1.14212	LCMS-neg	Glycerol glutamate	207270	https://cloud.oebiotech.com/#/lm/network/207270	HMDB0252840									NC1CCC(=O)OC(O)(OC1=O)C(O)CO	FUICIPDJYGWCSI-UHFFFAOYSA-N	Organic acids and derivatives	Carboxylic acids and derivatives	Amino acids, peptides, and analogues	有机酸及其衍生物	羧酸及其衍生物	氨基酸、肽和类似物	Level 1	53	93.5567	66.1	172.0612, 174.0406, 174.0766, 198.0404, 199.0241, 216.0508, 217.0358, 234.0073, 234.0403, 234.0620	M-H	C8H13NO7	-1.14511		12.9038	12.922	13.2289	13.3836	12.9292	13.152	12.7946	13.1455	12.8631	12.6434	12.6819	13.1522	13.0504	12.6825	12.882	13.1612	13.0473
0.81_145.0140m/z	145.014	0.806267	LCMS-neg	Methoxymalic acid	255318	https://cloud.oebiotech.com/#/lm/network/255318	HMDB0302351							5366084		[H]\C(C(O)=O)=C(/OC)C(O)=O	AHJCDQGRYVBQQZ-NSCUHMNNSA-N	Organic acids and derivatives	Carboxylic acids and derivatives	Dicarboxylic acids and derivatives	有机酸及其衍生物	羧酸及其衍生物	二元酸及其衍生物	Level 1	52.9	95.7413	59.1	116.0353, 116.9273, 117.0194, 127.0035, 127.0509, 127.6970, 127.7415, 128.0347, 129.2246, 145.0140	M-H	C5H6O5	-1.91486		16.5191	16.4186	16.624	16.2931	16.2232	16.0403	16.1366	16.0328	16.2142	15.7727	15.9578	15.9666	15.8784	16.0392	15.8702	17.5362	17.3362
13.66_293.2470m/z	293.247	13.6644	LCMS-pos	Pinolenic Acid methyl ester	267269	https://cloud.oebiotech.com/#/lm/network/267269		45141						35027731	38406-57-4	CCCCCC=CCC=CCCC=CCCCC(=O)OC	UHRQLTPSFITDRF-BYKHLRFOSA-N	Lipids and lipid-like molecules	Fatty Acyls	Lineolic acids and derivatives	脂质和类脂质分子	脂肪酰基类	亚油酸及其衍生物	Level 1	52.9	90.9801	54	223.1699, 243.2102, 261.2208, 275.2005, 293.1055, 293.1359, 293.1442, 293.1729, 293.2102, 293.2469	M+H	C19H32O2	-1.82754		13.2811	13.052	13.3533	10.6693	10.1496	11.3047	11.7052	12.0666	11.8965	13.5389	13.4181	13.3805	13.276	12.8813	13.7445	13.2962	12.9524
3.92_238.0706m/z	238.071	3.91673	LCMS-neg	4-Anilino-4-oxobutanoic acid	82621	https://cloud.oebiotech.com/#/lm/network/82621	HMDB0060758							7598		OC(=O)CCC(O)=NC1=CC=CC=C1	KTFGFGGLCMGYTP-UHFFFAOYSA-N	Benzenoids	Benzene and substituted derivatives	Anilides	苯类	苯和取代衍生物	苯胺类	Level 1	52.9	96.9204	58.8	194.0806, 195.0297, 195.0643, 208.0628, 220.0246, 220.0588, 223.0273, 237.8698, 238.0359, 238.0696	M+FA-H	C10H11NO3	-7.5232		11.9592	12.059	11.9493	12.0121	11.6209	12.0481	11.7085	11.7251	12.0414	12.6275	12.5788	12.598	12.5543	12.6243	12.5848	11.9026	11.8721
4.83_273.1341m/z	273.134	4.83213	LCMS-neg	ascr#7	10271	https://cloud.oebiotech.com/#/lm/network/10271			LMFA13040006	78830				86289656		O([C@@H](CC/C=C/C(=O)O)C)[C@H]1[C@H](O)C[C@@H](O)[C@H](C)O1	GGHOMCWJOMBZEK-LHYQPRBASA-N	Organic oxygen compounds	Organooxygen compounds	Carbohydrates and carbohydrate conjugates	有机氧化合物	有机氧化合物	碳水化合物和碳水化合物结合物	Level 1	52.9	95.0824	63	226.8111, 227.0710, 229.0982, 229.1451, 237.1133, 255.1240, 273.0401, 273.0876, 273.1011, 273.1344	M-H	C13H22O6	-0.785482		12.5693	12.6135	12.6045	11.9962	12.0233	11.6468	11.4967	11.5908	11.7478	12.8259	12.267	12.2817	12.2361	13.0297	12.2725	13.6385	13.419
8.94_323.1861m/z	323.186	8.93607	LCMS-neg	Panaxytriol	6007	https://cloud.oebiotech.com/#/lm/network/6007	HMDB0031928	36484	LMFA05000027		C16792			93484	87005-03-6	C(O)(C=C)C#CC#CCC(O)C(O)CCCCCCC	RDIMTXDFGHNINN-UHFFFAOYSA-N	Lipids and lipid-like molecules	Fatty Acyls	Fatty alcohols	脂质和类脂质分子	脂肪酰基类	脂肪醇	Level 1	52.8	88.1566	55.6	249.1491, 254.9207, 254.9259, 287.1624, 287.2057, 287.3349, 287.5721, 305.1757, 323.1533, 323.1854	M+FA-H	C17H26O3	-1.11045		11.6613	12.0389	11.8158	11.4752	11.1794	11.7668	11.0983	11.1762	11.3704	12.3069	12.3664	11.9998	12.0269	12.1731	12.3151	11.3877	11.2056
5.34_359.1497m/z	359.15	5.34355	LCMS-neg	Isolariciresinol	207962	https://cloud.oebiotech.com/#/lm/network/207962	HMDB0253649							4177125		COC1=CC2=C(C=C1O)C(C(CO)C(CO)C2)C1=CC=C(O)C(OC)=C1	OGFXBIXJCWAUCH-UHFFFAOYSA-N	Lignans, neolignans and related compounds	Aryltetralin lignans	9,9p-dihydroxyaryltetralin lignans	木脂素、新木脂素及相关化合物	芳基四氢化萘木脂素	9,9p-二羟基芳基四氢化萘木脂素	Level 1	52.6	93.0872	55.8	311.1630, 315.1344, 323.1272, 323.1618, 329.1400, 341.1399, 341.1716, 342.1442, 359.1174, 359.1491	M-H	C20H24O6	-0.74321		12.384	12.6062	12.6986	12.632	12.6977	12.7006	12.8139	12.6929	12.6785	12.8819	12.7663	12.7005	12.8753	12.7339	12.9051	11.9221	11.9436
0.70_118.0508m/z	118.051	0.704717	LCMS-neg	Hydroxyethyl glycine	82966	https://cloud.oebiotech.com/#/lm/network/82966	HMDB0061148							12603040		NCC(=O)OCCO	XSISQURPIRTMAY-UHFFFAOYSA-N	Organic acids and derivatives	Carboxylic acids and derivatives	Amino acids, peptides, and analogues	有机酸及其衍生物	羧酸及其衍生物	氨基酸、肽和类似物	Level 1	52.5	97.4339	57.8	100.9255, 101.0242, 106.4939, 108.5143, 108.5586, 108.8260, 117.9205, 117.9285, 118.0416, 118.0509	M-H	C4H9NO3	-1.46935		15.3649	15.6634	15.3114	15.9385	16.1669	15.9736	16.0158	16.0818	15.8546	15.4037	15.128	15.1285	15.6379	15.0453	15.3137	14.9706	14.6708
4.64_284.1255n	307.115	4.64452	LCMS-pos	2-Phenylethyl beta-D-glucopyranoside	54706	https://cloud.oebiotech.com/#/lm/network/54706	HMDB0029819	86524		174715				468284	18997-54-1	OCC1OC(OCCC2=CC=CC=C2)C(O)C(O)C1O	MLRIJUWUQTVDQE-UHFFFAOYSA-N	Organic oxygen compounds	Organooxygen compounds	Carbohydrates and carbohydrate conjugates	有机氧化合物	有机氧化合物	碳水化合物和碳水化合物结合物	Level 1	52.5	88.583	64.6	247.1078, 253.2148, 261.0870, 262.9572, 263.1276, 276.0971, 277.1063, 289.1169, 306.9458, 307.1151	M+Na, M+K, M+NH4	C14H20O6	-1.83458		16.7393	16.7012	16.7035	16.6784	16.7766	16.6568	16.6969	16.5838	16.4741	17.017	16.9564	17.0614	17.103	17.034	16.9328	16.7862	16.7266
9.00_231.1377m/z	231.138	8.99905	LCMS-pos	1'-deoxyabscisic acid	35508	https://cloud.oebiotech.com/#/lm/network/35508			LMPR0103050013	18844				50909797		C(/C1C(C)(C)CC(=O)C=C1C)=C\C(\C)=C/C(O)=O	FCRACOPGPMPSHN-LXGGSRJLSA-N	Lipids and lipid-like molecules	Prenol lipids	Sesquiterpenoids	脂质和类脂质分子	异戊烯醇脂质	倍半萜类化合物	Level 1	52.5	92.5001	55.8	189.1272, 195.1155, 203.1431, 213.0758, 213.1273, 213.1634, 231.0475, 231.0837, 231.1197, 231.1400	M+H-H2O	C15H20O3	-1.16603		12.3657	12.3612	12.3024	13.2108	12.9264	13.3079	12.8372	12.8834	12.8841	11.4144	11.2965	11.2118	11.4046	11.4134	11.1755	12.6055	12.4357
10.79_339.2162m/z	339.216	10.7936	LCMS-neg	13-Oxo-ODE	2976	https://cloud.oebiotech.com/#/lm/network/2976	HMDB0004668	36023	LMFA02000016	68947	C14765	cann00591	Linoleic acid metabolism	6446027	54739-30-9	C(CCCCCCC/C=C\C=C\C(=O)CCCCC)(=O)O	JHXAZBBVQSRKJR-BSZOFBHHSA-N	Lipids and lipid-like molecules	Fatty Acyls	Lineolic acids and derivatives	脂质和类脂质分子	脂肪酰基类	亚油酸及其衍生物	Level 1	52.4	92.409	53.2	226.9035, 226.9692, 271.2278, 287.4977, 293.2116, 297.2432, 338.7606, 339.1628, 339.2018, 339.2083	M+FA-H	C18H30O3	-4.92911		13.1725	13.1468	13.1519	12.7164	12.4964	12.6584	12.4337	12.668	12.6139	13.5066	13.4979	13.5676	13.4938	13.7465	13.5415	12.9227	13.1401
0.69_232.0822m/z	232.082	0.686017	LCMS-neg	alpha-Muramic acid	203359	https://cloud.oebiotech.com/#/lm/network/203359	HMDB0248237							433580		CC(OC1C(N)C(O)OC(CO)C1O)C(O)=O	MSFSPUZXLOGKHJ-UHFFFAOYSA-N	Organic oxygen compounds	Organooxygen compounds	Carbohydrates and carbohydrate conjugates	有机氧化合物	有机氧化合物	碳水化合物和碳水化合物结合物	Level 1	52.4	92.5693	63.7	152.0717, 154.0507, 160.0612, 170.0456, 170.0823, 172.0614, 184.0609, 188.0927, 214.0718, 232.0822	M-H2O-H	C9H17NO7	-1.64872		15.8212	15.6139	15.796	15.4076	15.6182	15.3971	15.7172	15.5494	15.34	15.6638	15.7748	15.8474	15.8471	15.9897	15.7839	16.0773	16.0078
0.81_134.0447m/z	134.045	0.809167	LCMS-pos	(-)-Aspartic acid	48738	https://cloud.oebiotech.com/#/lm/network/48738	HMDB0006483	63097		17364	C00402	cann00250,cann00470	Alanine, aspartate and glutamate metabolism|D-Amino acid metabolism	83887	1783-96-6	N[C@H](CC(O)=O)C(O)=O	CKLJMWTZIZZHCS-UWTATZPHSA-N	Organic acids and derivatives	Carboxylic acids and derivatives	Amino acids, peptides, and analogues	有机酸及其衍生物	羧酸及其衍生物	氨基酸、肽和类似物	Level 1	52.2	97.3301	60.2	108.8103, 111.2039, 113.9638, 116.0344, 116.0709, 122.0068, 127.3755, 127.6684, 127.8855, 134.0447	M+H	C4H7NO4	-0.669827		19.1182	19.0466	19.053	19.713	19.5016	19.859	19.8541	19.8093	19.817	19.0268	18.9904	19.0172	19.0821	18.7894	18.8806	17.7461	18.0411
9.93_379.2099m/z	379.21	9.93455	LCMS-neg	Prostaglandin B2	48265	https://cloud.oebiotech.com/#/lm/network/48265	HMDB0004236			28099	C05954	cann00590	Arachidonic acid metabolism	5288144	13367-85-6	CCCCC[C@@H](O)\C=C\C1=C(C\C=C/CCCC(O)=O)C(=O)CC1	PRFXRIUZNKLRHM-RYPCXPIFSA-N	Lipids and lipid-like molecules	Fatty Acyls	Eicosanoids	脂质和类脂质分子	脂肪酰基类	类二十烷酸	Level 1	52.2	91.9071	62	311.2227, 311.2612, 315.1949, 333.2031, 333.2443, 375.1148, 375.4361, 379.0796, 379.1629, 379.2100	M+FA-H	C20H30O4	-7.99885		14.2245	14.254	14.3041	14.0996	13.8804	14.2289	13.6234	13.8991	13.7068	15.3354	15.1959	15.2269	15.0811	15.2944	15.0537	13.1155	13.2732
12.07_335.2225m/z	335.222	12.0672	LCMS-neg	14-hydroperoxy-5Z,8Z,11Z,15E-eicosatetraenoic acid	3988	https://cloud.oebiotech.com/#/lm/network/3988		74998	LMFA03060045					5283178		C(/C/C=C\CC(OO)/C=C/CCCC)=C/C/C=C\CCCC(=O)O	QONRJGQXXMFQBY-YKEHQFFYSA-N	Lipids and lipid-like molecules	Fatty Acyls	Eicosanoids	脂质和类脂质分子	脂肪酰基类	类二十烷酸	Level 1	52.2	93.8772	48	265.0485, 273.2223, 277.2171, 291.2317, 335.0478, 335.0533, 335.1348, 335.1757, 335.1917, 335.2223	M-H	C20H32O4	-0.975764		13.6877	13.5579	13.649	13.9844	13.7067	13.6957	13.7992	13.8039	13.6514	13.3257	13.6859	13.5403	13.5147	13.6206	13.4175	13.7296	13.6624
7.90_325.2019m/z	325.202	7.89893	LCMS-neg	2,3-dinor-PGE1	3770	https://cloud.oebiotech.com/#/lm/network/3770		36216	LMFA03010169					16061101		C(CCCC[C@@H]1[C@@H](/C=C/[C@@H](O)CCCCC)[C@H](O)CC1=O)(=O)O	GTUGBRJEKVKOKQ-LRSAKWJDSA-N	Lipids and lipid-like molecules	Fatty Acyls	Eicosanoids	脂质和类脂质分子	脂肪酰基类	类二十烷酸	Level 1	52.2	92.8476	57.7	286.6938, 287.1686, 287.3540, 287.4044, 289.1806, 307.1910, 325.0988, 325.1049, 325.1982, 325.2049	M-H	C18H30O5	-0.55674		13.4684	13.4134	13.4898	13.2167	13.0202	12.9545	13.0261	13.069	12.8501	14.2736	13.8543	13.9189	13.9517	13.9493	13.7151	13.1635	13.2679
1.79_257.0779m/z	257.078	1.78983	LCMS-neg	Thymidine glycol	65007	https://cloud.oebiotech.com/#/lm/network/65007	HMDB0042036	96212		174638				3035041	32645-65-1	CC1(O)C(O)N([C@H]2C[C@H](O)[C@@H](CO)O2)C(=O)N=C1O	RKEITGVZZHXKON-SKAWGCAZSA-N	Nucleosides, nucleotides, and analogues	Pyrimidine nucleosides	Pyrimidine 2'-deoxyribonucleosides	核苷、核苷酸和类似物	嘧啶核苷	嘧啶2'-脱氧核糖核苷	Level 1	52	89.0138	68.6	209.0451, 210.9493, 213.0399, 213.0890, 214.0718, 221.8422, 227.0213, 239.0670, 257.0305, 257.0780	M-H2O-H	C10H16N2O7	-0.00952862		14.8063	14.8124	14.8565	14.8155	14.759	14.6236	14.7137	14.6605	14.6028	15.1321	15.1052	15.1655	15.1788	15.2201	15.1111	14.6946	14.66
7.91_330.2400n	369.203	7.90515	LCMS-pos	5,8,12-TriHOME(9)	3175	https://cloud.oebiotech.com/#/lm/network/3175	HMDB0030936	35684	LMFA02000221					5312877		C(CCCC(O)CCC(O)/C=C/CC(O)CCCCCC)(=O)O	LGADJSRSYLFTSG-UXBLZVDNSA-N	Lipids and lipid-like molecules	Fatty Acyls	Fatty acids and conjugates	脂质和类脂质分子	脂肪酰基类	脂肪酸和结合物	Level 1	52	93.5898	56.5	181.1225, 189.1122, 249.2218, 259.2059, 277.2162, 295.0810, 295.2266, 313.0919, 313.1773, 313.2218	M+H-H2O, M+NH4, M+K	C18H34O5	-1.95856		14.8744	14.9943	15.0208	14.0898	13.6466	14.3686	13.8335	14.0923	13.8104	16.0262	15.4278	15.5821	15.6147	16.3838	15.5829	14.463	14.6567
8.14_349.2017m/z	349.202	8.13948	LCMS-neg	17-hydroxy-androstan-1,3-dione	44968	https://cloud.oebiotech.com/#/lm/network/44968			LMST02020112					73242219		C1C(=O)C[C@]2([H])CC[C@@]3([H])[C@]4([H])CC[C@H](O)[C@@]4(C)CC[C@]3([H])[C@@]2(C)C1=O	WIFFAONSZWGQAR-DOXLZLGISA-N	Lipids and lipid-like molecules	Steroids and steroid derivatives	Androstane steroids	脂质和类脂质分子	类固醇和类固醇衍生物	雄甾烷类固醇	Level 1	52	91.7504	47.4	176.9785, 227.0354, 280.9889, 281.8454, 287.1331, 287.2016, 287.3704, 302.9707, 305.2115, 349.2019	M+FA-H	C19H28O3	-1.29636		11.9266	11.7311	11.7133	11.568	11.1714	11.4106	11.4662	11.7793	11.328	11.0971	11.0109	10.4916	10.7439	10.6532	10.7472	11.9302	12.0772
3.89_327.1086m/z	327.109	3.89393	LCMS-neg	Dihydromelilotoside	61732	https://cloud.oebiotech.com/#/lm/network/61732	HMDB0038334							73981563	24696-05-7	OCC1OC(OC2=CC=CC=C2CCC(O)=O)C(O)C(O)C1O	FXEOLMWSBWXMSF-UHFFFAOYSA-N	Organic oxygen compounds	Organooxygen compounds	Carbohydrates and carbohydrate conjugates	有机氧化合物	有机氧化合物	碳水化合物和碳水化合物结合物	Level 1	51.9	89.4443	57.3	264.0511, 283.0384, 283.1295, 287.0704, 287.1970, 287.3175, 298.1422, 327.0349, 327.0745, 327.1083	M-H	C15H20O8	0.164286		12.8348	12.2758	12.058	12.6239	12.8585	12.8288	12.7383	12.6355	12.9863	11.8563	11.9685	12.3435	11.7319	12.13	11.9586	12.4253	12.1327
4.69_373.1501m/z	373.15	4.69358	LCMS-neg	3-Hydroxy-4-isopropylbenzyl alcohol 3-glucoside	62662	https://cloud.oebiotech.com/#/lm/network/62662	HMDB0039385	93961		175188				85300726	359875-75-5	CC(C)C1=C(OC2OC(CO)C(O)C(O)C2O)C=C(CO)C=C1	IILRAPUPZQMHJL-UHFFFAOYSA-N	Lipids and lipid-like molecules	Prenol lipids	Terpene glycosides	脂质和类脂质分子	异戊烯醇脂质	萜烯苷	Level 1	51.9	95.4404	58.6	327.1841, 329.1154, 329.1500, 343.0808, 355.0811, 373.0559, 373.0621, 373.1010, 373.1441, 373.1510	M+FA-H	C16H24O7	-0.861275		14.8081	14.8258	14.8046	14.8752	14.994	14.8337	14.8773	14.9404	14.7571	14.6968	14.62	14.5996	14.7498	14.6416	14.582	15.1647	14.8985
5.60_313.1307n	336.12	5.60063	LCMS-pos	N-cis-Feruloyltyramine	60142	https://cloud.oebiotech.com/#/lm/network/60142	HMDB0036381	91524						6440659	80510-09-4	COC1=C(O)C=CC(\C=C/C(/O)=N/CCC2=CC=C(O)C=C2)=C1	NPNNKDMSXVRADT-UITAMQMPSA-N	Phenylpropanoids and polyketides	Cinnamic acids and derivatives	Hydroxycinnamic acids and derivatives	苯丙素和聚酮化合物	肉桂酸及其衍生物	羟基肉桂酸及其衍生物	Level 1	51.9	98.7296	56.4	287.2731, 287.8846, 290.0976, 293.1860, 300.2041, 318.0931, 318.2140, 319.1662, 335.6975, 336.1200	M+Na, M+K, M+H	C18H19NO4	-2.2469		15.7956	15.7966	15.7478	16.0605	16.1144	15.9184	15.6672	16.3657	17.3151	16.1503	16.3595	16.1011	16.2946	16.2668	16.2691	13.7248	14.4221
7.34_248.1399n	249.147	7.33918	LCMS-pos	Quadrone	276318	https://cloud.oebiotech.com/#/lm/network/276318		67786			C09537			197204	66550-08-1	CC1(CC23C4CCC1C2CC(=O)C3COC4=O)C	BBIDMUQZCCGABN-UHFFFAOYSA-N	Lipids and lipid-like molecules	Prenol lipids	Diterpenoids	脂质和类脂质分子	异戊烯醇脂质	二萜类化合物	Level 1	51.9	94.5205	58.7	185.1324, 189.1270, 203.1428, 213.1273, 213.1633, 231.0494, 231.1376, 231.1716, 249.1118, 249.1477	M+H, M+K, M+Na	C15H20O3	-5.57974		16.4884	16.4307	16.4175	16.6201	16.5873	16.6963	16.6194	16.6213	16.5051	16.4472	16.3547	16.4288	16.4212	16.3041	16.3324	16.3853	16.5156
3.94_143.0348m/z	143.035	3.9399	LCMS-neg	5-Hydroxy-4-pentenoic acid d-lactone	63377	https://cloud.oebiotech.com/#/lm/network/63377	HMDB0040145							147020	26638-97-1	O=C1CCC=CO1	VEFDLKXOSOFUIN-UHFFFAOYSA-N	Organoheterocyclic compounds	Pyrans	Pyranones and derivatives	有机杂环化合物	吡喃	吡喃酮及其衍生物	Level 1	51.8	97.8895	56.7	113.0241, 115.0398, 115.0763, 125.0240, 125.0608, 126.0557, 127.6757, 127.7453, 142.0502, 143.0345	M+FA-H	C5H6O2	-1.81271		14.0202	14.0167	13.9768	14.3705	14.5995	14.4155	14.4349	14.2791	14.381	13.1703	13.1273	13.0971	13.0841	13.306	13.1777	14.5409	14.0422
6.28_306.1343m/z	306.134	6.27662	LCMS-neg	Ximoprofen	213148	https://cloud.oebiotech.com/#/lm/network/213148	HMDB0259932			48521				68756		CC(C(O)=O)C1=CC=C(C=C1)C1CCCC(C1)=NO	IQPPOXSMSDPZKU-UHFFFAOYSA-N	Phenylpropanoids and polyketides	Phenylpropanoic acids	Unclassified	苯丙素和聚酮化合物	苯丙酸		Level 1	51.8	96.1227	56.3	263.0826, 265.5401, 286.6813, 286.6972, 286.8248, 286.8347, 287.0466, 287.1718, 306.0992, 306.1344	M+FA-H	C15H19NO3	-1.54052		11.0805	10.7414	10.7413	9.64793	10.5068	9.62209	10.1515	9.94695	10.022	10.6896	10.565	10.2622	10.2914	9.63734	9.99465	11.905	11.4762
0.83_342.1157n	365.105	0.82635	LCMS-pos	Lactulose	47194	https://cloud.oebiotech.com/#/lm/network/47194	HMDB0000740	916		6359	C07064			11333	4618-18-2	OC[C@H]1O[C@](O)(CO)[C@@H](O)[C@@H]1O[C@@H]1O[C@H](CO)[C@H](O)[C@H](O)[C@H]1O	JCQLYHFGKNRPGE-FCVZTGTOSA-N	Organic oxygen compounds	Organooxygen compounds	Carbohydrates and carbohydrate conjugates	有机氧化合物	有机氧化合物	碳水化合物和碳水化合物结合物	Level 1	51.6	93.3498	54.8	329.1340, 329.1705, 346.9921, 347.0946, 347.1321, 347.1400, 347.1452, 347.1836, 365.0310, 365.1050	M+NH4, M+Na	C12H22O11	-1.35295		19.7412	19.709	19.7552	19.9732	19.569	19.9501	20.1165	20.2497	20.2697	18.9916	19.0013	19.319	19.0853	18.9028	19.0099	19.5096	20.3192
6.58_351.2173m/z	351.217	6.58167	LCMS-neg	PGF3alpha	3742	https://cloud.oebiotech.com/#/lm/network/3742	HMDB0002122		LMFA03010138	36075	C06476			5280940	745-64-2	[C@H]1(/C=C/[C@@H](O)C/C=C\CC)[C@H](O)C[C@H](O)[C@@H]1C/C=C\CCCC(=O)O	SAKGBZWJAIABSY-SAMSIYEGSA-N	Lipids and lipid-like molecules	Fatty Acyls	Eicosanoids	脂质和类脂质分子	脂肪酰基类	类二十烷酸	Level 1	51.6	94.9385	52.5	207.1753, 219.1752, 223.0939, 237.1849, 245.1544, 287.2988, 333.2021, 333.2074, 351.1368, 351.2179	M-H	C20H32O5	-1.01812		16.1893	16.1645	16.1875	17.1851	16.413	16.5742	16.368	16.5136	16.5685	15.6641	15.6729	15.7253	15.7707	15.7473	15.733	16.0581	16.1449
4.34_386.1934n	409.183	4.33782	LCMS-pos	Corchoionol C 9-glucoside	54663	https://cloud.oebiotech.com/#/lm/network/54663	HMDB0029772	86479		168230				13857517		CC(OC1OC(CO)C(O)C(O)C1O)\C=C\C1(O)C(C)=CC(=O)CC1(C)C	SWYRVCGNMNAFEK-AATRIKPKSA-N	Lipids and lipid-like molecules	Fatty Acyls	Fatty acyl glycosides	脂质和类脂质分子	脂肪酰基类	脂肪酰糖苷	Level 1	51.5	96.74	53.4	389.1692, 398.7197, 407.1780, 407.2277, 407.7260, 415.7093, 416.2094, 416.7326, 423.2329, 425.1560	M+NH4, M+K, M+Na, M+H, M+H-H2O	C19H30O8	-1.76726		20.7851	20.7696	20.7684	20.7829	20.9549	20.7744	20.7988	20.8354	20.7795	20.562	20.5206	20.588	20.4726	20.5769	20.6088	21.2177	21.2216
4.76_173.0816m/z	173.082	4.76263	LCMS-neg	2,4-Dimethyladipic acid	81777	https://cloud.oebiotech.com/#/lm/network/81777	HMDB0059727			89933				549851		CC(CC(C)C(O)=O)CC(O)=O	OEEUPULXQBRPEO-UHFFFAOYSA-N	Lipids and lipid-like molecules	Fatty Acyls	Fatty acids and conjugates	脂质和类脂质分子	脂肪酰基类	脂肪酸和结合物	Level 1	51.5	98.2021	51.2	145.0647, 151.9717, 154.9476, 154.9989, 155.0707, 173.0093, 173.0225, 173.0455, 173.0589, 173.0816	M-H	C8H14O4	-2.00875		14.6417	14.6448	14.6111	15.078	15.0157	14.8929	14.8226	14.8576	14.8866	14.6634	14.5819	14.5352	14.5148	14.5912	14.4566	14.6307	14.6084
5.62_358.1410n	341.138	5.62307	LCMS-pos	(7'x,8'x)-4,7'-Epoxy-3,8'-bilign-7-ene-3,5'-dimethoxy-4',9,9'-triol	64375	https://cloud.oebiotech.com/#/lm/network/64375	HMDB0041276	95690		175608				131753094		COC1=CC(\C=C/CO)=CC2=C1OC(C2CO)C1=CC(OC)=C(O)C=C1	KUSXBOZNRPQEON-ARJAWSKDSA-N	Phenylpropanoids and polyketides	2-arylbenzofuran flavonoids	Unclassified	苯丙素和聚酮化合物	2-芳基苯并呋喃类黄酮		Level 1	51.5	93.0136	53.9	279.1009, 280.1096, 291.1003, 292.1085, 295.1345, 296.1034, 309.1109, 311.1272, 323.1269, 341.1418	M+H-H2O, M+Na, M+K	C20H22O6	-1.66468		16.4445	16.4199	16.3291	15.7314	15.5361	15.8582	15.9982	16.1096	15.8347	17.336	17.217	17.1648	17.3369	17.0903	17.3328	15.1055	15.9067
0.81_377.0686m/z	377.069	0.809167	LCMS-pos	Glucose lactate pyruvate	207219	https://cloud.oebiotech.com/#/lm/network/207219	HMDB0252783									CC(O)C(=O)OOC(=O)C(=O)CC1(O)OC(CO)C(O)C(O)C1O	FWQWYTQHEPIGFR-UHFFFAOYSA-N	Organic oxygen compounds	Organooxygen compounds	Carbohydrates and carbohydrate conjugates	有机氧化合物	有机氧化合物	碳水化合物和碳水化合物结合物	Level 1	51.4	90.1863	66.7	341.1704, 342.1149, 358.9447, 358.9899, 359.0572, 359.1115, 359.1433, 359.1808, 360.1296, 377.0682	M+Na	C12H18O12	-1.30119		17.6431	17.5522	17.5642	17.4865	17.2905	17.3669	17.377	17.4261	17.7657	17.4145	17.24	17.4743	17.4398	17.5003	17.5175	17.9596	17.8386
1.14_233.1494m/z	233.149	1.14088	LCMS-pos	Spermic acid 2	52174	https://cloud.oebiotech.com/#/lm/network/52174	HMDB0013075							167029	14209-33-7	OC(=O)CCNCCCCNCCC(O)=O	DGMOQCHIPOPXEK-UHFFFAOYSA-N	Organic acids and derivatives	Carboxylic acids and derivatives	Amino acids, peptides, and analogues	有机酸及其衍生物	羧酸及其衍生物	氨基酸、肽和类似物	Level 1	51.4	93.838	60.8	215.0819, 215.1389, 216.0853, 216.1054, 216.1223, 233.0613, 233.0886, 233.1126, 233.1242, 233.1479	M+H	C10H20N2O4	-0.916987		15.7974	15.7155	15.7845	16.7156	16.4823	16.6404	16.4209	16.367	16.4615	15.8169	15.9037	15.8992	15.985	15.5483	15.7998	14.0056	14.3094
3.39_238.1072m/z	238.107	3.38965	LCMS-pos	1-Carboxyethylphenylalanine	197254	https://cloud.oebiotech.com/#/lm/network/197254	HMDB0240628							127261991	123300-05-0	C[C@@H](N[C@@H](CC1=CC=CC=C1)C(O)=O)C(O)=O	MSBSJGQKNVMMQB-SCZZXKLOSA-N	Organic acids and derivatives	Carboxylic acids and derivatives	Amino acids, peptides, and analogues	有机酸及其衍生物	羧酸及其衍生物	氨基酸、肽和类似物	Level 1	51.3	89.5582	60.5	213.9248, 214.9225, 214.9640, 220.0605, 220.0974, 220.1157, 226.8598, 237.9793, 238.0700, 238.1084	M+H	C12H15NO4	-0.583422		14.5478	14.5286	14.5609	14.549	14.7888	14.5673	14.4172	14.4255	14.4424	14.9251	15.0251	14.9729	14.9401	14.9437	15.0736	14.1478	13.9098
8.33_375.1783m/z	375.178	8.33035	LCMS-neg	Yucalexin P15	60428	https://cloud.oebiotech.com/#/lm/network/60428	HMDB0036753	91780		169812				131752048	119626-52-7	CC1(C)[C@H](O)C(=O)C[C@]2(C)[C@@H]1CC=C1[C@H](O)[C@@](C)(C=C)C(=O)C=C21	WNHOOXVMGONUHL-XUMBOQAASA-N	Lipids and lipid-like molecules	Prenol lipids	Diterpenoids	脂质和类脂质分子	异戊烯醇脂质	二萜类化合物	Level 1	51.2	94.101	50.4	271.1313, 289.1803, 300.1335, 306.9186, 307.1913, 307.2280, 311.1630, 329.1730, 329.2141, 375.1788	M+FA-H	C20H26O4	-9.10802		14.7048	14.8188	14.9036	13.7464	13.8474	13.7395	13.6374	13.7689	13.4876	15.8675	15.8127	15.6736	16.0407	15.781	15.7171	14.107	14.545
6.63_397.2206m/z	397.221	6.62847	LCMS-neg	Cinncassiol D4	58981	https://cloud.oebiotech.com/#/lm/network/58981	HMDB0035064							75144800	84807-46-5	CC(C)C1CC2C3(O)C4OC(O)(CC2(C)C2(O)CC(O)C(C)C42)C13C	HYKMWLWHCAPOKZ-UHFFFAOYSA-N	Lipids and lipid-like molecules	Prenol lipids	Sesquiterpenoids	脂质和类脂质分子	异戊烯醇脂质	倍半萜类化合物	Level 1	51.1	93.2349	56.1	317.1721, 327.2178, 328.9034, 329.2331, 329.2715, 333.2012, 333.2063, 349.2036, 351.2151, 397.2204	M+FA-H	C20H32O5	-7.42663		14.1784	14.0825	14.0988	13.2446	13.1895	13.1439	12.9974	13.1364	12.9533	15.1327	15.0539	15.1459	15.0551	15.2865	15.044	13.449	13.2435
0.76_145.0495m/z	145.049	0.75795	LCMS-pos	D-1,5-Anhydrofructose	64642	https://cloud.oebiotech.com/#/lm/network/64642	HMDB0041561			168816				14299935	75414-43-6	OCC1OCC(=O)C(O)C1O	OCLOLUFOLJIQDC-UHFFFAOYSA-N	Organoheterocyclic compounds	Oxanes	Unclassified	有机杂环化合物	氧杂环己烷		Level 1	51	97.0937	51.4	117.0703, 118.9674, 121.9662, 127.0390, 127.0491, 127.4413, 128.0341, 128.0707, 144.9587, 145.0494	M+H-H2O	C6H10O5	-0.490369		18.651	19.0226	19.4551	18.0301	18.113	18.2527	18.2986	18.3735	18.4579	19.0916	19.1606	19.2567	19.2533	19.4436	19.3907	19.1149	19.2202
11.78_305.2444m/z	305.244	11.7824	LCMS-pos	15-oxo-11Z,13E-eicosadienoic acid	2095	https://cloud.oebiotech.com/#/lm/network/2095		45658	LMFA01060073	72844				5283013	105835-44-7	C(/C=C\C=C\C(=O)CCCCC)CCCCCCCCC(=O)O	QZCMHXPXGACWLJ-QWAPPMFBSA-N	Lipids and lipid-like molecules	Fatty Acyls	Fatty acids and conjugates	脂质和类脂质分子	脂肪酰基类	脂肪酸和结合物	Level 1	50.9	91.291	47.3	185.1312, 241.1942, 259.2057, 287.1638, 287.2381, 305.1566, 305.1780, 305.1830, 305.2184, 305.2451	M+H-H2O	C20H34O3	-9.59015		17.6346	17.8895	17.9541	16.9574	17.0159	17.1475	17.306	17.569	17.5997	17.9153	17.9529	17.9505	17.9972	17.9369	17.9309	17.609	17.7054
4.76_422.1217n	421.114	4.76263	LCMS-neg	Catechin 5-O-beta-D-apiofuranoside	28874	https://cloud.oebiotech.com/#/lm/network/28874		47270	LMPK12020054					44257080		C1(O)C=C2O[C@H](C3C=C(O)C(O)=CC=3)[C@@H](O)CC2=C(O[C@@H]2OC[C@@](CO)(O)[C@H]2O)C=1	CQLVDGMTYYDVHM-YAVHWGEVSA-N	Phenylpropanoids and polyketides	Flavonoids	Flavans	苯丙素和聚酮化合物	类黄酮	黄烷	Level 1	50.8	74.9481	58.3	209.0815, 221.0454, 221.0792, 241.0532, 259.0640, 281.0663, 311.0769, 333.1007, 359.1335, 421.1136	M-H, M+FA-H	C20H22O10	0.854135		15.1252	15.2492	15.3547	15.7908	15.4982	15.6405	15.5283	15.5145	15.3988	14.8725	15.0337	14.8094	14.9338	15.0504	15.1312	14.9724	15.2197
5.55_419.1920m/z	419.192	5.55207	LCMS-neg	6-Epi-7-isocucurbic acid glucoside	54673	https://cloud.oebiotech.com/#/lm/network/54673	HMDB0029782	86489		168143				131750903	176486-13-8	CC\C=C\CC1C(CC(O)=O)CCC1OC1OC(CO)C(O)C(O)C1O	GJZJZRWFRZFTEE-ONEGZZNKSA-N	Lipids and lipid-like molecules	Fatty Acyls	Fatty acyl glycosides	脂质和类脂质分子	脂肪酰基类	脂肪酰糖苷	Level 1	50.8	94.7374	48.7	373.1140, 373.1190, 373.1852, 373.2601, 375.4323, 419.0926, 419.1351, 419.1776, 419.1848, 419.1929	M+FA-H	C18H30O8	-0.602112		15.61	15.6854	15.631	15.5108	15.5423	15.3753	15.4316	15.4056	15.3464	14.9694	15.1196	15.0917	14.9719	15.1227	15.2238	16.3144	16.1324
6.59_317.2104m/z	317.21	6.58873	LCMS-pos	(-)-Leucothol C	36029	https://cloud.oebiotech.com/#/lm/network/36029		53657	LMPR0104180004					42608227		[C@@H]12C(C)=C[C@]3(C[C@@]4(O)[C@@H](O)C(C)(C)[C@@H](O)C[C@]4([H])C(=C)[C@]3([H])CC1)[C@@H]2O	RPVINCFOPQZXJM-UIVPEWPISA-N	Organic oxygen compounds	Organooxygen compounds	Alcohols and polyols	有机氧化合物	有机氧化合物	醇和多元醇	Level 1	50.8	92.9185	54.2	217.1221, 225.1639, 253.1951, 271.2050, 281.1895, 299.2001, 317.0954, 317.1355, 317.1737, 317.2101	M+H-H2O	C20H30O4	-2.04016		16.2493	16.146	16.2058	16.9364	16.5078	16.469	16.4068	16.315	16.3073	16.1122	16.1751	16.154	16.1319	16.316	16.12	16.197	16.0729
2.62_168.0664m/z	168.066	2.62112	LCMS-neg	(3R)-3-Hydroxy-N-[(3S)-2-oxooxolan-3-yl]butanamide	199222	https://cloud.oebiotech.com/#/lm/network/199222	HMDB0243607							130846		CC(O)CC(=O)NC1CCOC1=O	FIXDIFPJOFIIEC-UHFFFAOYSA-N	Organic acids and derivatives	Carboxylic acids and derivatives	Amino acids, peptides, and analogues	有机酸及其衍生物	羧酸及其衍生物	氨基酸、肽和类似物	Level 1	50.7	94.9626	54.6	138.0557, 140.0715, 150.0558, 151.0036, 153.0063, 166.0148, 168.0118, 168.0288, 168.0392, 168.0662	M-H2O-H	C8H13NO4	-1.32954		11.2902	11.135	11.0902	11.3495	11.4438	11.4006	11.542	11.5653	11.3161	11.2014	11.2087	11.2828	11.175	11.1408	11.3675	11.2392	11.1465
8.95_334.2113n	335.219	8.95337	LCMS-pos	ent-8-J2-IsoP	4225	https://cloud.oebiotech.com/#/lm/network/4225		75103	LMFA03110058					52921954		C(CCC/C=C\C[C@@H](O)/C=C/[C@@H]1C=CC(=O)[C@@H]1CCCCC)(=O)O	HZNAHHXOHNFXDH-INZCJKSWSA-N	Organic acids and derivatives	Hydroxy acids and derivatives	Medium-chain hydroxy acids and derivatives	有机酸及其衍生物	羟基酸及其衍生物	中链羟基酸及其衍生物	Level 1	50.6	93.346	47.8	250.1769, 261.0746, 289.1906, 299.1999, 317.2083, 335.0947, 335.1649, 335.1711, 335.1769, 335.2180	M+H, M+Na	C20H30O4	-9.16662		18.9896	18.9239	18.9047	18.6379	18.5898	18.444	18.3181	18.3832	18.1761	19.6967	19.7403	19.7202	19.7221	19.9068	19.6384	18.7887	18.4217
1.79_347.0983m/z	347.098	1.78983	LCMS-neg	6,7-dihydroxy-4-oxo-2-heptenoic acid	1795	https://cloud.oebiotech.com/#/lm/network/1795		35597	LMFA01050242					5312796		C(/C=C/C(=O)CC(O)CO)(=O)O	HBKNKDDAXCBQRH-OWOJBTEDSA-N	Organic acids and derivatives	Keto acids and derivatives	Medium-chain keto acids and derivatives	有机酸及其衍生物	酮酸及其衍生物	中链酮酸及其衍生物	Level 1	50.5	84.3955	59.9	252.9407, 270.9501, 272.9289, 284.9713, 286.9481, 301.0929, 314.9413, 346.9666, 347.0609, 347.1001	2M-H	C7H10O5	-0.324412		15.5093	15.5036	15.4876	15.4274	15.4273	15.4732	15.3745	15.3752	15.3679	15.6436	15.5623	15.5591	15.6092	15.644	15.5676	15.7266	15.5275
9.73_291.1927m/z	291.193	9.73333	LCMS-pos	Methylgingerol	54735	https://cloud.oebiotech.com/#/lm/network/54735	HMDB0029852	86546						71391212		CCCCCC(O)CC(=O)CCC1=CC=C(OC)C(OC)=C1	CTGAPJBPSCUFRO-UHFFFAOYSA-N	Benzenoids	Benzene and substituted derivatives	Methoxybenzenes	苯类	苯和取代衍生物	甲氧基苯类	Level 1	50.5	90.6139	45.1	161.0957, 163.1111, 165.0910, 207.1367, 233.1527, 245.1887, 255.1726, 273.1845, 291.1570, 291.1919	M+H-H2O	C18H28O4	-9.07694		16.0327	16.016	16.0167	16.0741	16.0089	16.0142	16.0953	16.1285	16.0454	15.944	15.9964	16.0363	16.0456	16.1348	16.1211	16.111	16.1491
10.63_337.2342m/z	337.234	10.6312	LCMS-pos	PGH1	3669	https://cloud.oebiotech.com/#/lm/network/3669		36118	LMFA03010044	91133				5283048	52589-22-7	[C@H]1(/C=C/[C@@H](O)CCCCC)[C@@H]2OO[C@@H](C2)[C@@H]1CCCCCCC(=O)O	NTAYABHEVAQSJS-CDIPTNKSSA-N	Lipids and lipid-like molecules	Fatty Acyls	Eicosanoids	脂质和类脂质分子	脂肪酰基类	类二十烷酸	Level 1	50.3	91.5572	53.5	249.1455, 249.1823, 263.2006, 263.2369, 277.2140, 291.1936, 319.2250, 337.1075, 337.1763, 337.2327	M+H-H2O	C20H34O5	-8.73007		17.2887	17.4922	17.581	16.5498	16.4935	16.7134	16.7522	17.114	17.2005	17.5035	17.5691	17.5968	17.6486	17.5811	17.6022	17.3196	17.506
4.26_393.1766m/z	393.177	4.26053	LCMS-neg	(1S,2S,4S,5S)-2,4,7-Thujanetriol 4-glucoside	57855	https://cloud.oebiotech.com/#/lm/network/57855	HMDB0033645	89444		168435				85282611	240495-80-1	CC(C)(O)C12CC1C(C)(CC2O)OC1OC(CO)C(O)C(O)C1O	XCEFCWBOZHJCAP-UHFFFAOYSA-N	Lipids and lipid-like molecules	Prenol lipids	Terpene glycosides	脂质和类脂质分子	异戊烯醇脂质	萜烯苷	Level 1	50.3	96.0002	46.3	325.0922, 345.1347, 347.0753, 347.1706, 348.0679, 355.1050, 375.1205, 393.0818, 393.1287, 393.1768	M+FA-H	C16H28O8	0.032374		16.7113	16.7143	16.7194	16.8592	16.9745	16.899	16.8528	16.7992	16.8393	16.8302	16.9527	16.8397	16.8897	16.9407	16.8818	16.6003	16.4996
7.03_399.2361m/z	399.236	7.02563	LCMS-neg	11-Epi-PGF2a	51170	https://cloud.oebiotech.com/#/lm/network/51170	HMDB0011137			27595	C05959	cann00590	Arachidonic acid metabolism	53480669		CCCCC[C@H](O)\C=C\[C@H]1[C@@H](O)CC(O)C1C\C=C/CCCC(O)=O	PXGPLTODNUVGFL-BTJIPTOOSA-N	Lipids and lipid-like molecules	Fatty Acyls	Eicosanoids	脂质和类脂质分子	脂肪酰基类	类二十烷酸	Level 1	50.2	93.6587	51.2	321.2024, 329.2319, 331.2488, 331.2908, 333.2025, 349.1989, 351.2146, 353.1883, 353.2306, 399.2363	M+FA-H	C20H34O5	-7.77272		13.8868	13.7692	13.7733	12.8543	12.5345	12.7531	12.4941	12.5062	12.4295	14.6645	14.6476	14.6991	14.6503	14.8884	14.567	13.3386	13.0899
7.17_397.2203m/z	397.22	7.16605	LCMS-neg	(ent-6alpha,7alpha,16alphaH)-6,7,17-Trihydroxy-19-kauranoic acid	60431	https://cloud.oebiotech.com/#/lm/network/60431	HMDB0036756	91783						131751098	56064-72-3	CC12CCCC(C)(C1C(O)C(O)C13CC(CO)C(C1)CCC23)C(O)=O	FQXFNQBHZJYODR-UHFFFAOYSA-N	Lipids and lipid-like molecules	Prenol lipids	Diterpenoids	脂质和类脂质分子	异戊烯醇脂质	二萜类化合物	Level 1	49.9	94.7846	49.8	311.2217, 328.9023, 329.2332, 333.2044, 351.2151, 375.3817, 397.1378, 397.1454, 397.1554, 397.2204	M+FA-H	C20H32O5	-8.26947		15.7792	15.8056	15.8525	15.7756	15.1826	15.6891	15.07	15.3016	15.2443	16.7731	16.4153	16.5446	16.6635	16.6485	16.4606	14.7959	15.1845
0.74_221.0898n	204.086	0.740967	LCMS-pos	(2R,5S)-5-Amino-1,2,6,7-tetrahydroxyoctane-3,4-dione	209321	https://cloud.oebiotech.com/#/lm/network/209321	HMDB0255319							76090650		CC(O)C(O)C(N)C(=O)C(=O)C(O)CO	KFTDHDXFEXLYOC-UHFFFAOYSA-N	Organic oxygen compounds	Organooxygen compounds	Carbohydrates and carbohydrate conjugates	有机氧化合物	有机氧化合物	碳水化合物和碳水化合物结合物	Level 1	49.8	91.2271	52.4	163.0052, 168.0654, 172.0115, 172.5120, 181.0155, 186.0220, 186.0761, 186.1123, 204.0561, 204.0866	M+H-H2O, M+H	C8H15NO6	-0.813857		19.0225	19.0237	19.0698	18.7183	18.6922	18.8119	18.7961	18.7839	18.9585	19.1264	19.1314	19.1725	19.1493	19.1999	19.0423	19.1173	19.2355
1.54_271.1642n	254.161	1.53878	LCMS-pos	Arginylproline	53756	https://cloud.oebiotech.com/#/lm/network/53756	HMDB0028717	23679		141419				151003	2418-69-1	N[C@@H](CCCNC(N)=N)C(=O)N1CCC[C@H]1C(O)=O	LQJAALCCPOTJGB-YUMQZZPRSA-N	Organic acids and derivatives	Carboxylic acids and derivatives	Amino acids, peptides, and analogues	有机酸及其衍生物	羧酸及其衍生物	氨基酸、肽和类似物	Level 1	49.6	96.1139	46.5	220.1073, 236.0530, 236.0747, 236.0957, 236.1753, 237.1343, 254.0621, 254.1013, 254.1431, 254.1604	M+H-H2O, M+	C11H21N5O3	-0.870154		15.6535	15.6411	15.6904	16.6507	16.6654	16.6361	16.4454	16.3603	16.6729	15.2995	15.5067	15.5918	15.3997	15.0378	15.4248	14.0648	14.328
2.09_315.0724m/z	315.072	2.08962	LCMS-neg	Protocatechuic acid 4-glucoside	256675	https://cloud.oebiotech.com/#/lm/network/256675	HMDB0303826									OCC1OC(OC2=C(O)C=C(C=C2)C(O)=O)C(O)C(O)C1O	HFFREILXLCWCQH-UHFFFAOYSA-N	Organic oxygen compounds	Organooxygen compounds	Carbohydrates and carbohydrate conjugates	有机氧化合物	有机氧化合物	碳水化合物和碳水化合物结合物	Level 1	49.6	93.5236	50.3	230.0666, 232.0588, 246.8837, 246.9439, 247.0110, 247.8410, 255.0507, 271.8369, 315.0348, 315.0718	M-H	C13H16O9	0.636511		14.3185	14.282	14.342	14.9063	15.2438	15.0733	15.1344	15.0638	14.9485	13.3327	13.3149	13.368	13.2129	13.5021	13.4632	14.3024	14.0026
4.21_405.0496m/z	405.05	4.21433	LCMS-neg	1-O-p-Coumaroyl-(b-D-glucose 6-O-sulfate)	64277	https://cloud.oebiotech.com/#/lm/network/64277	HMDB0041174	95596		168991				131753056		OC1C(COS(O)(=O)=O)OC(OC(=O)\C=C\C2=CC=C(O)C=C2)C(O)C1O	OMFHKRCSRGUKRK-ZZXKWVIFSA-N	Phenylpropanoids and polyketides	Cinnamic acids and derivatives	Hydroxycinnamic acids and derivatives	苯丙素和聚酮化合物	肉桂酸及其衍生物	羟基肉桂酸及其衍生物	Level 1	49	89.7216	46.3	319.1638, 327.1911, 337.0729, 345.2035, 359.1325, 359.1712, 372.9982, 375.4429, 387.2127, 405.0493	M-H	C15H18O11S	-0.163492		13.9778	13.9348	14.0548	12.5776	12.64	12.5896	12.5447	12.3264	11.9728	14.1641	14.38	14.2216	14.2829	14.3952	14.205	14.8204	14.6486
0.74_259.0219m/z	259.022	0.74045	LCMS-neg	D-Myoinositol 4-phosphate	258415	https://cloud.oebiotech.com/#/lm/network/258415	HMDB0001313	6151			C03546	cann00562,cann04070	Inositol phosphate metabolism|Phosphatidylinositol signaling system	440043	142760-33-6	C1(C(C(C(C(C1O)O)OP(=O)(O)O)O)O)O	INAPMGSXUVUWAF-GFWFORPUSA-N	Organic oxygen compounds	Organooxygen compounds	Alcohols and polyols	有机氧化合物	有机氧化合物	醇和多元醇	Level 1	48.7	92.3621	51.8	199.0019, 199.0239, 213.0514, 223.0017, 241.0116, 241.0466, 241.0827, 241.1203, 259.0147, 259.0221	M-H	C6H13O9P	-2.18571		15.6871	15.4361	15.7619	14.5626	14.7462	14.7948	14.6022	14.8588	15.2047	16.0484	15.8829	15.9568	15.8388	16.1998	15.8496	16.0171	16.2463
1.28_159.0286m/z	159.029	1.28392	LCMS-pos	L-Ascorbic acid	257716	https://cloud.oebiotech.com/#/lm/network/257716	HMDB0000044	249			C00072	cann00053,cann00480	Ascorbate and aldarate metabolism|Glutathione metabolism	5785	50-81-7	C(C(C1C(=O)C(=C(O1)O)O)O)O	TYQCGQRIZGCHNB-JLAZNSOCSA-N	Organoheterocyclic compounds	Dihydrofurans	Furanones	有机杂环化合物	二氢呋喃	呋喃酮类	Level 1	48.4	93.9229	47	131.9742, 135.9453, 141.0181, 141.9585, 142.0498, 146.9612, 148.9767, 153.9557, 158.9734, 159.0289	M+H-H2O	C6H8O6	-0.955513		13.3973	13.3512	13.3378	13.7225	13.7698	13.578	13.6144	13.663	13.8546	13.0922	12.9054	13.0971	13.034	12.9805	13.1138	13.3982	13.4345
3.20_380.1560m/z	380.156	3.19903	LCMS-neg	cis-Zeatin O-glucoside	51902	https://cloud.oebiotech.com/#/lm/network/51902	HMDB0012203	62853		29043	C15546	cann00908	Zeatin biosynthesis	5280589	71866-93-8	C\C(CO[C@@H]1O[C@H](CO)[C@@H](O)[C@H](O)[C@H]1O)=C\CNC1=C2N=CN=C2N=CN1	UUPDCCPAOMDMPT-MTQUCLQASA-N	Lipids and lipid-like molecules	Fatty Acyls	Fatty acyl glycosides	脂质和类脂质分子	脂肪酰基类	脂肪酰糖苷	Level 1	48	90.5472	46.4	267.9298, 268.9373, 308.1354, 312.8771, 312.9262, 334.0523, 335.0753, 335.9206, 380.1054, 380.1555	M-H	C16H23N5O6	-4.00746		13.7393	13.6976	13.7066	13.86	14.2362	14.1631	13.9703	13.8812	13.862	13.4517	13.6271	13.4517	13.5503	13.4289	13.3385	13.6974	13.6539
215	174.217	14.24	GCMS	4-Aminobutyric Acid	2482	https://cloud.oebiotech.com/#/lm/network/2482	HMDB0000112		LMFA01100039	16865	C00334	cann00250,cann00330,cann00410,cann00650,cann00760	Alanine, aspartate and glutamate metabolism|Arginine and proline metabolism|beta-Alanine metabolism|Butanoate metabolism|Nicotinate and nicotinamide metabolism	119	56-12-2	C(CCN)C(=O)O	BTCSSZJGUNDROE-UHFFFAOYSA-N	Organic acids and derivatives	Carboxylic acids and derivatives	Amino acids, peptides, and analogues				Level 2	84.7		92.7			C4H9NO2		484322	23.7	23.6122	23.6558	25.0052	24.9302	24.815	24.8554	24.9412	24.8485	23.8754	23.7754	23.716	23.7837	23.6225	23.5641	22.6415	22.3508
608	174.18	21.587	GCMS	Dopamine	46857	https://cloud.oebiotech.com/#/lm/network/46857	HMDB0000073	64		18243	C03758	cann00350,cann00950,cann00965	Tyrosine metabolism|Isoquinoline alkaloid biosynthesis|Betalain biosynthesis	681	62-31-7	NCCC1=CC(O)=C(O)C=C1	VYFYYTLLBUKUHU-UHFFFAOYSA-N	Benzenoids	Phenols	Benzenediols				Level 2	84.7		75			C8H11NO2		741590	19.0035	19.0131	19.1477	19.567	19.9289	19.5047	19.5103	19.4625	19.7931	20.848	20.4803	20.4385	20.4837	20.6534	20.4821	19.1465	18.9259
304	262.213	16.623	GCMS	D-Ribose	257723	https://cloud.oebiotech.com/#/lm/network/257723	HMDB0000283	313			C00121	cann00030,cann02010	Pentose phosphate pathway|ABC transporters	10975657	50-69-1	C1C(C(C(C(O1)O)O)O)O	SRBFZHDQGSBBOR-SOOFDHNKSA-N	Organic oxygen compounds	Organooxygen compounds	Carbohydrates and carbohydrate conjugates				Level 2	84.6		76.5			C5H10O5		565497	15.2277	15.18	15.232	16.5289	17.1859	15.7938	15.6065	15.4302	15.2902	15.6573	15.6657	15.5343	15.4249	15.7827	15.6098	14.7408	15.5091
832	103.147	24.904	GCMS	Maltotriitol	546276	https://cloud.oebiotech.com/#/lm/network/546276								5288441		C(C1C(C(C(C(O1)OC2C(OC(C(C2O)O)OC(C(CO)O)C(C(CO)O)O)CO)O)O)O)O	XJCCHWKNFMUJFE-CGQAXDJHSA-N	Organic oxygen compounds	Organooxygen compounds	Carbohydrates and carbohydrate conjugates				Level 2	84.6		74.4			C18H34O16		922337	20.4772	20.4903	20.8156	20.4752	20.8006	20.6563	20.7519	19.9477	19.6548	22.165	22.2405	22.1148	22.2065	22.1941	22.1125	17.3955	17.5841
195	174.19	13.852	GCMS	Octylamine	209832	https://cloud.oebiotech.com/#/lm/network/209832	HMDB0255916	65641		7728	C01740			8143	111-86-4	CCCCCCCCN	IOQPZZOEVPZRBK-UHFFFAOYSA-N	Organic nitrogen compounds	Organonitrogen compounds	Amines				Level 2	84.6		74.6			C8H19N		471836	18.3295	18.3152	18.365	18.9323	18.948	18.6575	18.6919	18.8483	19.1827	18.5493	18.6825	18.6716	18.7666	18.6973	18.6961	18.2623	17.9044
825	230.246	24.842	GCMS	Adenosine	46843	https://cloud.oebiotech.com/#/lm/network/46843	HMDB0000050	86		16335	C00212	cann00230,cann02010	Purine metabolism|ABC transporters	60961	58-61-7	NC1=C2N=CN([C@@H]3O[C@H](CO)[C@@H](O)[C@H]3O)C2=NC=N1	OIRDTQYFTABQOQ-KQYNXXCUSA-N	Nucleosides, nucleotides, and analogues	Purine nucleosides	Unclassified				Level 2	84.3		86.3			C10H13N5O4		918361	21.0359	21.1098	21.13	20.9127	21.138	21.0576	21.1146	21.182	21.209	21.984	21.9884	22.0442	22.0732	22.1564	22.08	21.3221	21.7193
166	174.176	12.67	GCMS	5-Hydroxypentanoic-Acid	1656	https://cloud.oebiotech.com/#/lm/network/1656	HMDB0061927	35394	LMFA01050010	45564	C02804			25945	13392-69-3	C(CCO)CC(=O)O	PHOJOSOUIAQEDH-UHFFFAOYSA-N	Lipids and lipid-like molecules	Fatty Acyls	Fatty acids and conjugates				Level 2	84.3		73.9			C5H10O3		433797	18.7142	18.9957	19.0255	20.0304	19.9566	19.8715	19.928	20.0858	19.9946	19.3091	19.2151	19.279	19.2469	19.0551	19.2065	18.6161	18.1787
574	217.196	21	GCMS	Ethyl Beta-D-Galactofuranoside	546351	https://cloud.oebiotech.com/#/lm/network/546351								11401514		CCOC1C(C(C(O1)C(CO)O)O)O	RBAXYQNPTNUFEZ-UIAUGNHASA-N	Organic oxygen compounds	Organooxygen compounds	Carbohydrates and carbohydrate conjugates				Level 2	84.3		74			C8H16O6		716429	19.4306	19.247	19.3735	19.6675	20.0947	19.4577	19.4069	19.3314	19.6866	19.395	19.4602	19.3112	19.0507	19.5753	19.322	19.5348	19.5422
821	207.21	24.798	GCMS	Inosine	46924	https://cloud.oebiotech.com/#/lm/network/46924	HMDB0000195	84		17596	C00294	cann00230	Purine metabolism	6021	58-63-9	OC[C@H]1O[C@H]([C@H](O)[C@@H]1O)N1C=NC2=C(O)N=CN=C12	UGQMRVRMYYASKQ-KQYNXXCUSA-N	Nucleosides, nucleotides, and analogues	Purine nucleosides	Unclassified				Level 2	84.1		73.4			C10H12N4O5		915540	18.5397	18.5874	18.7364	18.6939	18.7202	18.8277	18.9359	19.1303	19.0626	20.4752	20.4795	20.4904	20.5028	20.5495	20.5067	19.4598	19.0064
155	184.119	12.226	GCMS	Citraconic Acid	2909	https://cloud.oebiotech.com/#/lm/network/2909	HMDB0000634	5607	LMFA01170099	17626	C02226	cann00290,cann00660	Valine, leucine and isoleucine biosynthesis|C5-Branched dibasic acid metabolism	643798	498-23-7	C(=O)(O)/C(/C)=C\C(=O)O	HNEGQIOMVPPMNR-IHWYPQMZSA-N	Lipids and lipid-like molecules	Fatty Acyls	Fatty acids and conjugates				Level 2	84.1		88.1			C5H6O4		419509	13.4023	14.7782	15.3048	16.5945	16.8902	16.7056	16.9784	17.2028	17.3057	16.8157	16.9691	16.9582	16.9781	16.9205	16.9646	16.1296	15.9037
45	125.112	7.888	GCMS	Ethylene Glycol	61285	https://cloud.oebiotech.com/#/lm/network/61285	HMDB0037790	3209		30742	C15588			174	25322-68-3	[H]OCCO[H]	LYCAIKOWRPUZTN-UHFFFAOYSA-N	Organic oxygen compounds	Organooxygen compounds	Alcohols and polyols				Level 2	84.1		74			C2H6O2		269591	16.5269	16.4897	16.5751	16.8079	16.8014	16.8451	16.8075	16.7592	16.6386	16.5695	16.6584	16.5115	16.6453	16.8242	16.6522	15.7428	16.0808
839	209.202	25	GCMS	Dihydrocapsaicin	8892	https://cloud.oebiotech.com/#/lm/network/8892	HMDB0038457	44747	LMFA08020318	46932	C16952			107982	19408-84-5	C1=CC(CNC(=O)CCCCCCC(C)C)=CC(OC)=C1O	XJQPQKLURWNAAH-UHFFFAOYSA-N	Benzenoids	Phenols	Methoxyphenols				Level 2	84.1		81.8			C18H29NO3		928493	19.7923	19.8165	19.8187	19.7659	19.9217	20.1833	19.8091	19.4894	19.3876	20.8303	20.1754	20.2524	19.5212	19.9003	19.9439	19.0479	18.7796
337	292.26	17.527	GCMS	Glyceraldehyde	47365	https://cloud.oebiotech.com/#/lm/network/47365	HMDB0001051	4176		5445	C02154			751	56-82-6	OCC(O)C=O	MNQZXJOMYWMBOU-UHFFFAOYSA-N	Organic oxygen compounds	Organooxygen compounds	Carbohydrates and carbohydrate conjugates				Level 2	83.9		73.1			C3H6O3		595152	22.3065	22.4845	22.9121	22.7555	22.5962	22.8601	22.8857	22.9989	23.3021	23.9684	23.8441	23.9737	23.8212	24.0322	23.8106	23.0097	22.1579
695	387.316	23.012	GCMS	Fructose 1-Phosphate	540852	https://cloud.oebiotech.com/#/lm/network/540852					C01094	cann00051,cann00400	Fructose and mannose metabolism|Phenylalanine, tyrosine and tryptophan biosynthesis		15978-08-2	O=P(O)(O)OCC1(O)OC(CO)C(O)C1O	RHKKZBWRNHGJEZ-VRPWFDPXSA-N	Organic oxygen compounds	Organooxygen compounds	Carbohydrates and carbohydrate conjugates				Level 2	83.8		75.2			C6H13O9P		812139	18.8703	18.8406	18.8198	18.4442	18.6137	18.5108	18.3156	18.2615	18.1564	18.1467	18.4703	18.2507	18.4155	18.4921	18.4428	18.3969	18.4823
559	421.299	20.752	GCMS	L-Gluconic Acid	208150	https://cloud.oebiotech.com/#/lm/network/208150	HMDB0253886				C15930	cann00040,cann00053	Pentose and glucuronate interconversions|Ascorbate and aldarate metabolism	604		OCC(O)C(O)C(O)C(O)C(O)=O	RGHNJXZEOKUKBD-UHFFFAOYSA-N	Organic acids and derivatives	Hydroxy acids and derivatives	Medium-chain hydroxy acids and derivatives				Level 2	83.8		74.1			C6H12O7		705798	17.1285	17.1104	17.2256	16.5537	16.2691	17.3552	17.1752	16.9831	17.7521	17.1153	16.4595	16.3529	17.7046	17.5432	17.7461	16.9604	16.8559
582	271.206	21.198	GCMS	N-Acetyl-D-Galactosamine	258264	https://cloud.oebiotech.com/#/lm/network/258264		3358			C01132	cann00052,cann00520	Galactose metabolism|Amino sugar and nucleotide sugar metabolism	35717	1811-31-0	CC(=O)NC1C(C(C(OC1O)CO)O)O	OVRNDRQMDRJTHS-KEWYIRBNSA-N	Organic oxygen compounds	Organooxygen compounds	Carbohydrates and carbohydrate conjugates				Level 2	83.6		79.9			C8H15NO6		724916	17.586	17.4422	17.5086	17.348	17.3555	17.3398	17.2613	16.7826	17.1575	18.4845	18.4415	18.3788	18.0399	18.4606	18.4351	16.9616	17.1807
598	147.12	21.444	GCMS	N-Acetyl-B-Glucosaminylamine	47396	https://cloud.oebiotech.com/#/lm/network/47396	HMDB0001104	6006		15947	C01239			439454		CC(=O)N[C@H]1[C@H](N)O[C@H](CO)[C@@H](O)[C@@H]1O	MCGXOCXFFNKASF-FMDGEEDCSA-N	Organic oxygen compounds	Organooxygen compounds	Carbohydrates and carbohydrate conjugates				Level 2	83.6		72.8			C8H16N2O5		735461	21.2237	21.3118	21.5309	21.4302	21.3961	21.6077	21.5665	21.6965	22.0296	22.0782	22.2419	22.1132	22.008	22.2723	22.2503	22.0422	21.8586
416	204.181	18.703	GCMS	3,4,5,6-Tetrahydroxy-2-Methoxyhexanal	546243	https://cloud.oebiotech.com/#/lm/network/546243								560150		COC(C=O)C(C(C(CO)O)O)O	QRAXLHLYZJCAKB-UHFFFAOYSA-N	Lipids and lipid-like molecules	Fatty Acyls	Fatty alcohols				Level 2	83.5		75.5			C7H14O6		631811	19.5241	19.6022	19.6369	21.0073	21.4581	18.3685	16.5419	19.2192	20.3785	20.8404	19.2634	19.9671	18.9871	19.7697	18.9462	19.019	19.0074
154	255.181	12.203	GCMS	Thymine	46963	https://cloud.oebiotech.com/#/lm/network/46963	HMDB0000262	290		17821	C00178	cann00240	Pyrimidine metabolism	1135	65-71-4	CC1=CNC(=O)NC1=O	RWQNBRDOKXIBIV-UHFFFAOYSA-N	Organoheterocyclic compounds	Diazines	Pyrimidines and pyrimidine derivatives				Level 2	83.1		89.7			C5H6N2O2		418769	17.9994	18.1415	18.0002	18.4617	17.2606	18.2429	18.1246	18.1526	18.0068	17.6741	17.5236	17.6161	17.72	17.6789	17.6457	16.2335	15.4055
313	319.25	16.934	GCMS	Adonitol	543205	https://cloud.oebiotech.com/#/lm/network/543205					C00474	cann00040,cann00740	Pentose and glucuronate interconversions|Riboflavin metabolism	827	488-82-4	OCC(O)C(O)C(O)CO	HEBKCHPVOIAQTA-UHFFFAOYSA-N	Organic oxygen compounds	Organooxygen compounds	Carbohydrates and carbohydrate conjugates				Level 2	83.1		71.9			C5H12O5		576105	17.0334	16.8866	16.8649	19.3847	18.2596	18.4644	18.0886	18.0069	18.2119	16.9265	16.7611	16.9167	16.7921	17.1256	16.8962	16.0135	17.8457
349	129.11	17.714	GCMS	Diglycerol	546164	https://cloud.oebiotech.com/#/lm/network/546164								42953		C(C(COCC(CO)O)O)O	GPLRAVKSCUXZTP-UHFFFAOYSA-N	Lipids and lipid-like molecules	Glycerolipids	Monoradylglycerols				Level 2	83.1		71.9			C6H14O5		600981	19.4536	19.6145	19.7023	19.5588	19.6512	19.7602	19.9163	19.96	20.2601	21.5379	21.5621	21.5176	21.3671	21.7657	21.5527	18.7292	18.3796
474	160.2	19.498	GCMS	Galactose	46894	https://cloud.oebiotech.com/#/lm/network/46894	HMDB0000143			28061	C00984	cann00052,cann00520	Galactose metabolism|Amino sugar and nucleotide sugar metabolism	439357	3646-73-9	OC[C@H]1O[C@H](O)[C@H](O)[C@@H](O)[C@H]1O	WQZGKKKJIJFFOK-PHYPRBDBSA-N	Organic oxygen compounds	Organooxygen compounds	Carbohydrates and carbohydrate conjugates				Level 2	83		72.3			C6H12O6		656594	23.9941	24.1171	21.4039	24.0378	23.9431	24.3813	24.5223	24.7742	25.1763	26.0143	26.3835	26.3197	26.2419	23.5144	26.6649	22.636	22.2857
736	204.19	23.634	GCMS	D-Galactose 6-Phosphate	273793	https://cloud.oebiotech.com/#/lm/network/273793		63174			C01113	cann00052	Galactose metabolism	439404		C(C1C(C(C(C(O1)O)O)O)O)OP(=O)(O)O	NBSCHQHZLSJFNQ-SVZMEOIVSA-N	Organic oxygen compounds	Organooxygen compounds	Carbohydrates and carbohydrate conjugates				Level 2	82.9		71.5			C6H13O9P		846341	20.4125	20.0337	20.046	20.9196	20.9659	20.4658	19.7297	19.5467	20.4201	20.2848	20.2804	20.3318	19.627	20.2959	20.266	18.825	19.2009
414	217.225	18.634	GCMS	Quebrachitol	267069	https://cloud.oebiotech.com/#/lm/network/267069		44659						151108	642-38-6	COC1C(C(C(C(C1O)O)O)O)O	DSCFFEYYQKSRSV-MBXCVVGISA-N	Organic oxygen compounds	Organooxygen compounds	Alcohols and polyols				Level 2	82.9		72.9			C7H14O6		629660	18.6492	18.267	18.0137	22.3253	22.7676	18.236	21.8011	21.9215	22.0773	19.2912	19.3169	18.97	16.8933	17.0917	17.3574	19.4285	10.7341
46	125.1	7.89	GCMS	2-Furoic Acid	47125	https://cloud.oebiotech.com/#/lm/network/47125	HMDB0000617	2266		30845	C01546			6919	88-14-2	OC(=O)C1=CC=CO1	SMNDYUVBFMFKNZ-UHFFFAOYSA-N	Organoheterocyclic compounds	Furans	Furoic acid and derivatives				Level 2	82.9		79.9			C5H4O3		269664	16.6333	16.6209	16.5744	16.8074	16.8794	16.8442	16.8041	16.759	16.6205	16.6458	16.6418	16.6339	16.6439	16.8239	16.7499	15.855	16.1756
143	160.13	11.79	GCMS	L-Homoserine	47178	https://cloud.oebiotech.com/#/lm/network/47178	HMDB0000719	5687		15699	C00263	cann00260,cann00270,cann00300,cann00920	Glycine, serine and threonine metabolism|Cysteine and methionine metabolism|Lysine biosynthesis|Sulfur metabolism	12647	672-15-1	N[C@@H](CCO)C(O)=O	UKAUYVFTDYCKQA-VKHMYHEASA-N	Organic acids and derivatives	Carboxylic acids and derivatives	Amino acids, peptides, and analogues				Level 2	82.8		74.1			C4H9NO3		405478	13.6943	13.8808	13.9697	15.9832	17.0555	15.0659	15.0269	14.764	14.6958	14.9418	14.5485	14.5512	14.3663	15.2619	15.0726	14.1893	14.6795
202	158.13	13.976	GCMS	4-Hydroxyproline	47180	https://cloud.oebiotech.com/#/lm/network/47180	HMDB0000725	257		18095	C01157	cann00330,cann00470,cann02010	Arginine and proline metabolism|D-Amino acid metabolism|ABC transporters	5810	51-35-4	O[C@H]1CN[C@@H](C1)C(O)=O	PMMYEEVYMWASQN-DMTCNVIQSA-N	Organic acids and derivatives	Carboxylic acids and derivatives	Amino acids, peptides, and analogues				Level 2	82.8		74.2			C5H9NO3		475826	15.2395	13.2642	12.5954	13.8661	16.7938	13.5874	13.414	14.7733	14.9281	16.7088	15.3027	16.5206	16.39	16.7508	16.4173	13.0199	12.0492
290	261.2	16.29	GCMS	Triacetin	13723	https://cloud.oebiotech.com/#/lm/network/13723	HMDB0029592	44144	LMGL03012615	9661				5541	102-76-1	C(OC(=O)C)[C@]([H])(OC(C)=O)COC(C)=O	URAYPUMNDPQOKB-UHFFFAOYSA-N	Lipids and lipid-like molecules	Glycerolipids	Triradylcglycerols				Level 2	82.8		71.3			C9H14O6		554139	16.2469	16.2369	16.2441	16.6217	16.5508	16.6074	16.6197	16.5848	16.2646	15.8838	15.9423	15.9102	15.974	15.8426	15.85	15.3368	15.3901
171	172.16	12.832	GCMS	(2s,4r)-4-[(2s,4r)-4-Hydroxy-1-Methylpyrrolidine-2-Carbonyl]Oxy-1-Methylpyrrolidine-2-Carboxylic Acid	549736	https://cloud.oebiotech.com/#/lm/network/549736								45109792		CN1CC(CC1C(=O)OC2CC(N(C2)C)C(=O)O)O	UHMOGBXQYJLCHX-IMSYWVGJSA-N	Organic acids and derivatives	Carboxylic acids and derivatives	Amino acids, peptides, and analogues				Level 2	82.5		81.6			C12H20N2O5		439011	24.3192	24.2866	24.3567	25.5272	25.6662	25.414	25.5232	25.6825	25.6953	24.7238	24.5042	24.5046	24.5503	24.5294	24.4072	24.2227	24.1811
806	371.415	24.601	GCMS	Mg(16:0/0:0/0:0)	10439	https://cloud.oebiotech.com/#/lm/network/10439	HMDB0011564	3855	LMGL01010009	75542				3084463	32899-41-5	OC[C@]([H])(O)COC(CCCCCCCCCCCCCCC)=O	QHZLMUACJMDIAE-SFHVURJKSA-N	Lipids and lipid-like molecules	Glycerolipids	Monoradylglycerols				Level 2	82.2		78.7			C19H38O4		902907	18.409	18.2599	18.2405	18.3902	18.2807	18.1904	18.3491	18.0727	18.0006	17.8817	17.7411	17.6769	17.7598	17.8173	17.7732	17.5715	17.6131
247	142.167	15.007	GCMS	Prolin	206145	https://cloud.oebiotech.com/#/lm/network/206145	HMDB0251528			26271	C16435			614		OC(=O)C1CCCN1	ONIBWKKTOPOVIA-UHFFFAOYSA-N	Organic acids and derivatives	Carboxylic acids and derivatives	Amino acids, peptides, and analogues				Level 2	82.2		95.6			C5H9NO2		510377	18.2663	18.2373	18.267	20.6211	21.2166	19.0267	19.0467	19.1924	18.6021	19.255	19.9317	19.8254	18.4568	19.0276	18.6065	17.8005	19.3213
269	217.19	15.664	GCMS	D-Ribofuranose	46972	https://cloud.oebiotech.com/#/lm/network/46972	HMDB0000283	313		47013	C00121	cann00030,cann02010	Pentose phosphate pathway|ABC transporters	5779	613-83-2	OC[C@H]1OC(O)[C@H](O)[C@@H]1O	HMFHBZSHGGEWLO-SOOFDHNKSA-N	Organic oxygen compounds	Organooxygen compounds	Carbohydrates and carbohydrate conjugates				Level 2	82.1		79.5			C5H10O5		532787	19.8826	19.7653	19.8561	20.0955	20.4086	20.0276	19.9724	19.881	19.8411	18.9623	18.9363	18.9976	18.8554	19.2505	18.9377	19.4405	19.8567
151	261.177	12.14	GCMS	2,3-Dimethylsuccinic Acid	200835	https://cloud.oebiotech.com/#/lm/network/200835	HMDB0245405	44698		167506				11848	13545-04-5	CC(C(C)C(O)=O)C(O)=O	KLZYRCVPDWTZLH-UHFFFAOYSA-N	Lipids and lipid-like molecules	Fatty Acyls	Fatty acids and conjugates				Level 2	82.1		70.5			C6H10O4		416741	16.1487	16.471	16.5518	17.8182	17.9806	17.6241	17.7276	17.6389	17.3832	16.6882	16.543	16.5063	16.594	16.7665	16.8477	15.3153	15.3819
575	147.1	21.008	GCMS	D-Iditol	205486	https://cloud.oebiotech.com/#/lm/network/205486	HMDB0250766							453		OCC(O)C(O)C(O)C(O)CO	FBPFZTCFMRRESA-UHFFFAOYSA-N	Organic oxygen compounds	Organooxygen compounds	Carbohydrates and carbohydrate conjugates				Level 2	82		70.1			C6H14O6		716772	18.7217	18.5772	18.8101	19.0101	19.4475	18.7803	18.8845	18.7706	18.9368	18.9938	19.0965	18.9921	18.3909	18.936	18.8625	19.0616	19.0756
627	146.16	21.91	GCMS	Beta-N-Acetylglucosamine	47231	https://cloud.oebiotech.com/#/lm/network/47231	HMDB0000803	5767		28009	C03878			24139	14131-68-1	CC(=O)N[C@H]1[C@H](O)O[C@H](CO)[C@@H](O)[C@@H]1O	OVRNDRQMDRJTHS-FMDGEEDCSA-N	Organic oxygen compounds	Organooxygen compounds	Carbohydrates and carbohydrate conjugates				Level 2	82		71			C8H15NO6		756809	17.0686	17.015	16.8885	17.413	17.9916	17.1566	16.8348	16.5958	16.7049	16.0601	15.8247	15.6717	15.9968	16.1761	16.1318	16.6437	17.1254
152	147.12	12.144	GCMS	N-Formylglycine	209165	https://cloud.oebiotech.com/#/lm/network/209165	HMDB0255145	460216		21717				75606		OC(=O)CNC=O	UGJBHEZMOKVTIM-UHFFFAOYSA-N	Organic acids and derivatives	Carboxylic acids and derivatives	Amino acids, peptides, and analogues				Level 2	82		70.2			C3H5NO3		416870	18.8087	19.1117	19.1475	20.2582	19.9177	20.1888	20.2694	20.2931	20.1642	18.9937	18.8007	18.7773	18.9567	18.9248	19.1001	17.8875	17.9032
51	86.1606	8.177	GCMS	2-Amino-4-Methylpentanoic Acid	2490	https://cloud.oebiotech.com/#/lm/network/2490	HMDB0062203	45882	LMFA01100048	25017	C16439			857		C(C(N)CC(C)C)(=O)O	ROHFNLRQFUQHCH-UHFFFAOYSA-N	Organic acids and derivatives	Carboxylic acids and derivatives	Amino acids, peptides, and analogues				Level 2	82		75.8			C6H13NO2		280151	19.4404	19.0025	18.833	21.356	21.4866	19.7537	19.4055	18.4754	18.2976	20.5923	20.4611	20.2334	19.6826	20.5227	20.2369	19.1162	20.3334
284	244.168	16.001	GCMS	1-Deoxy-D-Ribitol	64571	https://cloud.oebiotech.com/#/lm/network/64571	HMDB0041486	95872						270738	13046-76-9	CC(O)C(O)C(O)CO	FJGNTEKSQVNVTJ-UHFFFAOYSA-N	Organic oxygen compounds	Organooxygen compounds	Alcohols and polyols				Level 2	81.8		70.9			C5H12O4		544282	18.09	18.0953	18.0845	18.0799	18.3386	17.9445	17.987	17.8801	17.7663	18.2505	18.1688	18.1394	18.1195	18.4203	18.2149	17.3885	17.6974
135	241.162	11.464	GCMS	4,6-Dihydroxypyrimidine	545718	https://cloud.oebiotech.com/#/lm/network/545718								14512		C1=C(N=CNC1=O)O	DUFGYCAXVIUXIP-UHFFFAOYSA-N	Organoheterocyclic compounds	Diazines	Pyrimidines and pyrimidine derivatives				Level 2	81.8		79.5			C4H4N2O2		394987	13.9075	14.2097	14.316	15.2836	15.383	15.4546	15.4011	15.3144	15.3797	14.5705	14.2241	14.0746	14.8471	14.4748	14.7262	13.6211	13.7727
354	231.19	17.828	GCMS	Henna	208219	https://cloud.oebiotech.com/#/lm/network/208219	HMDB0253997	44321			C10368			6755	83-72-7	OC1=CC(=O)C(=O)C2=CC=CC=C12	WVCHIGAIXREVNS-UHFFFAOYSA-N	Benzenoids	Naphthalenes	Naphthoquinones				Level 2	81.6		69.3			C10H6O3		604535	14.574	14.805	13.0328	20.6206	10.7341	21.0517	10.7341	15.2079	14.8531	16.0382	22.3959	16.9313	16.5655	16.3011	16.6881	14.034	13.5661
418	204.207	18.711	GCMS	Sorbose	274840	https://cloud.oebiotech.com/#/lm/network/274840		65598			C01452			439192	3615-39-2	C1C(C(C(C(O1)(CO)O)O)O)O	LKDRXBCSQODPBY-AMVSKUEXSA-N	Organic oxygen compounds	Organooxygen compounds	Carbohydrates and carbohydrate conjugates				Level 2	81.6		93.6			C6H12O6		632060	19.3994	19.6022	19.6369	20.4645	21.3009	19.1711	19.9605	19.6793	20.4571	20.8404	19.2634	19.9671	18.9871	19.6993	18.9462	19.0161	19.0074
209	156.14	14.131	GCMS	Pyroglutamic Acid	46966	https://cloud.oebiotech.com/#/lm/network/46966	HMDB0000267	3251		18183	C01879	cann00480	Glutathione metabolism	7405	98-79-3	OC(=O)[C@@H]1CCC(=O)N1	ODHCTXKNWHHXJC-VKHMYHEASA-N	Organic acids and derivatives	Carboxylic acids and derivatives	Amino acids, peptides, and analogues				Level 2	81.5		88.9			C5H7NO3		480814	24.7794	24.4655	24.751	18.742	18.6949	18.4102	18.5225	18.8653	25.6451	25.7074	25.5771	25.0909	25.6626	25.4148	25.4451	23.8059	23.6339
244	147.15	14.916	GCMS	2-Hydroxybut-2-Enedioic Acid	2873	https://cloud.oebiotech.com/#/lm/network/2873		36006	LMFA01170061	28394	C03981	cann00620	Pyruvate metabolism	54675764		C(/O)(\C(=O)O)=C/C(=O)O	UWYVPFMHMJIBHE-UPHRSURJSA-N	Lipids and lipid-like molecules	Fatty Acyls	Fatty acids and conjugates				Level 2	81.5		70.2			C4H4O5		507274	19.8642	19.7749	19.7646	19.2233	19.2455	19.2165	19.1406	19.151	19.2699	17.9005	17.8055	17.8015	17.8407	18.0078	17.9579	19.9804	20.6131
172	172.239	12.833	GCMS	1-Aminocyclopropanecarboxylic Acid	60212	https://cloud.oebiotech.com/#/lm/network/60212	HMDB0036458	6029		18053	C01234	cann00270	Cysteine and methionine metabolism	535	22059-21-8	NC1(CC1)C(O)=O	PAJPWUMXBYXFCZ-UHFFFAOYSA-N	Organic acids and derivatives	Carboxylic acids and derivatives	Amino acids, peptides, and analogues				Level 2	81.4		77.6			C4H7NO2		439043	24.2795	24.2404	24.3088	25.4715	25.6032	25.3529	25.4646	25.6092	25.6102	24.6655	24.4502	24.4444	24.4994	24.4957	24.3631	24.1908	24.1429
299	103.14	16.462	GCMS	D-Xylose	46870	https://cloud.oebiotech.com/#/lm/network/46870	HMDB0000098	314		53455	C00181	cann00040,cann00520,cann02010	Pentose and glucuronate interconversions|Amino sugar and nucleotide sugar metabolism|ABC transporters	135191	58-86-6	O[C@@H]1COC(O)[C@H](O)[C@H]1O	SRBFZHDQGSBBOR-IOVATXLUSA-N	Organic oxygen compounds	Organooxygen compounds	Carbohydrates and carbohydrate conjugates				Level 2	81.3		68.8			C5H10O5		560006	17.6365	17.9467	17.9785	17.5691	18.1233	17.5704	17.8586	17.4382	17.7856	17.1235	17.2081	17.2434	17.0191	18.1183	17.8931	17.8121	17.3076
295	263.22	16.327	GCMS	L-Lyxulose	257705	https://cloud.oebiotech.com/#/lm/network/257705	HMDB0000751	139			C00312	cann00040	Pentose and glucuronate interconversions	439205	527-50-4	C1C(C(C(O1)(CO)O)O)O	LQXVFWRQNMEDEE-PYHARJCCSA-N	Organic oxygen compounds	Organooxygen compounds	Carbohydrates and carbohydrate conjugates				Level 2	81.3		81.3			C5H10O5		555401	17.809	17.7889	17.8191	17.3305	17.2759	17.2989	17.0051	17.1787	16.9533	16.8127	17.0053	16.987	16.9893	17.2086	17.0879	18.1516	18.5649
662	218.24	22.463	GCMS	Cystathione	255967	https://cloud.oebiotech.com/#/lm/network/255967	HMDB0303077	63300		17755	C00542			834	535-34-2	NC(CCSCC(N)C(O)=O)C(O)=O	ILRYLPWNYFXEMH-UHFFFAOYSA-N	Organic acids and derivatives	Carboxylic acids and derivatives	Amino acids, peptides, and analogues				Level 2	81.3		71.8			C7H14N2O4S		784574	22.2741	22.5404	22.5655	22.4869	22.4923	22.773	22.547	22.4812	22.5702	21.73	21.5557	21.4149	21.839	21.907	21.7991	22.3041	22.3293
26	154.087	7.212	GCMS	Maleimide	208454	https://cloud.oebiotech.com/#/lm/network/208454	HMDB0254312	66614		16072	C07272			10935	541-59-3	OC1=NC(=O)C=C1	PEEHTFAAVSWFBL-UHFFFAOYSA-N	Organoheterocyclic compounds	Pyrrolidines	Pyrrolidones				Level 2	81.3		69.8			C4H3NO2		244891	19.7236	19.7371	19.6994	17.1832	15.7871	18.6112	18.638	19.711	19.7221	17.9799	18.4028	18.8882	19.6103	18.0344	18.462	17.8816	16.3181
685	103.132	22.86	GCMS	Beta-D-Fructose 6-Phosphate	48204	https://cloud.oebiotech.com/#/lm/network/48204	HMDB0003971			16084	C05345			440641		OC[C@@]1(O)O[C@H](COP(O)(O)=O)[C@@H](O)[C@@H]1O	BGWGXPAPYGQALX-ARQDHWQXSA-N	Organic oxygen compounds	Organooxygen compounds	Carbohydrates and carbohydrate conjugates				Level 2	81.2		68.9			C6H13O9P		804507	20.3571	20.4271	20.4739	20.1906	20.308	20.3678	20.2561	20.2435	20.2506	20.7015	21.0478	20.7873	20.8512	20.94	20.9148	20.4895	20.9785
213	155.13	14.177	GCMS	Adipic Acid	2861	https://cloud.oebiotech.com/#/lm/network/2861	HMDB0000448	115	LMFA01170048	30832	C06104			196	124-04-9	C(CCCCC(=O)O)(=O)O	WNLRTRBMVRJNCN-UHFFFAOYSA-N	Lipids and lipid-like molecules	Fatty Acyls	Fatty acids and conjugates				Level 2	81.2		69.4			C6H10O4		482295	15.1458	15.0624	15.723	16.9174	16.6722	16.0882	16.8341	17.1975	16.8613	18.6128	18.4423	18.4559	18.4556	18.2201	18.2228	12.3892	16.1956
679	232.22	22.732	GCMS	Melatonin	47554	https://cloud.oebiotech.com/#/lm/network/47554	HMDB0001389	73		16796	C01598	cann00380	Tryptophan metabolism	896	73-31-4	COC1=CC2=C(NC=C2CCNC(C)=O)C=C1	DRLFMBDRBRZALE-UHFFFAOYSA-N	Organoheterocyclic compounds	Indoles and derivatives	Indoles				Level 2	81.1		73.9			C13H16N2O2		798081	21.5942	21.6626	21.6335	21.1355	21.3593	21.0474	20.9071	20.796	20.7081	21.1224	20.5006	20.45	21.15	21.2273	21.17	21.3922	21.9123
670	204.182	22.589	GCMS	Beta-Mannosylglycerate	546263	https://cloud.oebiotech.com/#/lm/network/546263								5460194		C(C1C(C(C(C(O1)OC(CO)C(=O)O)O)O)O)O	DDXCFDOPXBPUJC-SAYMMRJXSA-N	Lipids and lipid-like molecules	Fatty Acyls	Fatty acyl glycosides				Level 2	81.1		68.6			C9H16O9		790901	19.7929	19.7546	19.8028	20.0497	20.8711	19.8257	19.7676	19.6356	19.5243	19.7046	19.3805	19.4593	19.2441	19.5168	19.2639	19.4188	19.9582
105	147.15	10.131	GCMS	Oxamate	273869	https://cloud.oebiotech.com/#/lm/network/273869		63389			C01444	cann00230	Purine metabolism	974	471-47-6	C(=O)(C(=O)O)N	SOWBFZRMHSNYGE-UHFFFAOYSA-N	Organic acids and derivatives	Carboxylic acids and derivatives	Amino acids, peptides, and analogues				Level 2	81		69.1			C2H3NO3		349981	22.7195	22.497	22.5104	22.6663	22.6236	22.8144	22.7689	22.7844	22.6852	23.1548	23.1597	23.1277	23.2262	23.2435	23.1693	22.3906	22.5984
555	174.172	20.655	GCMS	L-Gulonic Acid	546257	https://cloud.oebiotech.com/#/lm/network/546257								6857417		C(C(C(C(C(C(=O)O)O)O)O)O)O	RGHNJXZEOKUKBD-QTBDOELSSA-N	Unclassified	Unclassified	Unclassified				Level 2	81		68.9			C6H12O7		701640	16.1468	16.0629	16.2508	16.3373	16.2911	16.6236	16.5553	16.6704	16.8723	17.4329	17.9984	17.8136	17.5316	17.492	17.5617	15.5766	14.9817
160	103.123	12.369	GCMS	2,4-Dihydroxy-Butanoic Acid	1871	https://cloud.oebiotech.com/#/lm/network/1871	HMDB0000360	3782	LMFA01050385	86348				192742	1518-62-3	C(=O)(O)C(O)CCO	UFYGCFHQAXXBCF-UHFFFAOYSA-N	Organic acids and derivatives	Hydroxy acids and derivatives	Short-chain hydroxy acids and derivatives				Level 2	81		82.4			C4H8O4		424111	18.6477	18.9884	19.0124	19.9136	19.9933	19.5972	19.7414	19.7818	19.6749	19.3098	19.0577	19.0376	19.0882	19.2499	19.1585	18.5091	18.5705
311	160.141	16.883	GCMS	Isorhamnose	546271	https://cloud.oebiotech.com/#/lm/network/546271								441480		CC1C(C(C(C(O1)O)O)O)O	SHZGCJCMOBCMKK-DVKNGEFBSA-N	Unclassified	Unclassified	Unclassified				Level 2	81		85.2			C6H12O5		574366	15.2548	15.1396	15.1641	14.9131	15.5553	14.9628	15.3882	15.396	15.2666	15.4158	15.5671	15.4935	15.5053	15.7842	15.6672	15.4883	14.8727
340	299.18	17.574	GCMS	Glycerol 3-Phosphate	46884	https://cloud.oebiotech.com/#/lm/network/46884	HMDB0000126	5161		15978	C00093	cann00561,cann00564,cann02010	Glycerolipid metabolism|Glycerophospholipid metabolism|ABC transporters	439162	57-03-4	OC[C@@H](O)COP(O)(O)=O	AWUCVROLDVIAJX-GSVOUGTGSA-N	Lipids and lipid-like molecules	Glycerophospholipids	Glycerophosphates				Level 2	80.9		78.8			C3H9O6P		596617	15.9316	16.9995	17.1901	17.9949	17.9843	14.8869	14.9824	18.2613	15.0786	16.1563	16.0917	15.9904	15.7949	15.6854	15.6322	15.9597	15.4467
328	231.18	17.203	GCMS	Rhamnose	47257	https://cloud.oebiotech.com/#/lm/network/47257	HMDB0000849	5812		62346	C00507	cann00051	Fructose and mannose metabolism	25310	3615-41-6	C[C@@H]1OC(O)[C@H](O)[C@H](O)[C@H]1O	SHZGCJCMOBCMKK-JFNONXLTSA-N	Organic oxygen compounds	Organooxygen compounds	Carbohydrates and carbohydrate conjugates				Level 2	80.9		69.5			C6H12O5		585051	18.1367	18.2976	12.032	12.4057	18.4004	12.0529	12.4172	12.3286	10.7341	10.7341	10.7341	10.7341	10.7341	10.7341	10.7341	18.6158	18.2433
246	147.12	14.968	GCMS	L-Threonic Acid	47312	https://cloud.oebiotech.com/#/lm/network/47312	HMDB0000943	4244		15908	C01620	cann00053	Ascorbate and aldarate metabolism	5460407	7306-96-9	OC[C@H](O)[C@@H](O)C(O)=O	JPIJQSOTBSSVTP-STHAYSLISA-N	Organic oxygen compounds	Organooxygen compounds	Carbohydrates and carbohydrate conjugates				Level 2	80.9		68.2			C4H8O5		509047	19.8485	19.791	19.7513	18.789	19.4723	17.5872	17.5701	17.5313	19.2641	17.1298	17.2422	17.3443	16.3154	16.7331	16.4557	19.9756	20.664
813	299.243	24.704	GCMS	Arbutin	54810	https://cloud.oebiotech.com/#/lm/network/54810	HMDB0029943	43989		18305	C06186	cann00010	Glycolysis / Gluconeogenesis	440936	497-76-7	OC[C@H]1O[C@@H](OC2=CC=C(O)C=C2)[C@H](O)[C@@H](O)[C@@H]1O	BJRNKVDFDLYUGJ-RMPHRYRLSA-N	Organic oxygen compounds	Organooxygen compounds	Carbohydrates and carbohydrate conjugates				Level 2	80.9		68.1			C12H16O7		909512	18.4974	18.3843	18.344	18.3752	18.4889	18.6893	18.6509	18.6387	18.337	18.2515	18.4723	18.2388	18.0822	18.227	18.1704	17.1678	17.2697
142	141.145	11.753	GCMS	(2s)-2-(Cyanoamino)Propanoic Acid	546273	https://cloud.oebiotech.com/#/lm/network/546273								18647689		CC(C(=O)O)NC#N	ADGFNXYXROZUOG-VKHMYHEASA-N	Organic acids and derivatives	Carboxylic acids and derivatives	Amino acids, peptides, and analogues				Level 2	80.9		86.1			C4H6N2O2		404287	17.1823	17.6879	17.9228	18.6334	17.0424	18.9847	19.1795	19.5937	19.6109	18.1392	18.3835	18.4171	18.9004	18.1205	18.5976	16.4126	11.9777
85	146.152	9.297	GCMS	2-Amino-3-Hydroxy-2-Methylpropanoic Acid	274164	https://cloud.oebiotech.com/#/lm/network/274164		63911			C02115			94309	5424-29-3	CC(CO)(C(=O)O)N	CDUUKBXTEOFITR-UHFFFAOYSA-N	Organic acids and derivatives	Carboxylic acids and derivatives	Amino acids, peptides, and analogues				Level 2	80.8		80.5			C4H9NO3		321074	15.6269	15.7001	15.6139	16.1345	16.472	16.0905	15.984	15.8849	15.7115	15.538	15.548	15.5493	15.4703	15.6822	15.6251	15.4836	15.6521
596	338.246	21.386	GCMS	Uric Acid	46976	https://cloud.oebiotech.com/#/lm/network/46976	HMDB0000289	88		17775	C00366	cann00230	Purine metabolism	1175	69-93-2	O=C1NC2=C(N1)C(=O)NC(=O)N2	LEHOTFFKMJEONL-UHFFFAOYSA-N	Organoheterocyclic compounds	Imidazopyrimidines	Purines and purine derivatives				Level 2	80.7		69.2			C5H4N4O3		732975	16.1243	16.116	16.1492	15.6491	15.5646	15.5253	15.6599	15.6542	16.0065	17.6082	17.1712	17.3106	17.1855	17.5247	17.3798	15.802	15.571
310	157.126	16.872	GCMS	Isocitric Acid Lactone	545554	https://cloud.oebiotech.com/#/lm/network/545554								98259		C1C(C(OC1=O)C(=O)O)C(=O)O	UKZDIMBDWHZXOK-UHFFFAOYSA-N	Organic acids and derivatives	Carboxylic acids and derivatives	Tricarboxylic acids and derivatives				Level 2	80.6		90.1			C6H6O6		573990	18.2423	18.1666	18.0671	18.4469	18.4123	18.6742	18.1878	18.1571	17.9195	17.7713	17.5663	17.639	17.6596	17.7104	17.7456	17.3235	17.8161
255	342.244	15.265	GCMS	1,2,3-Trihydroxybenzene	52425	https://cloud.oebiotech.com/#/lm/network/52425	HMDB0013674	65561		16164	C01108			1057	87-66-1	[H]OC1=CC=CC(O[H])=C1O[H]	WQGWDDDVZFFDIG-UHFFFAOYSA-N	Benzenoids	Phenols	Benzenetriols and derivatives				Level 2	80.5		70.8			C6H6O3		519178	14.7247	15.1543	15.2203	14.878	15.8719	15.2055	15.2819	15.0267	15.0859	15.9464	15.7425	15.9139	15.7223	16.1138	15.9442	14.8314	15.2382
560	311.339	20.777	GCMS	Palmitelaidic Acid	566	https://cloud.oebiotech.com/#/lm/network/566	HMDB0012328	34744	LMFA01030057	59265	C08362	cann00061	Fatty acid biosynthesis	5282745	10030-73-6	C(/CCCCCC)=C\CCCCCCCC(=O)O	SECPZKHBENQXJG-BQYQJAHWSA-N	Lipids and lipid-like molecules	Fatty Acyls	Fatty acids and conjugates				Level 2	80.4		68.5			C16H30O2		706870	15.6044	15.5242	15.5953	15.608	15.5771	15.9628	15.5932	15.5523	16.0638	16.1988	16.0902	15.7689	15.3028	15.8071	15.8569	15.6573	15.004
701	200.202	23.089	GCMS	1-C-Octylhexopyranose	546033	https://cloud.oebiotech.com/#/lm/network/546033								53996898		CCCCCCCCC1(C(C(C(C(O1)CO)O)O)O)O	KITVZRVDBQNSDD-RGDJUOJXSA-N	Organic oxygen compounds	Organooxygen compounds	Carbohydrates and carbohydrate conjugates				Level 2	80.1		66.9			C14H28O6		816005	19.0549	19.0541	19.0426	18.9681	19.2425	19.2301	18.8739	19.009	19.0712	18.4951	19.092	18.7939	18.9549	18.8665	19.0167	18.435	18.7997
3.92_281.0898n	280.082	3.91673	LCMS-neg	4-Hydroxyphenylacetylglutamic acid	48665	https://cloud.oebiotech.com/#/lm/network/48665	HMDB0006061				C05595	cann00350	Tyrosine metabolism	61152160	1029120-37-3	OC(=O)CC[C@H](NC(=O)CC1=CC=C(O)C=C1)C(O)=O	CYRKYXZJUIBBJX-JTQLQIEISA-N	Organic acids and derivatives	Carboxylic acids and derivatives	Amino acids, peptides, and analogues	有机酸及其衍生物	羧酸及其衍生物	氨基酸、肽和类似物	Level 2	65.7	94.7433	41.7	226.8019, 226.8668, 227.0377, 234.9837, 236.0354, 236.0573, 236.0917, 262.0717, 280.0484, 280.0826	M-H2O-H, M-H	C13H15NO6	-0.625919		13.1885	13.1563	13.1096	12.955	12.8571	12.9385	12.8938	12.6356	12.7586	13.6486	13.5514	13.5393	13.5088	13.7381	13.5865	12.8864	12.8324
6.41_328.2242n	351.213	6.40693	LCMS-pos	9-F1-phytoprostane	257430	https://cloud.oebiotech.com/#/lm/network/257430	HMDB0304641									CC[C@H]1[C@@H](O)C[C@H](O)[C@H]1\C=C\[C@H](O)CCCCCCCC(O)=O	GKBLNJXQDMHILB-WBWYXKPPSA-N	Lipids and lipid-like molecules	Fatty Acyls	Eicosanoids	脂质和类脂质分子	脂肪酰基类	类二十烷酸	Level 2	65.6	94.2937	40.7	287.1143, 292.1405, 305.1486, 307.1507, 315.1970, 321.2027, 333.1670, 333.2043, 350.9909, 351.2134	M+Na, M+K, M+H	C18H32O5	-2.35238		17.1912	17.1081	17.0748	16.7312	16.6639	16.5874	16.3946	16.3707	16.2227	17.9461	17.8846	18.0513	18.0091	18.2888	18.0078	16.7258	16.5386
11.31_299.2588m/z	299.259	11.3068	LCMS-neg	16-hydroxy stearic acid	3088	https://cloud.oebiotech.com/#/lm/network/3088		35446	LMFA02000134					361943		C(CCCCCCCCCCCCC(O)CC)CC(=O)O	IZAIPALZJVSRHT-UHFFFAOYSA-N	Lipids and lipid-like molecules	Fatty Acyls	Fatty acids and conjugates	脂质和类脂质分子	脂肪酰基类	脂肪酸和结合物	Level 2	64.3	95.2392	42.3	287.1972, 287.2406, 287.2599, 287.2826, 287.5772, 297.2417, 299.0252, 299.0957, 299.2067, 299.2589	M-H	C18H36O3	-1.15301		15.4426	15.5015	15.609	14.5176	14.3747	14.4829	14.4364	14.5024	14.7996	15.191	15.2496	15.2079	15.1126	15.2831	15.2568	14.7236	14.6549
11.51_260.2133n	261.221	11.507	LCMS-pos	6-[1]-ladderane hexanol	2605	https://cloud.oebiotech.com/#/lm/network/2605			LMFA01140088					137323827		C(CCC1C=CC2C3CCC=CC3C2C1)CCCO	WNGSQFREFUKQMP-UHFFFAOYSA-N	Lipids and lipid-like molecules	Fatty Acyls	Fatty alcohols	脂质和类脂质分子	脂肪酰基类	脂肪醇	Level 2	64.3	93.952	37.9	179.1427, 187.1480, 201.1633, 203.1782, 215.1796, 233.2256, 243.2105, 261.1304, 261.1849, 261.2209	M+H-H2O, M+H	C18H28O	-2.68433		14.8313	14.7184	14.5664	14.9011	15.011	14.8642	14.7745	14.7277	14.6537	14.6957	14.8105	14.5323	14.7022	14.7469	14.7883	14.8797	14.8601
5.64_431.1920m/z	431.192	5.64495	LCMS-neg	Sonchuionoside C	59104	https://cloud.oebiotech.com/#/lm/network/59104	HMDB0035212	90530		169302				15628143	126585-76-0	CC(=O)\C=C\C1=C(C)C(O)C(CC1(C)C)OC1OC(CO)C(O)C(O)C1O	BLQCWBCWZFDGBW-AATRIKPKSA-N	Lipids and lipid-like molecules	Prenol lipids	Terpene glycosides	脂质和类脂质分子	异戊烯醇脂质	萜烯苷	Level 2	62.3	92.1067	21.1	375.0866, 375.1642, 375.3543, 375.4799, 385.1880, 401.1202, 413.1236, 431.1307, 431.1823, 431.1886	M+FA-H	C19H30O8	-0.72249		12.8716	12.7228	13.113	10.9735	11.2858	10.9771	11.2622	11.0054	10.7813	10.3718	11.326	11.1686	11.1788	11.36	11.2812	14.5218	14.1933
10.26_294.2190n	277.216	10.2598	LCMS-pos	13-HOTE	2985	https://cloud.oebiotech.com/#/lm/network/2985	HMDB0010203	36032	LMFA02000029	72641				10469728		C(CCCCCCC/C=C\C=C\C(O)C/C=C\CC)(=O)O	KLLGGGQNRTVBSU-JDTPQGGVSA-N	Lipids and lipid-like molecules	Fatty Acyls	Lineolic acids and derivatives	脂质和类脂质分子	脂肪酰基类	亚油酸及其衍生物	Level 2	61.8	97.257	27.7	199.1478, 207.1376, 213.1633, 221.1188, 221.1531, 231.1738, 235.1689, 241.1947, 259.2052, 277.2155	M+H-H2O, M+K	C18H30O3	-1.72998		20.1545	20.2113	20.1736	19.4573	19.3374	19.246	19.159	19.3261	18.9643	21.3073	20.7467	20.9259	20.9217	20.838	20.7109	20.0092	20.2292
12.31_256.2629m/z	256.263	12.3052	LCMS-pos	Bacillamidin F	8592	https://cloud.oebiotech.com/#/lm/network/8592			LMFA08010029					20150941		C(CCCCCCCCCCCCC(C)C)(=O)N	OIJPFLBLDNXHOL-UHFFFAOYSA-N	Lipids and lipid-like molecules	Fatty Acyls	Fatty amides	脂质和类脂质分子	脂肪酰基类	脂肪酰胺	Level 2	61.5	97.7928	27.8	183.4426, 183.9287, 199.2218, 226.7591, 227.0149, 228.1013, 239.1481, 247.5981, 256.2193, 256.2631	M+H	C16H33NO	-2.18912		22.627	22.6167	22.6519	22.4535	22.2245	22.6907	22.8213	22.9028	22.8346	22.2831	22.2786	22.2266	21.9448	21.9687	22.0008	22.3279	23.1207
4.30_321.1915m/z	321.192	4.29597	LCMS-pos	Valyltryptophan	54149	https://cloud.oebiotech.com/#/lm/network/54149	HMDB0029138	23665						168182	24587-37-9	CC(C)[C@H](N)C(=O)N[C@@H](CC1=CNC2=CC=CC=C12)C(O)=O	LZDNBBYBDGBADK-KBPBESRZSA-N	Organic acids and derivatives	Carboxylic acids and derivatives	Amino acids, peptides, and analogues	有机酸及其衍生物	羧酸及其衍生物	氨基酸、肽和类似物	Level 2	59.3	93.3539	35.7	285.2061, 290.1505, 303.1256, 303.1310, 304.1649, 321.1042, 321.1106, 321.1384, 321.1441, 321.1916	M+NH4	C16H21N3O3	-1.99648		15.0268	15.0065	15.1634	14.825	14.9245	14.8068	14.6124	14.8372	14.6197	15.1782	14.976	14.8445	14.8146	15.258	14.883	15.6562	15.5708
0.70_191.0791n	190.072	0.704717	LCMS-neg	2-amino-2,3,7-trideoxy-D-lyxo-hept-6-ulosonic acid	1939	https://cloud.oebiotech.com/#/lm/network/1939		63567	LMFA01050473	51282	C16850	cann00400	Phenylalanine, tyrosine and tryptophan biosynthesis	25137912		C([C@H](N)C(O)=O)[C@@H](O)[C@H](O)C(=O)C	IFMHGOADXGYWMO-KVQBGUIXSA-N	Organic acids and derivatives	Carboxylic acids and derivatives	Amino acids, peptides, and analogues	有机酸及其衍生物	羧酸及其衍生物	氨基酸、肽和类似物	Level 2	58.8	96.9986	19.3	143.0345, 146.0454, 153.0196, 155.0351, 171.0297, 172.0612, 173.0093, 173.0453, 189.0387, 190.0724	M-H, M+FA-H, M-H2O-H	C7H13NO5	-1.41988		16.8554	16.7908	16.7216	16.5458	16.6826	16.5	16.5742	16.6857	16.3696	16.7346	16.9354	16.899	16.929	16.9646	16.7601	17.1625	17.0701
8.25_337.2344m/z	337.234	8.24515	LCMS-pos	(-)-Stolondiol	36044	https://cloud.oebiotech.com/#/lm/network/36044		53670	LMPR0104240003					42608238		[C@]12(CO)O[C@@H]1CCC(=C)CC[C@]1(C)CC[C@@H](C(O)(C)C)[C@]31O[C@@H]3C2	AIGZUIVVXKXMDB-JADWYGHVSA-N	Lipids and lipid-like molecules	Prenol lipids	Diterpenoids	脂质和类脂质分子	异戊烯醇脂质	二萜类化合物	Level 2	58.8	91.0504	44.2	183.7420, 183.9205, 226.8479, 227.1629, 319.1536, 319.2231, 337.1053, 337.1112, 337.1718, 337.2342	M+H	C20H32O4	-8.8548		15.6037	15.4973	15.5945	15.1139	14.8837	14.9284	14.8707	14.9366	14.7189	16.3754	16.3424	16.4093	16.287	16.5829	16.3205	15.2682	15.0653
4.76_209.0816m/z	209.082	4.76263	LCMS-neg	Sinapyl alcohol	52171	https://cloud.oebiotech.com/#/lm/network/52171	HMDB0013070	44805		64557	C02325	cann00940	Phenylpropanoid biosynthesis	5280507	537-33-7	COC1=CC(\C=C\CO)=CC(OC)=C1O	LZFOPEXOUVTGJS-ONEGZZNKSA-N	Benzenoids	Phenols	Methoxyphenols	苯类	酚类	甲氧基酚类	Level 2	58.5	98.1664	0	165.0919, 180.9433, 181.0502, 191.0711, 209.0091, 209.0455, 209.0507, 209.0576, 209.0627, 209.0816	M-H	C11H14O4	-1.67677		16.1046	16.0982	16.0461	16.4735	16.6098	16.4708	16.4692	16.3706	16.3906	15.2518	15.3622	15.195	15.453	15.1933	15.152	16.4697	16.2608
11.24_249.1857m/z	249.186	11.237	LCMS-neg	Norambreinolide	59176	https://cloud.oebiotech.com/#/lm/network/59176	HMDB0035293	85004						61129	564-20-5	CC12CCC3C(C)(C)CCCC3(C)C1CC(=O)O2	IMKJGXCIJJXALX-UHFFFAOYSA-N	Organoheterocyclic compounds	Naphthofurans	Unclassified	有机杂环化合物	萘并呋喃类		Level 2	58.2	95.6171	0		M-H	C16H26O2	-1.09788		12.8612	12.7692	12.9233	12.8439	13.0107	12.9638	12.8794	12.932	12.768	13.486	13.3304	13.3034	13.1997	13.2852	13.3516	12.4846	12.5253
3.97_180.1018m/z	180.102	3.96795	LCMS-pos	1,2,3,4,5,6-Hexahydro-5-(1-hydroxyethylidene)-7H-cyclopenta[b]pyridin-7-one	62913	https://cloud.oebiotech.com/#/lm/network/62913	HMDB0039655								118355-70-7	C\C(O)=C1\CC(=O)C2=C1CCCN2	BJPWZQDKNZJLFC-SOFGYWHQSA-N	Organoheterocyclic compounds	Pyridines and derivatives	Hydropyridines	有机杂环化合物	吡啶及其衍生物	氢吡啶类	Level 2	58.1	96.1136	40.3	145.0487, 152.0704, 162.0548, 162.0764, 163.0387, 163.0745, 165.0906, 174.9845, 180.0653, 180.0994	M+H	C10H13NO2	-0.69065		12.9509	12.9796	13.0605	12.9694	13.0513	12.9411	12.9668	12.8756	12.7748	12.9878	13.1376	13.0234	13.1846	12.8694	13.1529	12.7444	12.7464
10.39_334.2366m/z	334.237	10.3916	LCMS-pos	15-deoxy-delta-12,14-PGA2	3773	https://cloud.oebiotech.com/#/lm/network/3773		36219	LMFA03010172	63975				16061104		C(CCC/C=C\C[C@@H]1/C(=C\C=C\CCCCC)/C=CC1=O)(=O)O	BHHHGDAJJMEHST-NBIYZLHXSA-N	Lipids and lipid-like molecules	Fatty Acyls	Eicosanoids	脂质和类脂质分子	脂肪酰基类	类二十烷酸	Level 2	58	88.6341	20.8	194.1149, 198.1854, 203.0215, 287.4845, 316.1961, 332.1214, 334.1385, 334.1443, 334.2060, 334.2365	M+NH4	C20H28O3	-3.31377		15.8053	15.8231	15.8073	15.2519	15.3381	15.9186	15.4247	15.314	15.8869	16.8107	16.2706	16.2999	15.6751	16.0018	16.1258	15.4123	15.6992
9.80_335.2183m/z	335.218	9.7988	LCMS-pos	8R,11S-DiHODE	3019	https://cloud.oebiotech.com/#/lm/network/3019		96883	LMFA02000064					56935844		C(CCCCCC[C@@H](O)/C=C\[C@@H](O)/C=C\CCCCC)(=O)O	PIQZTMSSBGKFNU-UZDJSAAESA-N	Lipids and lipid-like molecules	Fatty Acyls	Lineolic acids and derivatives	脂质和类脂质分子	脂肪酰基类	亚油酸及其衍生物	Level 2	58	94.8501	44.4	187.1480, 195.0990, 201.1635, 243.2101, 261.2208, 279.2299, 317.2084, 317.2458, 335.1769, 335.2195	M+Na	C18H32O4	-3.25613		18.4387	18.433	18.3919	18.4955	18.2213	18.5224	18.0689	18.2521	18.003	19.376	19.2092	19.2297	19.1643	19.3119	19.12	17.7056	17.7104
10.48_273.2418m/z	273.242	10.4764	LCMS-pos	Juniperic acid	1695	https://cloud.oebiotech.com/#/lm/network/1695	HMDB0006294	58386	LMFA01050051	55328	C18218	cann00073	Cutin, suberine and wax biosynthesis	10466	506-13-8	C(CCCCCCCCCCCCCO)CC(=O)O	UGAGPNKCDRTDHP-UHFFFAOYSA-N	Lipids and lipid-like molecules	Fatty Acyls	Fatty acids and conjugates	脂质和类脂质分子	脂肪酰基类	脂肪酸和结合物	Level 2	57.9	94.9111	0		M+H	C16H32O3	-2.27265		13.5328	13.4764	13.4647	12.8958	12.8951	12.8541	12.5281	12.6494	12.4999	14.3394	14.4503	14.4926	14.2675	14.6686	14.2624	13.2429	12.7682
10.70_221.1544m/z	221.154	10.701	LCMS-neg	R-cucujolide V	7789	https://cloud.oebiotech.com/#/lm/network/7789		97402	LMFA07040048					56936048		C1(O[C@H](C)CCCC=CCC=CCCC1)=O	JSZKXZJGTWVDOI-LPFHBXDTSA-N	Phenylpropanoids and polyketides	Macrolides and analogues	Unclassified	苯丙素和聚酮化合物	大环内酯类和类似物		Level 2	57.8	95.9233	0	151.9713, 151.9838, 152.0233, 176.8595, 183.6108, 183.8034, 183.8567, 183.9630, 191.8464, 221.1544	M-H	C14H22O2	-1.48691		12.5764	12.6917	12.5564	12.3975	12.4113	12.3731	12.4337	12.4853	12.4647	12.5054	12.531	12.5577	12.5371	12.5281	12.5057	12.4616	12.3945
11.03_203.1792m/z	203.179	11.0316	LCMS-pos	Preisocalamendiol	59270	https://cloud.oebiotech.com/#/lm/network/59270	HMDB0035391							12305704	25645-19-6	CC(C)C1CC\C(C)=C/CCC(=C)CC1=O	QTFJNWQFKJITEE-SDQBBNPISA-N	Lipids and lipid-like molecules	Prenol lipids	Sesquiterpenoids	脂质和类脂质分子	异戊烯醇脂质	倍半萜类化合物	Level 2	57.8	92.3733	37.6	168.0645, 175.1125, 175.1480, 180.9556, 185.0960, 185.1331, 203.0528, 203.1065, 203.1443, 203.1794	M+H-H2O	C15H24O	-1.2468		15.4803	15.506	15.5428	16.01	15.9696	15.9594	15.9883	15.9492	16.1028	14.536	14.7253	14.503	14.5556	14.1613	14.4174	15.399	15.7703
9.02_367.2486m/z	367.249	9.02215	LCMS-neg	MG(18:3-OH/0:0/0:0)	213621	https://cloud.oebiotech.com/#/lm/network/213621	HMDB0260508									CC\C=C\CC(O)\C=C\C=C\CCCCCCCC(=O)OC[C@@H](O)CO	MMCXAEFXRBDDND-OKLAZBNXSA-N	Lipids and lipid-like molecules	Fatty Acyls	Lineolic acids and derivatives	脂质和类脂质分子	脂肪酰基类	亚油酸及其衍生物	Level 2	57.8	92.8545	0		M-H	C21H36O5	-1.09821		10.1863	10.7893	10.2649	13.8937	11.7219	12.2762	11.1972	11.9295	11.957	7.22995	7.22995	7.22995	7.22995	7.22995	7.22995	7.22995	7.22995
10.83_298.2503n	281.247	10.8319	LCMS-pos	Isoricinoleic Acid	3103	https://cloud.oebiotech.com/#/lm/network/3103		35484	LMFA02000149					5282941		C(C/C=C\CCCCC)C(O)CCCCCCCC(=O)O	BNZYDQIAPCVNAT-VURMDHGXSA-N	Lipids and lipid-like molecules	Fatty Acyls	Fatty acids and conjugates	脂质和类脂质分子	脂肪酰基类	脂肪酸和结合物	Level 2	57.7	94.197	0	179.1428, 181.1575, 189.1635, 193.1588, 207.1730, 221.2258, 245.2260, 263.2364, 281.1696, 281.2453	M+H-H2O, M+H	C18H34O3	-1.81554		17.4355	17.447	17.4435	17.1998	17.0639	17.1993	17.1755	17.3156	17.3017	17.6612	17.6656	17.7399	17.6292	17.728	17.6113	17.421	17.3633
3.69_227.1400m/z	227.14	3.68528	LCMS-neg	Isoleucylproline	51192	https://cloud.oebiotech.com/#/lm/network/51192	HMDB0011174	23858		74076				444876	37462-92-3	CC[C@H](C)[C@H](N)C(=O)N1CCC[C@H]1C(O)=O	BBIXOODYWPFNDT-CIUDSAMLSA-N	Organic acids and derivatives	Carboxylic acids and derivatives	Amino acids, peptides, and analogues	有机酸及其衍生物	羧酸及其衍生物	氨基酸、肽和类似物	Level 2	57.7	95.607	0		M-H	C11H20N2O3	-0.609328		12.7749	12.7529	12.7227	13.6703	13.7183	13.5735	13.4643	13.383	13.5385	12.8135	12.7805	12.9434	12.8511	12.5572	12.8284	10.8492	11.1174
6.59_258.1117m/z	258.112	6.58873	LCMS-pos	(2Z)-2-(3-Phenylpropoxyimino)butanoic acid	204271	https://cloud.oebiotech.com/#/lm/network/204271	HMDB0249299							3035568		CCC(=NOCCCC1=CC=CC=C1)C(O)=O	TVHDNHNLJMQXMI-UHFFFAOYSA-N	Benzenoids	Benzene and substituted derivatives	Unclassified	苯类	苯和取代衍生物		Level 2	57.6	96.6432	0		M+Na	C13H17NO3	7.05494		12.435	12.3301	12.4885	13.0113	13.0724	13.2983	13.0634	12.8683	12.9449	12.7133	12.575	12.5771	12.5813	12.4321	12.4719	12.1701	11.5739
[truncated: 7,153 more rows]
[truncated: 4 more columns]
