# Supplementary material for: Comparative Analysis of Chemical Constituents in Peppers from Different Regions by Integrated LC-MS and GC-MS Non-Targeted Metabolomics
Source: Metabolites. 2026 Jan 21;16(1):85. doi: 10.3390/metabo16010085 (PMC12843960; doi:10.3390/metabo16010085)
Supplement: Supplementary file 1 [file metabolites-16-00085-s001.zip › Supplementary Table 2.xlsx]

## Sheet: sheet
Metabolites	Ion mode	ID	m/z	Retention time (min)	level	Adducts	Formula	Mass Error (ppm)	VIP	log2FoldChange	FoldChange	Regulation	p-value	q-value	PZ-6	PZ-5	PZ-4	PZ-3	PZ-2	PZ-1	AY-1	AY-2	AY-3	AY-4	AY-5	AY-6
PC(18:4/0:0)	LCMS-neg	9.54_560.2989m/z	560.299	9.54447	Level 1	M+FA-H	C26H46NO7P	-0.947453	2.6113	-6.06551	0.0149314	Down	5.91594e-15	2.42769e-12	7.22995	7.22995	7.22995	7.22995	7.22995	7.22995	13.1804	13.5657	13.3049	12.9658	13.3877	13.3683
Dehydrocurdione	LCMS-pos	10.54_217.1584m/z	217.158	10.5421	Level 1	M+H-H2O	C15H22O2	-1.42623	2.11345	-3.97649	0.0635267	Down	1.80105e-13	3.06257e-11	14.0308	14.1781	14.0479	14.1945	14.0743	14.1822	18.1802	17.9479	18.4077	17.9776	18.0172	18.0361
Aristolene	LCMS-pos	11.44_205.1948m/z	205.195	11.4381	Level 1	M+H	C15H24	-1.52878	1.58736	2.24405	4.73726	Up	4.2266e-13	6.12231e-11	17.8101	17.7789	17.7408	17.826	17.8301	18.0353	15.5426	15.6051	15.5834	15.5911	15.545	15.6898
PE(0:0/18:3)	LCMS-neg	9.84_474.2621m/z	474.262	9.8437	Level 1	M-H	C23H42NO7P	-1.13885	2.22222	-4.39967	0.0473769	Down	1.04655e-12	1.25941e-10	10.537	10.4056	10.8513	10.4841	10.7404	10.607	15.0134	15.1094	15.2346	14.9626	14.6787	15.0247
9-hydroxy pelargonic acid	LCMS-neg	5.55_347.2435m/z	347.243	5.55207	Level 1	2M-H	C9H18O3	-1.21905	1.90033	3.2206	9.32173	Up	4.98207e-12	3.71141e-10	15.697	15.9651	15.713	15.7855	15.5855	15.8147	12.8214	12.498	12.5984	12.4947	12.5271	12.2977
Cinncassiol D4	LCMS-neg	6.63_397.2206m/z	397.221	6.62847	Level 1	M+FA-H	C20H32O5	-7.42663	1.50027	2.00883	4.02456	Up	1.24096e-11	7.95638e-10	15.044	15.2865	15.0551	15.1459	15.0539	15.1327	13.2446	13.1895	13.1439	12.9974	13.1364	12.9533
Leu-Ala-Ile	LCMS-pos	4.47_316.2228m/z	316.223	4.46962	Level 1	M+H	C15H29N3O4	-0.993464	1.95315	-3.40452	0.0944362	Down	1.35472e-11	8.61511e-10	11.3691	11.4892	11.547	11.2034	11.3586	11.2424	14.8857	14.9167	15.0192	14.7441	14.4523	14.6188
2-methyl-octanoic acid	LCMS-neg	9.02_315.2536m/z	315.254	9.02215	Level 1	2M-H	C9H18O2	-1.37746	1.7463	2.72244	6.59986	Up	1.46375e-11	9.08684e-10	17.7572	17.937	17.7655	18.0081	17.8417	17.753	15.1206	15.1167	15.1926	15.2857	15.2133	14.7989
PE(18:3/0:0)	LCMS-pos	9.84_475.2692n	476.276	9.84388	Level 1	M+H, M+Na	C23H42NO7P	-1.54939	2.33083	-4.84854	0.0347091	Down	1.53555e-11	9.38366e-10	11.1092	10.9287	11.2152	10.717	11.1945	10.4933	15.6204	15.7977	16.1769	15.8096	15.5672	15.7773
(2R)-2-{[(9Z)-Hexadec-9-enoyl]oxy}-3-hydroxypropyl 2-(trimethylazaniumyl)ethyl phosphate	LCMS-pos	10.06_493.3160n	494.323	10.0615	Level 1	M+H, M+Na	C24H48NO7P	-1.76948	2.24669	-4.5097	0.043898	Down	4.32012e-11	1.93209e-09	13.8996	13.4031	13.5471	13.1522	13.4598	12.9498	17.8885	18.0092	18.1473	17.9298	17.6225	17.8724
(S)-Mandelic acid O-beta-D-Glucopyranoside	LCMS-neg	3.94_313.0931m/z	313.093	3.9399	Level 1	M-H	C14H18O8	0.622204	1.94213	-3.37128	0.0966373	Down	4.57583e-11	1.98845e-09	12.8953	12.8552	13.2069	12.8112	13.0726	13.4754	16.4368	16.6044	16.5022	16.3453	16.3558	16.2997
PC(18:1/0:0)	LCMS-pos	10.92_521.3475n	522.355	10.9193	Level 1	M+H, M+Na, M+K	C26H52NO7P	-1.30905	1.613	-2.32508	0.199563	Down	5.17657e-11	2.21263e-09	20.4974	20.2326	20.2111	20.2898	20.2706	19.959	22.5195	22.5163	22.7474	22.5191	22.5746	22.5341
Yucalexin P15	LCMS-neg	8.33_375.1783m/z	375.178	8.33035	Level 1	M+FA-H	C20H26O4	-9.10802	1.53667	2.11091	4.31964	Up	6.36776e-11	2.5942e-09	15.7171	15.781	16.0407	15.6736	15.8127	15.8675	13.7464	13.8474	13.7395	13.6374	13.7689	13.4876
PC(16:1/0:0)	LCMS-neg	10.05_538.3148m/z	538.315	10.0512	Level 1	M+FA-H	C24H48NO7P	-0.525614	2.13681	-4.0841	0.058961	Down	9.81259e-11	3.60934e-09	12.4515	11.8629	12.4631	12.1493	12.2181	11.6531	16.1175	16.4649	16.3807	16.1973	16.0181	16.1241
Naringenin 4'-O-glucoside	LCMS-neg	5.06_433.1136m/z	433.114	5.06338	Level 1	M-H	C21H22O10	-1.03854	1.95208	-3.40883	0.0941541	Down	1.21683e-10	4.3234e-09	11.7369	11.3497	11.103	10.9967	11.3739	11.0646	14.5946	14.7502	14.6528	14.6552	14.4999	14.925
11-Epi-PGF2a	LCMS-neg	7.03_399.2361m/z	399.236	7.02563	Level 1	M+FA-H	C20H34O5	-7.77272	1.52807	2.09086	4.26002	Up	1.88685e-10	5.67652e-09	14.567	14.8884	14.6503	14.6991	14.6476	14.6645	12.8543	12.5345	12.7531	12.4941	12.5062	12.4295
Aleuritic acid	LCMS-pos	5.83_327.2138m/z	327.214	5.8253	Level 1	M+Na	C16H32O5	-1.43033	1.51584	2.05887	4.16661	Up	3.07666e-10	8.32722e-09	16.9233	17.201	16.8623	17.0625	16.9109	17.0019	15.2567	14.9113	14.9442	14.81	14.8601	14.8265
1-(3,4-Methylenedioxyphenyl)-2-aminopentane	LCMS-pos	4.10_208.1330m/z	208.133	4.09667	Level 1	M+H	C12H17NO2	-0.853446	1.52917	-2.09775	0.233622	Down	6.08344e-10	1.41331e-08	15.9481	15.924	16.2534	16.0258	16.0286	15.9977	17.9327	18.0512	18.3018	18.3885	18.1682	17.9217
PC(0:0/18:1)	LCMS-neg	10.93_566.3458m/z	566.346	10.933	Level 1	M+FA-H	C26H52NO7P	-1.13242	1.54412	-2.13999	0.226881	Down	8.36144e-10	1.7618e-08	18.0656	17.768	17.8128	17.8113	17.7275	17.41	19.7945	19.8648	20.118	19.8872	19.8645	19.9063
Humulenol II	LCMS-pos	10.70_221.1894m/z	221.189	10.6982	Level 1	M+H	C15H24O	-2.76197	1.57012	-2.21319	0.215658	Down	8.8217e-10	1.81588e-08	11.8576	12.0904	12.297	12.2876	12.3786	12.3571	14.388	14.4269	14.5901	14.4406	14.1715	14.5303
Acuminoside	LCMS-neg	5.71_493.2290m/z	493.229	5.7149	Level 1	M+FA-H	C21H36O10	-0.0181504	1.54735	-2.15041	0.225249	Down	1.03133e-09	2.04229e-08	11.4864	11.1682	11.5184	11.5819	11.8739	11.594	13.6936	13.6988	13.7797	13.6415	13.7743	13.5374
5-Hydroxy-4-methoxybisabola-2,10-dien-9-one	LCMS-neg	8.71_311.1862m/z	311.186	8.70745	Level 1	M+FA-H	C16H26O3	-0.62551	1.56256	2.19362	4.57451	Up	1.2057e-09	2.30587e-08	13.4859	13.956	13.4938	13.5716	13.3823	13.6288	11.6516	11.3328	11.4049	11.235	11.2548	11.4775
Trigoneoside Xb	LCMS-pos	5.56_920.4956n	903.492	5.55522	Level 1	M+H-H2O, M+Na	C45H76O19	-2.74588	2.19291	-4.32159	0.0500116	Down	1.28168e-09	2.40993e-08	14.0738	13.5158	14.3341	14.1238	13.7642	13.2412	18.1123	17.7066	18.1682	18.5368	18.3915	18.0671
PC(18:3/0:0)	LCMS-neg	9.91_562.3145m/z	562.315	9.9128	Level 1	M+FA-H	C26H48NO7P	-1.03945	2.13871	-4.10921	0.0579433	Down	1.32506e-09	2.47957e-08	16.0192	15.2988	14.9331	14.913	15.1399	14.7236	19.1635	19.4212	19.3815	19.2406	19.0991	19.377
6-Caffeoylsucrose	LCMS-neg	3.62_503.1405m/z	503.141	3.61578	Level 1	M-H	C21H28O14	-0.158492	1.56727	-2.20852	0.216357	Down	1.7167e-09	3.03116e-08	11.7311	11.9901	11.8602	11.948	12.1484	11.6037	14.1867	14.3885	13.954	13.8828	14.0703	14.0504
Isosalipurposide	LCMS-neg	5.34_433.1137m/z	433.114	5.34355	Level 1	M-H	C21H22O10	-0.814077	1.66063	-2.49051	0.177944	Down	8.12119e-09	1.00513e-07	9.85654	10.1545	9.57457	9.7874	9.56521	10.3318	12.1496	12.5926	12.271	12.4663	12.2857	12.4479
Isopropylmaleic acid	LCMS-neg	4.40_157.0503m/z	157.05	4.39562	Level 1	M-H	C7H10O4	-1.86956	1.51692	-2.07837	0.236781	Down	9.41203e-09	1.11986e-07	11.9136	12.2218	11.8832	11.8585	11.9795	11.9075	14.0981	14.3859	14.3045	13.8643	13.7716	13.8098
(E)-2-O-Cinnamoyl-beta-D-glucopyranose	LCMS-neg	4.97_355.1033m/z	355.103	4.97125	Level 1	M+FA-H	C15H18O7	-0.433531	1.86337	-3.14046	0.113403	Down	1.21323e-08	1.37137e-07	10.3054	10.6145	10.1657	10.0361	9.50668	10.2431	13.4502	13.6136	13.4141	12.8944	13.0129	13.3288
D-Threitol	GCMS	197	217.192	13.874	Level 1		C4H10O4		1.49927	-2.04517	0.242293	Down	4.74602e-08	4.05294e-07	18.2017	18.3122	18.1303	18.1525	18.1504	18.3177	20.7872	20.471	19.8239	20.0968	20.2357	20.1212
L-Arabinitol	GCMS	314	307.255	16.936	Level 1		C5H12O5		1.86333	-3.18461	0.109986	Down	2.17228e-07	1.32333e-06	15.1099	15.1618	15.0238	14.9428	14.8662	14.7854	19.3219	17.8259	18.3477	17.7938	17.678	18.0302
Plasmodiophorol C	LCMS-neg	7.85_309.2069m/z	309.207	7.85195	Level 1	M-H2O-H	C18H32O5	-0.714414	1.7154	2.70432	6.51752	Up	3.15395e-07	1.79631e-06	15.8494	16.164	15.9649	15.8646	15.6198	17.1608	13.5909	13.3715	13.3447	13.3525	13.4311	13.3069
9alpha-(3-Methyl-2E-butenoyloxy)-4S-hydroxy-10(14)-oplopen-3-one 4-acetate	LCMS-pos	11.14_359.2186m/z	359.219	11.1438	Level 1	M+H-H2O	C22H32O5	-8.11934	1.97546	3.60251	12.1469	Up	5.98015e-07	3.0613e-06	13.9699	14.0459	14.001	14.067	13.5807	15.0236	11.2616	10.1082	10.4157	9.52559	10.9794	10.7825
DG(a-13:0/PGJ2/0:0)	LCMS-pos	12.37_587.4271m/z	587.427	12.3723	Level 1	M+H-H2O	C36H60O7	-5.84606	2.71328	6.82511	113.387	Up	9.20691e-07	4.30463e-06	18.271	18.5264	18.4573	18.6337	18.4012	19.1452	9.50679	11.6336	10.4265	12.3785	13.0096	13.5292
Pseudouridine 5'-phosphate	LCMS-neg	1.10_323.0281m/z	323.028	1.09662	Level 1	M-H	C9H13N2O9P	-1.60358	2.50289	-5.86549	0.0171519	Down	2.46681e-06	9.62843e-06	10.6431	10.3229	7.22995	9.28034	7.22995	8.96604	15.2039	14.2675	14.6562	14.876	15.1307	14.731
DG(i-13:0/0:0/18:3-OH)	LCMS-pos	12.37_547.4347m/z	547.435	12.3723	Level 1	M+H-H2O	C34H60O6	-1.78525	2.61707	6.43994	86.8193	Up	3.81694e-06	1.3893e-05	16.5679	16.8206	16.6889	16.9045	16.7289	17.429	10.6332	9.9286	7.22995	11.2206	11.647	11.8407
Sagittariol	LCMS-pos	10.92_306.2553n	289.252	10.9193	Level 1	M+H-H2O, M+Na	C20H34O2	-1.79001	1.85235	-3.2465	0.105368	Down	5.71004e-06	1.94062e-05	13.8289	14.0345	13.9249	14.1449	14.0233	14.0638	19.0185	17.0932	17.1361	16.4471	16.7009	17.1034
N-Linoleoyl Leucine	LCMS-pos	12.58_393.3231n	394.33	12.5767	Level 1	M+H, M+Na	C24H43NO3	-3.10024	1.79231	3.04392	8.24726	Up	6.55441e-06	2.17886e-05	15.0734	14.7751	15.2096	15.165	15.0278	14.954	10.9827	11.3415	11.5559	12.7462	12.1125	13.2024
D-(+)-Mannose	GCMS	476	160.203	19.524	Level 1		C6H12O6		1.47471	2.0698	4.19828	Up	8.66686e-06	2.77487e-05	26.4876	26.6442	26.0699	25.9343	26.2058	25.727	23.5331	23.5918	24.0393	24.1944	24.4252	24.8662
PGP(18:3-OH/i-24:0)	LCMS-pos	12.46_975.5625m/z	975.562	12.4633	Level 1	M+Na	C48H90O14P2	-7.67819	1.67439	2.71576	6.56938	Up	2.68724e-05	7.44847e-05	16.7308	16.8058	16.99	16.7657	16.9482	17.2981	13.1966	13.3844	13.8175	14.5353	15.4772	14.833
N-Linoleoyl Glutamine	LCMS-pos	10.85_409.3051m/z	409.305	10.8547	Level 1	M+H	C23H40N2O4	-2.30477	2.16149	-4.55359	0.0425828	Down	3.68756e-05	9.79427e-05	10.0243	8.44733	7.22995	10.3933	9.82668	10.4785	13.9384	13.5365	15.3715	12.7253	13.5222	14.6278
Pinolenic Acid methyl ester	LCMS-pos	13.66_293.2470m/z	293.247	13.6644	Level 1	M+H	C19H32O2	-1.82754	1.44466	2.07456	4.21215	Up	8.8483e-05	0.000212045	13.7445	12.8813	13.276	13.3805	13.4181	13.5389	10.6693	10.1496	11.3047	11.7052	12.0666	11.8965
Fructose	GCMS	446	75.16	19.229	Level 1		C6H12O6		1.41001	2.11255	4.32456	Up	0.000707411	0.00136391	24.2086	22.3853	21.9432	22.4018	21.9266	22.0749	20.1059	20.0546	20.1632	19.982	21.6535	20.306
Malic Acid	GCMS	194	147.13	13.794	Level 1		C4H6O5		2.35857	-6.12529	0.0143253	Down	0.00149567	0.00268513	10.7341	13.742	16.2349	10.7341	16.2884	13.9878	24.5684	17.9425	18.4908	18.8233	19.4835	19.1646
Levoglucosan	GCMS	316	147.14	16.965	Level 1		C6H10O5		1.29541	-2.3224	0.199935	Down	0.0244077	0.0344927	16.4974	16.5299	17.7579	16.1251	16.3505	14.383	20.1166	14.9246	19.4823	18.95	18.9098	19.1949
oscr#28	LCMS-pos	9.93_420.3314m/z	420.331	9.93062	Level 1	M+NH4	C22H42O6	-1.41986	1.26752	-2.41785	0.187135	Down	0.0435223	0.0591335	13.7444	13.1563	13.8361	12.7414	13.1549	7.22995	15.3355	15.2377	14.2261	14.3674	14.7025	14.5009
Catechol glucuronide	LCMS-neg	3.62_571.1278m/z	571.128	3.61578	Level 2	2M-H	C12H14O8	-4.69597	1.88922	-3.17207	0.110946	Down	1.04198e-18	2.7168e-15	7.22995	7.22995	7.22995	7.22995	7.22995	7.22995	10.3852	10.3874	10.4524	10.4413	10.329	10.4168
2-(3,4-Dihydroxyphenylethyl)-6-epi-elenaiate	LCMS-neg	6.02_377.1274m/z	377.127	6.01933	Level 2	M-H	C19H22O8	8.51324	2.05503	-3.75515	0.0740605	Down	7.49785e-16	4.18916e-13	7.22995	7.22995	7.22995	7.22995	7.22995	7.22995	10.8029	10.983	11.0536	10.9608	11.1033	11.0069
5alpha-androstane-3,17-dione	LCMS-pos	9.00_306.2423m/z	306.242	8.99905	Level 2	M+NH4	C19H28O2	-1.47626	2.36904	-4.99142	0.0314365	Down	2.47126e-15	1.13707e-12	7.22995	7.22995	7.22995	7.22995	7.22995	7.22995	12.4801	12.2285	12.3053	12.055	12.12	12.1393
PA(P-16:0/22:6)	LCMS-pos	13.24_687.4789m/z	687.479	13.2423	Level 2	M+H-H2O	C41H69O7P	5.77843	2.76975	6.82396	113.297	Up	6.8457e-15	2.54986e-12	13.7073	14.2235	14.0455	13.8699	14.136	14.3413	7.22995	7.22995	7.22995	7.22995	7.22995	7.22995
L-cis-Cyclo(aspartylphenylalanyl)	LCMS-neg	4.67_523.1858m/z	523.186	4.67098	Level 2	2M-H	C13H14N2O4	4.42441	2.27256	-4.59458	0.0413898	Down	1.44283e-14	4.22356e-12	9.65712	9.97544	9.73357	9.8081	9.80137	9.67841	14.3499	14.3546	14.4064	14.2933	14.5896	14.2277
Geraldone	LCMS-pos	5.98_307.0604m/z	307.06	5.98388	Level 2	M+Na	C16H12O5	9.53504	2.29763	-4.69661	0.0385637	Down	1.49169e-14	4.22356e-12	7.22995	7.22995	7.22995	7.22995	7.22995	7.22995	12.0409	11.664	11.9858	11.8316	11.8786	12.1586
Quercetin 3-rhamnosyl-(1->4)-rhamnoside-7-galactoside	LCMS-neg	4.65_755.2032m/z	755.203	4.6483	Level 2	M-H	C33H40O20	-1.08381	2.371	5.00391	32.0869	Up	5.76059e-14	1.25165e-11	12.275	12.329	12.2068	12.0843	12.5619	11.9461	7.22995	7.22995	7.22995	7.22995	7.22995	7.22995
1-(3-Methoxy-4-hydroxy)-phenyl-6,7-dihydroxy-isochroman	LCMS-neg	5.95_333.0980m/z	333.098	5.94923	Level 2	M+FA-H	C16H16O5	-0.0353831	1.74795	2.72013	6.58931	Up	1.11404e-13	2.12536e-11	9.88867	10.0269	10.0024	9.80772	10.1292	9.84565	7.22995	7.22995	7.22995	7.22995	7.22995	7.22995
3alpha,6beta,7beta,12alpha-Tetrahydroxy-5beta-cholan-24-oic Acid	LCMS-pos	7.79_425.2865m/z	425.287	7.79213	Level 2	M+H	C24H40O6	-7.61271	2.37212	-5.0091	0.0310536	Down	1.41903e-13	2.58131e-11	7.22995	7.22995	7.22995	7.22995	7.22995	7.22995	12.2905	12.0829	12.4487	12.3884	12.3799	11.8439
Vogeletin	LCMS-pos	5.35_317.0650m/z	317.065	5.35255	Level 2	M+H	C16H12O7	-1.89954	1.78398	2.8333	7.12705	Up	1.46132e-13	2.59783e-11	13.3075	13.4478	13.4971	13.281	13.5382	13.4764	10.698	10.4755	10.5372	10.6477	10.5903	10.5994
Drimianin A	LCMS-neg	5.81_381.2042m/z	381.204	5.80903	Level 2	M-H2O-H	C24H32O5	-7.29287	2.16587	4.17668	18.0845	Up	2.14568e-13	3.57097e-11	11.1311	11.6444	11.3236	11.374	11.3233	11.6434	7.22995	7.22995	7.22995	7.22995	7.22995	7.22995
D-Malic acid p-coumarate	LCMS-pos	5.02_303.0494m/z	303.049	5.01677	Level 2	M+Na	C13H12O7	6.55682	1.64583	2.41218	5.32279	Up	2.50125e-13	4.076e-11	18.5814	18.7506	18.5981	18.5364	18.8048	18.6379	16.2622	16.271	16.1266	16.2527	16.259	16.2646
Adunctin C	LCMS-neg	12.37_405.2066m/z	405.207	12.3705	Level 2	M-H	C26H30O4	-1.19035	2.32018	-4.79354	0.0360578	Down	2.71593e-13	4.3355e-11	7.22995	7.22995	7.22995	7.22995	7.22995	7.22995	12.2435	11.8384	12.3107	11.6836	12.0242	12.0406
Ile-Ala-Val	LCMS-neg	4.17_300.1928m/z	300.193	4.16788	Level 2	M-H	C14H27N3O4	-0.218749	2.02143	-3.63829	0.0803093	Down	2.83072e-13	4.42837e-11	7.22995	7.22995	7.22995	7.22995	7.22995	7.22995	10.9941	10.9932	11.0797	10.8167	10.6583	10.6675
2-trans-O-Feruloylglucaric acid	LCMS-neg	3.31_367.0645m/z	367.064	3.31273	Level 2	M-H2O-H	C16H18O11	-6.7391	1.59805	-2.27449	0.206686	Down	6.15366e-13	8.29896e-11	13.0392	13.3163	13.0254	13.0785	13.0694	13.1271	15.3132	15.4511	15.4173	15.4364	15.3468	15.3378
3,5-Dihydroxyphenylpropionic acid	LCMS-pos	3.99_183.0652m/z	183.065	3.9906	Level 2	M+H	C9H10O4	-0.184886	1.63869	-2.39181	0.190543	Down	7.08704e-13	9.28276e-11	12.7458	12.8998	12.8911	12.8584	13.0327	12.8179	15.2684	15.3811	15.2679	15.2359	15.1198	15.3235
Glycerophosphoric acid	LCMS-neg	0.66_171.0061m/z	171.006	0.663733	Level 2	M-H	C3H9O6P	-1.48071	2.19937	-4.31134	0.0503683	Down	1.42119e-12	1.62852e-10	7.22995	7.22995	7.22995	7.22995	7.22995	7.22995	11.9736	11.2611	11.3201	11.5391	11.5713	11.5826
3-Oxo-alpha-ionol 9-[apiosyl-(1->6)-glucoside]	LCMS-neg	5.41_483.2231m/z	483.223	5.4136	Level 2	M-H2O-H	C24H38O11	-0.932941	2.21864	-4.38636	0.047816	Down	1.43656e-12	1.62852e-10	11.905	12.2057	12.1052	11.6932	12.1967	12.1774	16.3997	16.5393	16.2842	16.6219	16.518	16.2382
Chakanoside I	LCMS-neg	4.01_298.1048n	343.103	4.00838	Level 2	M-H, M+FA-H	C14H18O7	-1.46989	1.85352	-3.06161	0.119774	Down	1.54641e-12	1.68001e-10	13.868	13.5441	13.6444	13.7674	13.9683	13.7183	16.865	16.9811	16.8003	16.7482	16.7644	16.7211
6''-Malonylastragalin	LCMS-neg	5.02_534.0981n	515.08	5.01675	Level 2	M-H2O-H, M-H	C24H22O14	-5.30383	1.65969	2.45536	5.48452	Up	1.85703e-12	1.93675e-10	17.6569	17.7067	17.4794	17.5604	17.7588	17.5903	15.2519	15.1432	14.974	15.2604	15.173	15.2178
Tricin 7-xyloside	LCMS-pos	5.35_462.1153n	463.123	5.35255	Level 2	M+H, M+Na	C22H22O11	-1.97607	1.75852	2.75666	6.7583	Up	2.78342e-12	2.75594e-10	15.2503	15.2766	15.3494	15.317	15.5097	15.4868	12.7477	12.6225	12.4609	12.6622	12.7249	12.4318
5,7-Megastigmadien-9-ol glucoside	LCMS-neg	7.52_355.2098m/z	355.21	7.51528	Level 2	M-H	C19H32O6	-7.8089	1.60915	2.30841	4.95337	Up	2.98713e-12	2.83381e-10	19.1209	19.3132	19.2026	19.2491	19.2248	19.229	17.0861	17.008	16.8913	16.8341	16.9528	16.7167
TXA2	LCMS-neg	9.54_397.2204m/z	397.22	9.54447	Level 2	M+FA-H	C20H32O5	-7.83311	2.15475	4.13942	17.6235	Up	3.1736e-12	2.85332e-10	13.5678	13.8477	13.7367	13.8492	13.776	13.768	9.87778	9.40199	9.846	9.3803	9.78409	9.41868
wortmannin	LCMS-neg	7.54_427.1399m/z	427.14	7.53843	Level 2	M-H	C23H24O8	0.244981	1.72451	2.65142	6.28286	Up	3.77515e-12	3.17519e-10	13.6666	13.5923	13.6311	13.6744	13.6478	13.6986	11.2265	11.1375	10.9352	10.7481	10.9839	10.9712
1,5-Dimethyl citrate	LCMS-neg	3.48_219.0509m/z	219.051	3.47587	Level 2	M-H	C8H12O7	-0.66909	1.54901	-2.13961	0.22694	Down	4.17665e-12	3.33365e-10	11.0683	11.1151	10.965	10.9219	11.0776	11.1007	13.3895	13.2224	13.1735	13.1262	13.0836	13.091
Diplodiatoxin	LCMS-neg	7.90_353.1943m/z	353.194	7.89893	Level 2	M+FA-H	C18H28O4	-8.61829	1.66791	2.481	5.58284	Up	4.29235e-12	3.39139e-10	13.6155	13.9247	13.7651	13.7637	13.7184	13.7236	11.4697	11.3141	11.3091	11.255	11.1051	11.172
Luteolin 4'-glucoside	LCMS-neg	5.02_448.1003n	447.093	5.01675	Level 2	M-H, 2M-H, M+FA-H	C21H20O11	-0.68887	1.57258	2.20566	4.61285	Up	4.51344e-12	3.53041e-10	20.963	21.0703	20.8461	20.8946	21.1067	20.9083	18.8516	18.7997	18.5713	18.8103	18.8002	18.7219
Panaxynol	LCMS-pos	11.87_227.1791m/z	227.179	11.874	Level 2	M+H-H2O	C17H24O	-1.29247	2.09177	-3.90347	0.0668251	Down	6.18767e-12	4.4e-10	7.22995	7.22995	7.22995	7.22995	7.22995	7.22995	10.7923	11.2116	10.9826	11.1169	11.5844	11.1127
Methylaverantin	LCMS-neg	7.90_385.1321m/z	385.132	7.89893	Level 2	M-H	C21H22O7	7.24916	1.96759	3.45366	10.9561	Up	6.69928e-12	4.72088e-10	10.6541	10.8798	10.7825	10.9204	10.5847	10.2801	7.22995	7.22995	7.22995	7.22995	7.22995	7.22995
Aflatoxin B1 dialcohol	LCMS-neg	5.88_329.1061m/z	329.106	5.87883	Level 2	M-H	C18H18O6	9.31944	1.50804	-2.03015	0.24483	Down	1.69839e-11	1.02191e-09	12.5229	12.4857	12.7204	12.5235	12.844	12.6511	14.7105	14.6449	14.7259	14.642	14.5577	14.6474
Eriojaposide A	LCMS-neg	5.13_501.2337m/z	501.234	5.1331	Level 2	M-H	C24H38O11	-0.794175	1.54779	-2.13941	0.226972	Down	2.1212e-11	1.18278e-09	13.0594	13.2828	13.0582	13.3723	13.0979	13.3016	15.2947	15.414	15.3373	15.41	15.3688	15.1839
4-Hydroxycinnamoylagmatine	LCMS-pos	3.83_277.1658m/z	277.166	3.83417	Level 2	M+H	C14H20N4O2	-0.509268	1.76862	-2.79479	0.144106	Down	2.69952e-11	1.38919e-09	10.1334	10.1648	10.3632	10.3371	9.93704	10.1168	12.8667	13.1658	12.7516	12.9746	13.1124	12.9501
Mesquitol-4beta-ol 3,8-dimethyl ether	LCMS-neg	4.67_379.1064m/z	379.106	4.67098	Level 2	M+FA-H	C17H18O7	8.76037	1.86173	-3.09749	0.116832	Down	3.98031e-11	1.86431e-09	12.0806	11.6815	12.1632	12.1352	12.3471	12.2768	15.238	15.1055	15.2575	15.2184	15.3547	15.0951
Hexyl heptanoate	LCMS-pos	6.70_661.2320m/z	661.232	6.70207	Level 2	M+Na	C35H34N4O8	7.97934	1.53129	-2.09572	0.233951	Down	4.38823e-11	1.93925e-09	13.1203	13.1719	12.9392	13.1123	13.0635	12.9401	15.3483	15.269	14.9687	15.03	15.1746	15.1311
1,5-Dihydroxy-4,8-bis[2-(methylamino)ethylamino]anthracene-9,10-dione	LCMS-neg	4.58_384.1780n	429.176	4.57972	Level 2	M-H, M+FA-H	C20H24N4O4	-4.58227	1.98201	-3.51066	0.0877379	Down	4.45115e-11	1.94508e-09	11.0054	11.3771	11.6042	11.0381	11.5099	11.6266	14.9166	14.8555	14.9961	14.7441	14.8159	14.8969
Val-Ile-Leu	LCMS-pos	4.60_344.2537m/z	344.254	4.60468	Level 2	M+H	C17H33N3O4	-1.8691	1.76038	-2.76944	0.146662	Down	4.87199e-11	2.10545e-09	12.727	12.3202	12.5447	12.5184	12.487	12.4487	15.3212	15.4135	15.527	15.2824	15.0637	15.0548
8-Methylsulfinyloctyl glucosinolate	LCMS-pos	3.14_511.1416m/z	511.142	3.1413	Level 2	M+NH4	C16H31NO10S3	-6.54222	1.71146	-2.61829	0.16286	Down	5.41718e-11	2.28874e-09	12.4719	12.7002	12.4682	12.4848	12.5136	12.1794	15.16	15.2588	14.9129	14.9088	15.16	15.1273
Nitrolinoleic acid	LCMS-pos	10.33_325.2267m/z	325.227	10.3266	Level 2	M+	C18H31NO4	4.28006	2.47396	-5.47329	0.0225101	Down	6.62294e-11	2.64309e-09	7.22995	7.22995	7.22995	7.22995	7.22995	7.22995	12.2991	12.8941	12.6026	12.1645	13.479	12.7801
D-Vacciniin	LCMS-pos	4.30_307.0785m/z	307.078	4.29597	Level 2	M+Na	C13H16O7	-1.26098	1.78747	-2.8568	0.138044	Down	7.46676e-11	2.89133e-09	12.343	12.4242	12.4788	12.4344	12.0491	12.2155	15.0033	15.1893	15.4886	15.2919	15.0032	15.1095
Rocymosin B	LCMS-neg	5.20_436.1367n	481.135	5.20325	Level 2	M-H, M+FA-H	C21H24O10	-0.600827	1.72332	-2.65719	0.158528	Down	9.699e-11	3.60934e-09	7.22995	7.22995	7.22995	7.22995	7.22995	7.22995	9.75866	10.005	9.82276	9.63957	10.3075	9.78944
Ethyl [3,4,5-trihydroxy-6-[2-[(4-methoxyphenyl)methyl]phenoxy]oxan-2-yl]methyl carbonate	LCMS-neg	6.63_429.1578m/z	429.158	6.62847	Level 2	M-H2O-H	C23H28O9	5.25412	1.92732	3.3231	10.0081	Up	1.04853e-10	3.8147e-09	9.96636	10.6896	10.805	10.5728	10.6949	10.5897	7.22995	7.22995	7.22995	7.22995	7.22995	7.22995
Geraldol 4'-glucoside	LCMS-pos	5.04_485.1047m/z	485.105	5.03975	Level 2	M+Na	C22H22O11	-1.5624	1.98386	-3.52227	0.0870342	Down	1.29219e-10	4.45265e-09	8.86444	8.81913	8.31611	9.12316	8.39563	8.78201	12.3493	12.3836	12.2303	12.2191	12.1057	12.1462
7-[3-Hydroxy-2-(3-hydroxyoctyl)-5-oxocyclopentyl]heptanoic acid	LCMS-neg	8.78_337.2383m/z	337.238	8.78067	Level 2	M-H2O-H	C20H36O5	-0.36972	2.29115	-4.69843	0.0385151	Down	1.35435e-10	4.53111e-09	7.22995	7.22995	7.22995	7.22995	7.22995	7.22995	11.785	12.0281	12.1141	11.1197	12.2261	12.2973
Prostaglandin H1	LCMS-pos	10.33_354.2399n	377.229	10.3266	Level 2	M+H, M+NH4, M+Na	C20H34O5	-1.96593	1.96273	3.44691	10.905	Up	1.35892e-10	4.53111e-09	15.5489	15.5311	15.627	15.5994	15.5555	15.5052	12.0109	11.8974	12.122	11.909	12.7366	12.0097
Azaleatin 3-glucuronide	LCMS-neg	5.02_537.0882m/z	537.088	5.01675	Level 2	M+FA-H	C22H20O13	-0.753699	2.11915	4.02101	16.2347	Up	1.46258e-10	4.72739e-09	11.4209	11.7082	10.8452	11.1367	11.572	10.8228	7.22995	7.22995	7.22995	7.22995	7.22995	7.22995
Herbacetin 4'-glucoside	LCMS-neg	5.02_445.0774m/z	445.077	5.01675	Level 2	M-H2O-H	C21H20O12	-0.423876	1.77458	2.81866	7.05505	Up	1.51533e-10	4.81825e-09	14.2985	14.342	14.1875	14.2078	14.4545	14.2003	11.3763	11.3984	11.0625	11.5397	11.7287	11.673
4,5-dihydroxyhexanoic acid	LCMS-neg	2.07_147.0661m/z	147.066	2.06767	Level 2	M-H	C6H12O4	-1.36167	2.15338	-4.15096	0.0562905	Down	1.64664e-10	5.13149e-09	7.22995	7.22995	7.22995	7.22995	7.22995	7.22995	11.9747	10.9468	11.722	11.3361	11.1912	11.1147
11-deoxy-PGF2a	LCMS-neg	9.02_383.2413m/z	383.241	9.02215	Level 2	M+FA-H	C20H34O4	-7.80199	1.77681	2.82643	7.09318	Up	1.70211e-10	5.22913e-09	15.0678	15.2143	15.0314	15.2856	15.1684	15.0199	12.5066	12.3671	12.3359	12.4519	12.3427	11.8247
2R-HpOTrE	LCMS-neg	10.17_307.1891m/z	307.189	10.1672	Level 2	M-H2O-H	C18H30O5	-7.34941	1.51109	2.04427	4.12464	Up	1.94647e-10	5.81119e-09	14.7263	15.0133	15.0134	14.9939	15.0184	15.1471	13.0403	13.008	12.9503	12.8794	13.0737	12.6952
Ile-Thr-Leu	LCMS-neg	4.49_344.2190m/z	344.219	4.48747	Level 2	M-H	C16H31N3O5	-0.212988	1.86405	-3.11189	0.115672	Down	2.03219e-10	5.97587e-09	7.22995	7.22995	7.22995	7.22995	7.22995	7.22995	10.5217	9.92058	10.4843	10.317	10.7286	10.0789
All-Trans-3,4-Didehydro-Retinoic acid	LCMS-neg	11.52_343.1888m/z	343.189	11.5173	Level 2	M+FA-H	C20H26O2	-9.02373	1.84891	-3.06197	0.119745	Down	2.05128e-10	6.0094e-09	7.22995	7.22995	7.22995	7.22995	7.22995	7.22995	10.6692	10.4728	10.2001	9.79025	10.3196	10.2997
Neotussilagolactone	LCMS-neg	10.98_389.1997m/z	389.2	10.9798	Level 2	M+FA-H	C21H28O4	8.00369	1.54572	2.14033	4.40863	Up	2.41171e-10	6.85979e-09	11.9822	12.3743	12.1861	12.2267	11.9926	12.1585	9.92262	9.96758	10.267	10.0525	10.0368	9.83192
Ile-Ile-Ser	LCMS-pos	3.53_332.2177m/z	332.218	3.52542	Level 2	M+H	C15H29N3O5	-0.763799	1.57193	-2.21376	0.215572	Down	2.79191e-10	7.7994e-09	12.2828	12.2063	12.4905	12.378	12.2407	12.0138	14.5445	14.5922	14.6901	14.4089	14.3428	14.3162
oscr#20	LCMS-neg	7.97_345.2279m/z	345.228	7.96892	Level 2	M-H	C18H34O6	-0.936293	1.57684	2.22772	4.68394	Up	2.97074e-10	8.12487e-09	12.3167	12.5637	12.3714	12.4554	12.401	12.5008	10.5499	10.3009	10.1962	9.98773	10.025	10.183
Val-Val-Ile	LCMS-pos	4.40_330.2383m/z	330.238	4.4024	Level 2	M+H	C16H31N3O4	-1.439	1.83735	-3.02451	0.122894	Down	3.37097e-10	8.99922e-09	11.2474	11.7527	11.6577	11.5574	11.7615	11.1687	14.493	14.6585	14.7824	14.6184	14.3983	14.3419
Penicisteroid A	LCMS-neg	9.31_487.3424m/z	487.342	9.3128	Level 2	M-H2O-H	C30H50O6	-1.03337	2.11436	4.00794	16.0883	Up	3.81258e-10	9.94066e-09	11.4642	10.8904	11.5533	11.2106	11.684	10.6248	7.22995	7.22995	7.22995	7.22995	7.22995	7.22995
Trp-Val-Leu	LCMS-neg	5.44_415.2315m/z	415.231	5.43693	Level 2	M-H	C22H32N4O4	-8.69834	1.55275	2.16112	4.47263	Up	3.9502e-10	1.02313e-08	11.7479	11.7851	11.6424	11.5891	11.4607	11.752	9.61014	9.50215	9.67208	9.14692	9.5688	9.51035
Gibberellin A38 glucosyl ester	LCMS-neg	5.88_523.2180m/z	523.218	5.87883	Level 2	M-H	C26H36O11	-0.854519	2.32278	-4.83666	0.0349962	Down	4.69646e-10	1.14799e-08	7.22995	7.22995	7.22995	7.22995	8.40203	7.22995	12.2478	12.5399	12.3648	12.1862	12.1718	12.0612
Isofurcatain	LCMS-neg	5.02_461.1086m/z	461.109	5.01675	Level 2	M+FA-H	C21H20O9	-0.795905	1.66022	-2.47176	0.180271	Down	5.15521e-10	1.23693e-08	11.094	11.2546	11.2453	10.9011	11.2787	10.926	13.6968	13.9354	13.4555	13.5622	13.4019	13.4785
Jasmonic acid	LCMS-neg	6.84_209.1180m/z	209.118	6.83847	Level 2	M-H	C12H18O3	-1.60806	2.04356	-3.74574	0.074545	Down	5.52535e-10	1.30967e-08	7.22995	7.22995	7.22995	7.22995	7.22995	7.22995	11.2759	10.614	11.6224	10.6379	10.9356	10.7684
Annosquamosin A	LCMS-neg	9.77_407.2432m/z	407.243	9.77357	Level 2	M+FA-H	C22H34O4	-1.87802	1.56094	2.18514	4.54772	Up	5.61687e-10	1.32335e-08	12.057	12.2474	12.4588	12.2946	12.2823	12.3792	10.2507	9.96078	9.943	10.3246	10.2381	9.89114
Aervanone	LCMS-neg	5.13_463.1247m/z	463.125	5.1331	Level 2	M+FA-H	C21H22O9	0.229057	1.86859	-3.1316	0.114102	Down	5.77851e-10	1.35734e-08	10.8237	11.1548	10.9521	10.2557	10.832	10.8899	13.9178	14.2095	13.941	14.0009	13.783	13.8456
Leu-Pro-Ala	LCMS-pos	3.66_300.1915m/z	300.192	3.65823	Level 2	M+H	C14H25N3O4	-0.886617	2.27463	-4.64057	0.0400913	Down	6.08351e-10	1.41331e-08	7.22995	7.22995	7.22995	7.22995	8.23084	7.22995	12.1005	12.5486	11.9946	12.0277	11.7041	11.8486
Ile-Ile-Leu	LCMS-pos	4.91_358.2692m/z	358.269	4.90717	Level 2	M+H	C18H35N3O4	-2.21546	1.89194	-3.21217	0.107904	Down	6.17274e-10	1.42428e-08	11.7087	11.6687	12.0328	11.5375	11.1886	11.8924	14.9471	14.9853	15.1323	14.8612	14.7743	14.6015
Sobetirome	LCMS-neg	9.02_373.1628m/z	373.163	9.02215	Level 2	M+FA-H	C20H24O4	-8.74812	1.54141	2.13292	4.38605	Up	7.20568e-10	1.57879e-08	12.6576	12.6525	12.6864	12.8461	12.6975	12.6663	10.3578	10.5764	10.9891	10.5561	10.5056	10.424
MG(5-iso PGF2VI/0:0/0:0)	LCMS-neg	6.07_445.2440m/z	445.244	6.06607	Level 2	M+FA-H	C21H36O7	-0.843803	1.65607	-2.4618	0.18152	Down	7.44639e-10	1.6191e-08	14.5262	14.2841	14.9691	14.5177	14.9254	14.7573	17.0995	17.197	17.0775	17.171	17.1124	17.0934
(R)-11,12,13-Trinor-1(5),6,9-guaiatrien-8-one	LCMS-neg	8.75_347.1991m/z	347.199	8.75233	Level 2	2M-H	C12H14O	-7.47358	1.53142	2.10485	4.30154	Up	7.73697e-10	1.65351e-08	15.5557	15.5454	15.7792	15.8024	15.7275	15.4982	13.6579	13.8258	13.5243	13.4787	13.5383	13.2542
Pro-Val-Leu	LCMS-pos	4.32_328.2225m/z	328.223	4.31772	Level 2	M+H	C16H29N3O4	-1.68813	1.62892	-2.38179	0.191871	Down	8.27553e-10	1.74949e-08	13.2234	12.9228	12.9749	12.8249	12.7186	12.9719	15.3742	15.4173	15.5835	15.3823	15.1518	15.0181
4alpha,5alpha-Epoxy-11-eudesmen-3a-ol	LCMS-pos	8.98_259.1665m/z	259.166	8.97627	Level 2	M+Na	C15H24O2	-1.56648	1.52194	-2.07966	0.23657	Down	9.42465e-10	1.908e-08	9.93207	9.71201	10.1053	9.56791	9.99157	9.78513	11.7262	11.9069	11.9365	11.9915	11.9001	12.1106
2,15,16-trihydroxy palmitic acid	LCMS-neg	8.26_304.2247n	285.207	8.26045	Level 2	M-H2O-H, M-H	C16H32O5	-0.867368	1.49804	2.01495	4.04165	Up	9.70772e-10	1.94204e-08	16.2948	16.339	16.5946	16.4703	16.5686	16.6855	14.5188	14.2476	14.424	14.6898	14.6319	14.3509
5-Hexyltetrahydro-2-oxo-3-furancarboxylic acid	LCMS-neg	8.39_427.2331m/z	427.233	8.39038	Level 2	2M-H	C11H18O4	-1.38309	2.1261	-4.06047	0.0599344	Down	1.11166e-09	2.16842e-08	9.47187	9.43665	10.1002	9.49817	9.51591	9.33697	13.8561	13.4604	14.2447	13.2314	13.3233	13.6068
Benzyl O-[arabinofuranosyl-(1->6)-glucoside]	LCMS-neg	4.42_383.1376m/z	383.138	4.4184	Level 2	M-H2O-H	C18H26O10	6.96579	1.54484	-2.14316	0.226383	Down	1.1841e-09	2.27568e-08	11.1614	11.4249	11.0387	10.8277	11.1787	11.0014	13.0933	13.4731	13.3164	13.298	13.1956	13.1153
Kaempferol 3-O-arabinoside	LCMS-neg	4.53_463.0881m/z	463.088	4.53372	Level 2	M+FA-H	C20H18O10	-0.294556	1.51051	2.05104	4.14404	Up	1.30109e-09	2.44056e-08	13.4229	13.5143	13.2719	13.1715	13.7195	13.4796	11.6146	11.3272	11.3544	11.4101	11.1796	11.3875
Eremopetasitenin C1	LCMS-neg	9.10_377.1940m/z	377.194	9.09703	Level 2	M-H	C21H30O6	-7.76162	1.69203	2.57223	5.94727	Up	1.34562e-09	2.50011e-08	14.1917	14.6141	14.4882	14.5004	14.3565	14.9488	12.0466	11.9956	12.0486	11.7491	12.0843	11.7423
Neoraufuracin	LCMS-pos	5.00_417.1515m/z	417.152	4.99662	Level 2	M+H-H2O	C22H26O9	-6.55472	1.5776	-2.23814	0.211959	Down	1.85331e-09	3.24309e-08	13.1399	13.2736	12.9867	12.8862	13.2515	13.2118	15.7684	15.2618	15.3855	15.1248	15.2603	15.3775
milbemycin alpha9	LCMS-neg	9.63_636.3150m/z	636.315	9.634	Level 2	M-H	C36H47NO9	-4.3684	2.07804	-3.88247	0.0678046	Down	1.94232e-09	3.37618e-08	12.6936	12.2696	11.9018	11.5941	12.0716	11.5394	15.747	16.0987	16.0891	15.8124	15.6669	15.9508
Alectrol	LCMS-pos	7.54_347.1520m/z	347.152	7.54312	Level 2	M+H	C19H22O6	8.78569	1.78316	2.86064	7.26336	Up	2.1508e-09	3.61798e-08	13.7042	14.1131	13.8589	14.1712	13.8819	13.8942	11.2524	10.9261	11.1746	11.3306	11.2515	10.5246
Bevirimat	LCMS-pos	12.58_585.4114m/z	585.411	12.5767	Level 2	M+H	C36H56O6	-6.13207	2.78443	6.97592	125.881	Up	2.41214e-09	3.98053e-08	16.2241	16.6505	16.4643	16.5325	16.6898	16.9211	8.60976	9.77949	8.7965	9.49143	10.8365	10.1132
(Z)-2,4-Dihydroxy-6-(8-pentadecenyl)benzoic acid	LCMS-neg	12.09_407.2434m/z	407.243	12.0903	Level 2	M+FA-H	C22H34O4	-1.38484	1.49824	2.02003	4.05593	Up	2.54112e-09	4.14097e-08	15.4293	15.5783	15.6879	15.5689	15.7073	15.6364	13.9207	13.7834	13.3298	13.5953	13.4329	13.4258
Avocadienofuran	LCMS-pos	12.15_229.1946m/z	229.195	12.1459	Level 2	M+H-H2O	C17H26O	-1.94155	2.02047	-3.67468	0.0783089	Down	2.54685e-09	4.14167e-08	7.22995	7.22995	7.22995	7.22995	7.22995	7.22995	11.0205	10.2238	11.217	10.4401	11.2366	11.2898
Nuzhenide	LCMS-neg	5.16_686.2422n	667.224	5.15648	Level 2	M-H2O-H, M-H	C31H42O17	0.0179662	1.52828	-2.10235	0.232878	Down	2.61645e-09	4.24603e-08	13.5461	13.6345	13.2675	13.4373	13.2253	13.3204	15.544	15.8765	15.4785	15.4239	15.4731	15.2492
Dendrotrifidic acid	LCMS-neg	9.84_287.1650m/z	287.165	9.8437	Level 2	M-H	C18H24O3	-1.00624	2.09701	-3.95764	0.0643623	Down	2.79955e-09	4.4599e-08	7.22995	7.22995	7.22995	7.22995	8.31872	7.22995	11.4032	11.7284	11.4632	11.0672	11.2258	11.3265
Thr-Pro-Leu	LCMS-pos	3.92_330.2022m/z	330.202	3.92363	Level 2	M+H	C15H27N3O5	-0.385741	1.57339	-2.22844	0.213389	Down	2.8356e-09	4.50815e-08	10.6089	10.1766	10.4969	9.97241	10.5586	10.2196	12.7219	12.5237	12.6301	12.5862	12.5817	12.36
Ile-Leu-Ala	LCMS-pos	3.99_316.2227m/z	316.223	3.9906	Level 2	M+H	C15H29N3O4	-1.07524	1.844	-3.06134	0.119796	Down	3.07407e-09	4.76147e-08	10.3907	10.0922	9.83413	9.52817	10.022	10.458	13.17	13.1283	13.4154	13.0744	13.0016	12.9037
Genistein 7-O-rutinoside	LCMS-neg	4.86_623.1612m/z	623.161	4.8552	Level 2	M+FA-H	C27H30O14	-0.932099	1.59279	2.28568	4.87595	Up	3.32602e-09	5.07137e-08	14.4019	14.6303	14.3717	14.4975	14.8776	14.6462	12.1618	12.5958	12.2664	12.3751	12.3776	11.9345
Methyl 11,17,21-trihydroxy-3,20-dioxopregna-1,4-diene-16-carboxylate	LCMS-pos	6.27_419.2030m/z	419.203	6.27245	Level 2	M+H	C23H30O7	-8.27804	2.14185	-4.1329	0.0569999	Down	3.62992e-09	5.44975e-08	12.6938	12.7131	13.0965	12.8651	13.1656	13.3473	17.4926	16.5067	17.7977	16.8319	16.9908	17.0592
4'-Hydroxymethohexital	LCMS-neg	5.93_323.1246m/z	323.125	5.9257	Level 2	M+FA-H	C14H18N2O4	-1.02621	1.90589	-3.27604	0.103232	Down	5.46206e-09	7.39173e-08	7.22995	7.22995	7.22995	7.22995	7.22995	7.22995	10.9769	10.2226	10.996	10.0919	10.0378	10.7108
Ser-Leu-Val	LCMS-pos	4.12_318.2020m/z	318.202	4.11918	Level 2	M+H	C14H27N3O5	-1.12152	1.6089	-2.33551	0.198126	Down	5.9992e-09	7.99417e-08	12.1784	12.0337	12.2639	12.5129	12.1673	11.6566	14.4918	14.4263	14.5994	14.563	14.5413	14.2039
13-Labdene-2,8,15-triol (ent-2a,8a,13E)-form)	LCMS-pos	8.95_347.2548m/z	347.255	8.95337	Level 2	M+Na	C20H36O3	-2.64749	2.43177	-5.33616	0.0247546	Down	6.0443e-09	8.04057e-08	7.22995	7.22995	7.22995	7.22995	7.22995	7.22995	13.707	12.628	12.3777	11.9935	11.684	13.0065
Val-Thr-Ile	LCMS-pos	4.12_332.2175m/z	332.218	4.11918	Level 2	M+H	C15H29N3O5	-1.42781	1.54256	-2.14731	0.225733	Down	6.13914e-09	8.12527e-08	11.8912	11.2526	11.9207	11.5118	11.5895	11.7326	13.8201	13.8155	14.01	13.8318	13.7544	13.5504
6-Methoxyluteolin 7-[6''-(2-methylbutyryl) glucoside]	LCMS-pos	5.76_545.1620m/z	545.162	5.75865	Level 2	M+H-H2O	C27H30O13	-5.89844	1.67131	-2.52061	0.17427	Down	6.65978e-09	8.59617e-08	13.096	13.0322	12.9484	12.2715	12.8655	13.2361	15.4184	15.426	15.4547	15.5669	15.3928	15.3147
5-(3',4'-Dihydroxyphenyl)-gamma-valerolactone-4'-O-methyl-3'-O-glucuronide	LCMS-neg	4.99_379.1065m/z	379.107	4.99398	Level 2	M-H2O-H	C18H22O10	7.6699	1.90008	-3.25804	0.104528	Down	6.96855e-09	8.90466e-08	8.89332	9.29627	9.02234	9.09658	9.96483	9.74803	12.6941	12.531	12.6026	12.7841	12.5753	12.3825
(1(10)E,4a,5E)-1(10),5-Germacradiene-12-acetoxy-4,11-diol	LCMS-pos	7.25_319.1874m/z	319.187	7.24865	Level 2	M+Na	C17H28O4	-1.98107	1.51075	-2.06038	0.239753	Down	7.04468e-09	8.96496e-08	12.3245	12.3547	12.1685	12.5354	12.7627	12.6754	14.786	14.5636	14.5476	14.2655	14.585	14.4358
DIPROTIN B	LCMS-pos	4.45_366.1767m/z	366.177	4.4475	Level 2	M+K	C16H29N3O4	-6.79809	1.82834	-3.01881	0.123381	Down	8.03131e-09	9.95941e-08	10.7919	11.3554	11.711	11.0934	11.8333	11.7207	14.4852	14.5333	14.5017	14.3166	14.4629	14.3189
Tebufenozide	LCMS-pos	10.30_375.2032m/z	375.203	10.304	Level 2	M+Na	C22H28N2O2	-3.03984	2.62825	-6.24162	0.0132156	Down	8.97392e-09	1.08324e-07	8.87019	7.22995	7.22995	8.91126	7.22995	7.22995	14.3369	14.1999	13.8321	14.0597	13.7585	13.9639
methyl 9,16-dihydroperoxy-10E,12,14E-octadecatrienoate	LCMS-pos	9.32_339.2137m/z	339.214	9.31552	Level 2	M+H-H2O	C19H32O6	-8.23515	1.77074	2.83418	7.13137	Up	1.09423e-08	1.26493e-07	14.6686	14.4652	14.1483	14.7231	14.4214	14.5113	11.7674	12.122	11.5465	11.567	11.8591	11.0708
5,5-Diisopropyl-2,2'-dimethylbiphenyl-3,3',4,4'-tetrone	LCMS-neg	10.49_371.1526m/z	371.153	10.4922	Level 2	M+FA-H	C20H22O4	7.89948	1.56537	2.21712	4.64963	Up	1.20339e-08	1.36605e-07	11.6419	11.7312	11.5714	11.4996	11.8511	11.5892	9.14692	9.64141	9.35781	9.93214	9.25743	9.24593
DG(a-13:0/0:0/20:5-3OH)	LCMS-pos	11.62_603.4222m/z	603.422	11.6212	Level 2	M+H-H2O	C36H60O8	-5.36847	2.09954	3.98757	15.8627	Up	1.2829e-08	1.42962e-07	16.4539	16.694	16.6031	16.6379	16.7476	16.9912	11.7177	12.5139	12.937	12.6782	13.3352	13.0202
Methylsyringin	LCMS-pos	5.13_409.1466m/z	409.147	5.12853	Level 2	M+Na	C18H26O9	-0.671237	1.59526	-2.30176	0.202816	Down	1.31644e-08	1.45646e-07	12.2451	11.4861	11.9763	11.504	11.8366	11.901	13.9609	14.3124	14.2772	14.2663	13.9981	13.9447
Griseolic acid	LCMS-neg	2.09_378.0675m/z	378.067	2.08962	Level 2	M-H	C14H13N5O8	-4.33808	1.79386	-2.91181	0.132879	Down	1.40745e-08	1.54189e-07	11.5506	10.7546	11.1499	10.5024	10.8415	11.3348	13.8572	14.221	13.9251	14.0574	13.8506	13.6934
Gln-Leu-Leu	LCMS-pos	4.45_373.2440m/z	373.244	4.4475	Level 2	M+H	C17H32N4O5	-1.53468	1.50595	-2.05377	0.240854	Down	1.49272e-08	1.61271e-07	11.9362	11.5812	12.299	12.1423	11.878	11.8679	14.2867	13.794	13.9569	13.8673	14.142	13.9804
(9E)-7-Hydroxydodec-9-enoylcarnitine	LCMS-pos	5.44_340.2452m/z	340.245	5.44225	Level 2	M+H-H2O	C19H35NO5	-8.53621	2.57313	-5.9916	0.0157163	Down	1.61517e-08	1.7283e-07	7.22995	7.22995	7.22995	7.22995	7.22995	7.22995	13.1151	14.127	14.296	13.0083	11.8132	12.9697
Quercetin 3-[2'''-(E)-caffeylsophoroside]-7-glucoside	LCMS-pos	4.47_964.2459n	965.253	4.46962	Level 2	M+H, M+Na	C43H48O25	-2.62876	2.23126	-4.50752	0.0439643	Down	1.71039e-08	1.80305e-07	9.94699	10.084	10.8432	10.8759	11.3569	10.9507	15.1964	15.1372	15.8093	15.2962	15.1423	14.5215
Isoscutellarein 4'-methyl ether 7-allosyl-(1->2)-glucoside	LCMS-pos	4.87_625.1746m/z	625.175	4.86538	Level 2	M+H	C28H32O16	-2.66766	1.559	2.20177	4.60044	Up	1.85905e-08	1.91886e-07	15.3952	15.6275	15.5834	15.5946	15.7585	15.4274	13.1705	13.8487	13.4806	13.0985	13.5222	13.0555
Lucidenic acid D1	LCMS-pos	8.52_453.2237m/z	453.224	8.51898	Level 2	M+H-H2O	C27H34O7	-7.41851	2.477	-5.56086	0.0211843	Down	2.09522e-08	2.1229e-07	7.22995	7.22995	7.22995	7.22995	7.22995	7.22995	14.2725	11.9492	13.1805	12.0694	12.4324	12.8409
Fragransol C	LCMS-pos	8.75_374.1956m/z	374.196	8.7474	Level 2	M+NH4	C21H24O5	-1.8061	1.9796	3.55271	11.7347	Up	2.39971e-08	2.35811e-07	10.6105	10.9472	11.232	11.2586	10.9682	10.9158	7.22995	8.46629	7.22995	7.22995	7.22995	7.22995
5-(3-methyl-5-heptylfuran-2-yl)-pentanoic acid	LCMS-pos	11.03_281.2106m/z	281.211	11.0316	Level 2	M+H	C17H28O3	-1.71851	1.94456	-3.42964	0.0928057	Down	2.43295e-08	2.38725e-07	8.40878	8.95528	8.54434	9.65464	9.26925	9.54434	12.7111	12.5254	12.3163	12.3113	12.5861	12.5042
(E)-2-Glucosyl-3,4',5-trihydroxystilbene	LCMS-pos	4.67_391.1359m/z	391.136	4.66655	Level 2	M+H	C20H22O8	-7.29988	2.32103	-4.88864	0.0337577	Down	2.81154e-08	2.67216e-07	7.22995	7.22995	8.38024	7.22995	7.22995	7.22995	12.5229	12.7228	12.387	12.8115	12.3198	11.0978
Ala-Ile-Val	LCMS-pos	3.86_302.2070m/z	302.207	3.85627	Level 2	M+H	C14H27N3O4	-1.30995	1.55339	-2.19015	0.219129	Down	2.93186e-08	2.76635e-07	11.4181	10.9024	10.9725	11.2688	10.5685	11.2526	13.3163	13.2106	13.5134	13.2903	13.0269	13.1662
TRIBUTYL PHOSPHATE	LCMS-pos	10.52_284.2003m/z	284.2	10.5208	Level 2	M+NH4	C12H27O4P	6.65952	2.21012	-4.43399	0.0462633	Down	2.98379e-08	2.79177e-07	9.91549	9.604	10.1502	10.1807	10.7926	11.518	14.647	14.8839	14.7537	14.5343	14.9806	14.9655
Caffeoyl C1-glucuronide	LCMS-neg	3.38_355.0673m/z	355.067	3.38262	Level 2	M-H	C15H16O10	0.58867	1.51517	-2.08288	0.236042	Down	3.17389e-08	2.95198e-07	10.9671	10.9306	10.572	10.7271	10.9417	10.3885	12.7568	13.2632	12.8015	12.8944	12.5354	12.773
Ile-Pro-Ile	LCMS-pos	4.58_342.2382m/z	342.238	4.5828	Level 2	M+H	C17H31N3O4	-1.5727	1.71163	-2.66025	0.158192	Down	3.32543e-08	3.06739e-07	11.8461	11.2027	12.0957	11.5158	11.6471	11.062	14.3117	14.3653	14.2945	14.2759	14.2394	13.8442
9S,10S,11R-trihydroxy-12Z,15Z-octadecadienoic acid	LCMS-pos	8.40_329.2316m/z	329.232	8.40452	Level 2	M+H	C18H32O5	-1.98168	1.7107	2.65714	6.30783	Up	3.61597e-08	3.25104e-07	11.762	12.1813	12.145	12.3554	12.2138	12.3808	9.19169	9.41653	9.04857	9.58526	10.0372	9.81617
5-Hydroxyprocurcumenol	LCMS-neg	5.71_295.1547m/z	295.155	5.7149	Level 2	M+FA-H	C15H22O3	-1.61916	1.86622	-3.16568	0.111438	Down	3.95634e-08	3.49678e-07	7.22995	7.22995	7.22995	7.22995	7.22995	8.36196	10.9997	10.3279	10.7229	10.3862	10.507	10.5621
Palitantin, (+)-	LCMS-neg	7.52_253.1444m/z	253.144	7.51528	Level 2	M-H	C14H22O4	-0.544625	1.81061	-2.98023	0.126725	Down	4.02677e-08	3.547e-07	7.22995	7.22995	7.22995	7.22995	7.22995	8.3279	10.3779	10.5837	10.3036	10.423	10.6208	10.05
DG(a-13:0/0:0/20:4-3OH(5S,6R,15S))	LCMS-pos	11.23_645.4323m/z	645.432	11.2329	Level 2	M+Na	C36H62O8	-2.24622	1.67582	2.5515	5.86244	Up	4.1295e-08	3.62119e-07	13.8302	14.2751	13.9223	13.7822	13.7622	14.3723	11.5503	11.4975	10.9751	11.209	11.4528	11.9507
3-hydroxyoctadecanoylcarnitine	LCMS-pos	10.24_482.3234m/z	482.323	10.237	Level 2	M+K	C25H49NO5	-1.7936	1.55598	-2.20092	0.217498	Down	4.25683e-08	3.70438e-07	11.5878	11.538	12.0994	11.5291	11.3825	11.6226	13.6386	13.6257	14.2035	13.6115	13.7429	14.1427
Pro-Ser-Ile	LCMS-pos	3.90_316.1865m/z	316.186	3.90138	Level 2	M+H	C14H25N3O5	-0.674616	1.50547	-2.06101	0.239648	Down	4.32819e-08	3.75751e-07	12.3584	11.476	12.1433	12.2128	11.8035	11.9447	14.0724	14.002	14.1666	14.1499	14.0958	13.818
Val-Ala-Phe	LCMS-pos	4.34_336.1911m/z	336.191	4.33782	Level 2	M+H	C17H25N3O4	-1.96795	1.48543	-2.00668	0.248845	Down	4.98064e-08	4.23003e-07	11.74	10.9833	11.2413	11.5744	11.5093	11.0668	13.4621	13.3739	13.5938	13.2944	13.1369	13.2939
Melledonol	LCMS-pos	5.33_417.1873m/z	417.187	5.33012	Level 2	M+H-H2O	C23H30O8	-8.05893	2.31925	-4.89186	0.0336823	Down	5.21089e-08	4.37117e-07	7.22995	7.22995	7.22995	7.22995	9.1665	7.22995	12.256	12.3438	12.5217	12.0874	12.7071	12.7513
9E-Octadecen-12-ynoic acid	LCMS-pos	12.98_279.2309m/z	279.231	12.9753	Level 2	M+H	C18H30O2	-3.50596	1.59237	-2.30723	0.202047	Down	5.57087e-08	4.58688e-07	10.9144	10.9595	11.0055	10.4186	10.6784	10.1828	13.1666	12.614	12.9649	13.1902	12.9551	13.1117
Agnuside	LCMS-neg	5.20_447.1299m/z	447.13	5.20325	Level 2	M-H2O-H	C22H26O11	0.58445	1.89442	-3.26559	0.103982	Down	5.72354e-08	4.66349e-07	7.22995	8.39541	7.22995	7.22995	7.22995	7.22995	10.954	10.5299	10.9629	10.8419	10.6602	10.1898
Eiseniachloride C	LCMS-neg	10.26_351.1705m/z	351.17	10.2605	Level 2	M-H	C20H29ClO3	-7.8132	1.57147	2.24644	4.7451	Up	5.78627e-08	4.70481e-07	13.356	13.5741	13.4876	13.6879	13.2278	13.9944	11.762	11.4645	11.078	11.0171	11.3447	11.1829
DG(i-13:0/20:4-OH/0:0)	LCMS-pos	13.24_591.4587m/z	591.459	13.2423	Level 2	M+H	C36H62O6	-5.44771	2.63177	6.30975	79.3276	Up	6.60878e-08	5.22688e-07	15.368	15.768	15.4765	15.5297	15.3728	15.795	7.22995	9.14994	9.33744	9.34971	10.1639	10.2205
Trp-Val	LCMS-pos	4.10_321.1914m/z	321.191	4.09667	Level 2	M+NH4	C16H21N3O3	-2.41185	1.92033	-3.35962	0.0974213	Down	6.82027e-08	5.35624e-07	10.339	11.5064	10.7776	9.99973	10.2959	10.8433	14.0679	14.3718	13.7522	13.7592	13.8434	14.125
Ser-Leu-Ile	LCMS-neg	4.44_330.2034m/z	330.203	4.44122	Level 2	M-H	C15H29N3O5	-0.145201	1.5508	-2.19226	0.218809	Down	6.98057e-08	5.44183e-07	9.38548	8.63341	9.57906	9.42706	9.07867	8.89904	11.4874	11.1488	11.4437	11.3786	11.4546	11.2432
Ala-Leu-Leu	LCMS-pos	4.89_338.2062m/z	338.206	4.88548	Level 2	M+Na	C15H29N3O4	3.77347	1.80166	-2.95782	0.128709	Down	7.30167e-08	5.63251e-07	11.2387	10.5283	10.4161	11.2665	11.105	10.8125	14.2925	13.8405	14.2838	13.4604	13.4661	13.7706
Verbascoside A	LCMS-pos	5.15_668.2301n	691.219	5.15128	Level 2	M+NH4, M+Na	C31H40O16	-2.33226	1.56175	-2.22421	0.214015	Down	7.79935e-08	5.90005e-07	13.487	13.552	13.5612	13.0994	12.8869	13.4735	15.7173	15.9477	15.4802	15.6538	15.4786	15.1276
4-(4'-O-Acetyl-alpha-L-rhamnosyloxy)benzaldehyde	LCMS-pos	5.00_333.0940m/z	333.094	4.99662	Level 2	M+Na	C15H18O7	-1.40884	2.0962	-4.00794	0.062157	Down	8.27841e-08	6.1729e-07	10.4587	10.8282	10.5265	9.41484	9.19664	10.4391	14.291	14.3711	14.2736	13.7055	13.9727	14.2976
12S-hydroxy-16-heptadecynoic acid	LCMS-neg	11.24_281.2119m/z	281.212	11.237	Level 2	M-H	C17H30O3	-0.965479	2.18761	4.36776	20.6455	Up	9.0174e-08	6.61671e-07	11.2914	10.8429	11.782	11.6155	13.0356	11.0188	7.22995	7.22995	7.22995	7.22995	7.22995	7.22995
Lappaol H	LCMS-pos	5.40_773.2755m/z	773.275	5.39718	Level 2	M+Na	C40H46O14	-3.30839	1.64484	2.46961	5.53892	Up	1.06079e-07	7.49002e-07	15.1689	14.8621	15.0791	14.6924	14.8569	15.2368	12.8364	12.2513	11.97	12.9476	12.8054	12.2679
15-methyl-15S-PGE2	LCMS-pos	8.31_367.2450m/z	367.245	8.31375	Level 2	M+H	C21H34O5	-7.83679	1.53807	2.15981	4.46857	Up	1.09898e-07	7.68893e-07	13.0249	13.5817	13.2795	13.3659	13.344	13.6041	11.6142	11.5593	10.9365	10.821	11.3057	11.0045
Picrocrocin	LCMS-neg	4.67_311.1495m/z	311.15	4.67098	Level 2	M-H2O-H	C16H26O7	-1.41401	1.98918	-3.61696	0.0815055	Down	1.1866e-07	8.12034e-07	7.22995	7.22995	8.63787	7.22995	7.22995	7.22995	11.6258	10.6513	11.3468	10.948	10.9809	10.9365
Nepetariaside	LCMS-pos	4.93_366.2128m/z	366.213	4.92915	Level 2	M+NH4	C16H28O8	1.69381	1.54558	-2.18283	0.220244	Down	1.24185e-07	8.39564e-07	11.5671	11.2074	11.7411	11.1168	11.6692	11.38	13.9587	13.5845	14.0231	13.3936	13.1982	13.6204
MG(18:3-OH/0:0/0:0)	LCMS-neg	9.02_367.2486m/z	367.249	9.02215	Level 2	M-H	C21H36O5	-1.09821	2.32268	-4.93263	0.0327439	Down	1.24557e-07	8.41351e-07	7.22995	7.22995	7.22995	7.22995	7.22995	7.22995	13.8937	11.7219	12.2762	11.1972	11.9295	11.957
Betaine	LCMS-pos	0.71_156.0419m/z	156.042	0.706983	Level 2	M+K	C5H11NO2	-1.69005	2.91495	-7.77313	0.00457144	Down	1.40224e-07	9.33894e-07	7.22995	7.22995	7.22995	10.671	7.22995	7.22995	15.6431	15.3648	16.3242	15.7116	15.1356	15.2803
7-Hydroxy-8-O-methylaloin B	LCMS-pos	4.76_466.1733m/z	466.173	4.75522	Level 2	M+NH4	C22H24O10	5.62653	1.91714	-3.36157	0.0972898	Down	1.43461e-07	9.53018e-07	12.0691	11.4231	10.5727	12.0134	11.8306	11.6171	14.9422	14.8028	14.7944	15.4076	15.2119	14.5365
Liriodendrin	LCMS-pos	4.69_743.2719m/z	743.272	4.68808	Level 2	M+H	C34H46O18	-5.05527	1.70878	-2.6729	0.156811	Down	1.58026e-07	1.02926e-06	11.1216	10.2887	10.2446	11.2136	10.4191	10.2718	12.9161	13.5902	13.3221	13.2045	13.4548	13.1092
Shanzhiside methyl ester	LCMS-pos	4.05_429.1388m/z	429.139	4.0533	Level 2	M+Na	C17H26O11	5.19209	1.92026	-3.37519	0.0963757	Down	1.58635e-07	1.03146e-06	9.00329	9.12268	10.1549	9.8973	10.2253	9.67745	12.791	13.5314	13.301	13.2	13.0607	12.448
5-cis-15(R)-Iloprost	LCMS-pos	8.82_361.2341m/z	361.234	8.81595	Level 2	M+H	C22H32O4	-9.04658	1.70816	-2.67371	0.156723	Down	1.84033e-07	1.15995e-06	11.3976	11.8322	11.1635	11.5153	11.3444	11.4985	14.9377	14.1282	14.2558	13.5153	14.0494	13.9074
Val-Ile-Ala	LCMS-pos	3.50_302.2074m/z	302.207	3.50295	Level 2	M+H	C14H27N3O4	-0.173577	1.78856	-2.93116	0.131109	Down	1.85738e-07	1.16882e-06	9.91456	8.3708	9.23729	8.702	9.20212	9.40455	12.0773	12.2754	12.2725	11.9412	12.0206	11.8312
Tetragastrin	LCMS-pos	4.67_597.2504m/z	597.25	4.66655	Level 2	M+H	C29H36N6O6S	2.42754	1.50067	-2.06293	0.23933	Down	2.00841e-07	1.24387e-06	11.65	12.4956	11.9674	11.7041	12.4824	11.7505	14.0364	14.2239	14.1634	13.9238	13.9664	14.1134
Picraquassioside A	LCMS-pos	4.34_381.1151m/z	381.115	4.33782	Level 2	M+H-H2O	C18H22O10	-7.36478	1.84229	-3.11199	0.115664	Down	2.04978e-07	1.26446e-06	11.0125	10.2237	10.3077	11.5792	11.1894	10.2501	13.9141	14.0979	13.6147	13.8134	14.0923	13.7021
Arvenin IV	LCMS-neg	5.83_725.3732m/z	725.373	5.83212	Level 2	M+FA-H	C36H56O12	-3.19002	2.35892	-5.10176	0.0291216	Down	2.10103e-07	1.28997e-06	7.22995	7.22995	7.22995	7.22995	7.22995	7.22995	11.6993	10.8639	13.3315	12.5727	13.4945	12.0284
Ile-Ile-Phe	LCMS-pos	5.06_392.2536m/z	392.254	5.06258	Level 2	M+H	C21H33N3O4	-1.95966	1.96359	-3.54144	0.0858856	Down	2.51134e-07	1.48255e-06	10.3714	10.3926	10.6552	10.8459	9.05606	10.7866	13.8942	13.8773	14.3663	13.8779	13.6843	13.6565
Ile-Asp-Ile	LCMS-neg	4.83_340.1873m/z	340.187	4.83213	Level 2	M-H2O-H	C16H29N3O6	-1.51417	1.81819	-3.03768	0.121778	Down	2.97397e-07	1.7127e-06	8.37503	7.22995	7.22995	7.22995	7.22995	7.22995	10.8714	10.6361	10.9154	10.2829	10.1092	9.93565
Asparaginyl-Proline	LCMS-pos	0.64_252.0951m/z	252.095	0.638083	Level 2	M+Na	C9H15N3O4	-1.57305	1.51017	2.09782	4.28062	Up	3.1906e-07	1.81505e-06	12.8054	13.1174	12.8574	13.1617	12.6457	13.2038	10.3678	10.9538	11.3029	11.2451	10.726	10.6089
Val-Ser-Phe	LCMS-pos	4.30_352.1862m/z	352.186	4.29597	Level 2	M+H	C17H25N3O5	-1.44752	1.55128	-2.21205	0.215827	Down	3.29722e-07	1.8689e-06	10.2981	10.282	10.3901	10.5764	11.0953	9.87519	12.637	12.2473	12.8876	12.7492	12.6922	12.5761
DG(16:0/20:5-3OH/0:0)	LCMS-pos	12.69_685.4628m/z	685.463	12.6864	Level 2	M+Na	C39H66O8	-3.25385	2.69676	6.68493	102.888	Up	3.31542e-07	1.87786e-06	14.6259	14.6326	15.0728	14.2995	14.8216	15.0561	10.3443	7.22995	7.22995	7.22995	9.13481	7.22995
hydroxysyringaresinol	LCMS-pos	3.77_365.0845m/z	365.084	3.76852	Level 2	M+Na	C15H18O9	0.522832	2.08657	-4.00489	0.0622887	Down	3.36345e-07	1.89819e-06	9.29283	8.31776	9.34404	7.22995	8.37089	8.35616	12.2164	12.653	12.2918	12.3558	12.4268	12.9972
Tarenninoside E	LCMS-pos	5.42_535.1417m/z	535.142	5.42005	Level 2	M+H	C25H26O13	-5.47609	1.86118	-3.18654	0.109839	Down	3.4909e-07	1.95478e-06	10.796	10.4708	9.46028	10.8255	9.82742	9.35886	13.2929	13.3516	13.3515	13.3815	13.2587	13.2219
Isosakuranetin 5-O-glucoside	LCMS-pos	5.87_449.1413m/z	449.141	5.87075	Level 2	M+H	C22H24O10	-6.45844	2.05915	-3.90518	0.0667457	Down	3.89e-07	2.15334e-06	7.22995	7.22995	7.22995	7.22995	7.22995	7.22995	11.5315	12.5323	10.9697	10.1586	10.6161	11.0027
4-Hydroxyandrostenedione glucuronide	LCMS-pos	6.03_479.2245m/z	479.224	6.02985	Level 2	M+H	C25H34O9	-6.47247	2.30605	-4.89816	0.0335356	Down	4.12632e-07	2.26182e-06	9.71413	9.23429	9.2299	7.22995	9.13226	10.2854	13.9001	13.8988	14.1983	14.0955	14.1098	14.0124
Mactraxanthin	LCMS-pos	11.23_619.4333m/z	619.433	11.2329	Level 2	M+H-H2O	C40H60O6	-3.79139	1.61301	2.39761	5.26929	Up	4.21766e-07	2.29899e-06	12.5436	13.0542	13.3828	13.1809	13.1016	12.9582	9.98527	10.9548	11.1381	10.3298	10.808	10.6198
Thr-Leu-Phe	LCMS-pos	4.63_380.2171m/z	380.217	4.62503	Level 2	M+H	C19H29N3O5	-2.49023	1.97967	-3.62006	0.0813306	Down	5.28433e-07	2.76667e-06	9.55418	8.8534	10.7701	10.4654	9.17841	10.1671	13.3765	13.5366	13.6646	13.6312	13.4385	13.0614
Lysocellin	LCMS-neg	10.77_627.4083m/z	627.408	10.7703	Level 2	M-H	C34H60O10	-4.94902	2.58034	-6.14678	0.0141135	Down	5.6208e-07	2.91165e-06	7.22995	7.22995	7.22995	7.22995	7.22995	7.22995	13.2393	13.2292	14.5974	11.8438	12.0953	15.2555
Citrunobin	LCMS-pos	10.24_353.1413m/z	353.141	10.237	Level 2	M+H	C21H20O5	8.45414	1.68605	2.62439	6.16625	Up	5.71761e-07	2.95008e-06	12.9922	13.3619	13.3154	13.3243	13.1019	13.8851	10.9762	10.5048	11.1873	10.2778	11.2119	10.0766
Luteolin 3'-methyl ether 7-malonylglucoside	LCMS-neg	5.04_529.0965m/z	529.096	5.04013	Level 2	M-H2O-H	C25H24O14	-4.17712	1.62526	-2.43964	0.18433	Down	5.87969e-07	3.01778e-06	7.22995	7.22995	7.22995	7.22995	7.22995	7.22995	10.3074	9.84122	9.57372	9.86937	8.69454	9.73135
Methyl (3x,10R)-dihydroxy-11-dodecene-6,8-diynoate 10-glucoside	LCMS-neg	4.72_397.1531m/z	397.153	4.7166	Level 2	M-H	C19H26O9	6.75646	1.50797	-2.10066	0.233152	Down	6.39533e-07	3.24411e-06	12.7803	12.1993	12.126	11.7724	12.4213	11.6371	14.2584	14.1138	14.2901	14.5983	14.285	13.9947
dasc#1	LCMS-neg	7.28_515.2856m/z	515.286	7.28235	Level 2	M-H2O-H	C26H46O11	-1.0514	2.05972	-3.92188	0.0659774	Down	6.67724e-07	3.36082e-06	7.22995	9.1	7.22995	8.61981	8.64861	9.01092	12.2493	12.1754	12.3008	12.4664	12.2641	11.9143
Mopanan-4alpha-ol	LCMS-pos	5.09_303.0857m/z	303.086	5.08537	Level 2	M+H	C16H14O6	-1.98336	2.23618	-4.62268	0.0405915	Down	7.00768e-07	3.48468e-06	7.22995	7.22995	7.22995	7.22995	8.79248	7.22995	11.6603	11.1732	12.222	13.5681	12.2528	11.802
Ginsenoside Rh2	LCMS-pos	10.88_623.4480m/z	623.448	10.8761	Level 2	M+H	C36H62O8	-6.05749	2.2427	4.64975	25.1023	Up	7.0251e-07	3.48891e-06	14.6314	15.1772	14.6324	14.8981	14.7611	15.0955	10.7909	10.2303	9.16504	9.87444	11.9004	9.33615
5-Hydroxyflavone	LCMS-neg	5.88_445.1139m/z	445.114	5.87883	Level 2	M+FA-H	C21H20O8	-0.37545	1.80069	-3.00153	0.124868	Down	7.51988e-07	3.66699e-06	7.22995	7.22995	7.22995	7.22995	7.22995	7.22995	10.2901	11.554	10.1107	9.81126	9.83529	9.78749
N-(3-oxo-hexadecanoyl)-homoserine lactone	LCMS-pos	11.21_371.2894m/z	371.289	11.2104	Level 2	M+NH4	C20H35NO4	-2.94096	2.06678	3.95561	15.5152	Up	7.68688e-07	3.72533e-06	11.9551	12.1054	12.0733	12.0667	11.6577	11.5492	7.22995	9.31927	8.29652	7.22995	7.22995	8.36811
Cynaropicrin	LCMS-pos	5.78_369.1324m/z	369.132	5.78078	Level 2	M+Na	C19H22O6	4.5	1.57278	2.29073	4.89305	Up	7.86606e-07	3.80039e-06	13.1325	12.8437	12.8152	12.7855	12.7125	12.7857	10.3248	9.77738	11.055	10.3531	11.0559	10.7646
Quercetin 3-rhamnosyl-(1->6)-glucosyl-(1->6)-galactoside	LCMS-pos	4.08_773.2116m/z	773.212	4.07553	Level 2	M+H	C33H40O21	-2.46338	1.7089	-2.70429	0.153437	Down	7.95287e-07	3.83286e-06	10.0892	11.532	10.6021	10.1309	10.6666	11.1186	13.3065	13.5249	12.9925	13.6002	13.662	13.2789
Leu-Leu-Gln	LCMS-pos	3.64_373.2440m/z	373.244	3.63743	Level 2	M+H	C17H32N4O5	-1.4751	1.53158	-2.17325	0.22171	Down	8.35546e-07	3.98001e-06	8.88527	9.98642	9.45614	10.0507	10.0546	9.91082	12.157	12.0278	11.718	11.8775	11.7696	11.8336
Pratensein 7-O-(6''-malonylglucoside)	LCMS-neg	5.37_529.0959m/z	529.096	5.36698	Level 2	M-H2O-H	C25H24O14	-5.25572	2.09748	4.07568	16.8617	Up	8.55405e-07	4.06253e-06	11.7685	12.0677	12.052	12.1559	12.2637	12.2469	9.35432	7.22995	8.63428	7.22995	8.42211	7.22995
Apterin	LCMS-pos	4.45_407.1338m/z	407.134	4.4475	Level 2	M+H-H2O	C20H24O10	0.308506	1.73978	-2.80562	0.143029	Down	9.16101e-07	4.29812e-06	9.59784	8.97009	9.62164	9.30041	10.5345	10.1199	12.321	13.0092	12.4405	12.7564	12.2618	12.1891
17(18)-EpETE	LCMS-neg	11.63_363.2151m/z	363.215	11.6308	Level 2	M+FA-H	C20H30O3	-8.3096	1.79177	2.97875	7.88305	Up	9.32815e-07	4.35091e-06	12.907	12.0461	13.1394	12.6002	13.6166	12.0533	9.31157	9.55883	10.1889	9.75564	9.89532	9.77977
EPIMESTROL	LCMS-pos	8.13_320.2216m/z	320.222	8.1313	Level 2	M+NH4	C19H26O3	-1.51872	2.27739	-4.80978	0.0356543	Down	9.63646e-07	4.47869e-06	7.22995	7.22995	7.22995	7.22995	7.22995	7.22995	10.6777	11.9424	13.0111	11.0373	11.9783	13.5916
(7E,13E)-9,15-dihydroxy-4,10,16-trimethyl-1,5,11-trioxacyclohexadeca-7,13-diene-2,6,12-trione	LCMS-pos	5.15_325.1269m/z	325.127	5.15128	Level 2	M+H-H2O	C16H22O8	-3.67422	1.82859	-3.10129	0.116525	Down	9.71911e-07	4.50373e-06	9.86868	9.85889	8.62114	8.76203	9.20856	9.82541	12.5155	13.1852	12.0946	12.5998	12.4046	11.9528
Tanacetol B	LCMS-pos	7.79_335.1644m/z	335.164	7.79213	Level 2	M+K	C17H28O4	8.53059	2.11736	-4.16008	0.0559359	Down	9.81854e-07	4.53558e-06	7.22995	8.98973	7.22995	9.18251	7.22995	8.69275	12.258	12.334	12.4264	12.2588	12.0245	12.2137
Quercetin 3-sambubioside-3'-glucoside	LCMS-neg	3.96_757.1830m/z	757.183	3.96328	Level 2	M-H	C32H38O21	-0.362983	1.69859	-2.67756	0.156306	Down	1.06547e-06	4.82298e-06	11.5959	11.9967	11.0381	11.3055	11.3185	11.3673	14.2944	13.6028	14.6783	14.4247	14.3835	13.3038
DG(13:0/TXB2/0:0)	LCMS-pos	11.67_623.4482m/z	623.448	11.6672	Level 2	M+H-H2O	C36H64O9	-5.58994	2.53505	5.97042	62.7011	Up	1.10573e-06	4.98788e-06	15.36	15.7579	15.5604	15.6303	15.7571	15.8319	7.22995	9.2653	9.37389	11.0223	10.6002	10.5836
13(S)-HODE methyl ester	LCMS-pos	11.80_310.2503n	333.24	11.8049	Level 2	M+H-H2O, M+Na	C19H34O3	-1.55768	1.64796	2.52495	5.75553	Up	1.23652e-06	5.43724e-06	13.5989	13.7321	13.6071	13.6694	13.5269	14.2858	10.4982	10.881	11.4174	11.0259	11.4039	12.044
Stoloniferone B	LCMS-pos	12.19_449.3020m/z	449.302	12.1918	Level 2	M+Na	C28H42O3	-1.39593	1.84943	-3.18374	0.110052	Down	1.34512e-06	5.82912e-06	10.7887	11.2731	10.5226	10.8441	10.2366	10.3367	14.2734	13.2257	13.449	13.2576	13.9996	14.8989
Ala-Val-Val	LCMS-pos	3.64_288.1917m/z	288.192	3.63743	Level 2	M+H	C13H25N3O4	-0.431471	1.49438	-2.08157	0.236257	Down	1.66485e-06	6.95656e-06	10.7941	10.468	10.372	10.7415	10.0837	9.91985	12.7188	12.2806	12.8632	12.4787	11.8347	12.6925
Strophanthin	LCMS-neg	5.41_691.3368m/z	691.337	5.4136	Level 2	M-H2O-H	C36H54O14	4.60734	2.38489	-5.30392	0.025314	Down	1.67456e-06	6.97465e-06	9.23928	7.22995	7.22995	7.22995	7.22995	7.22995	12.1949	11.5951	13.4117	12.6698	14.5293	12.8118
13,14-dihydro-PGF2alpha	LCMS-pos	7.91_374.2893m/z	374.289	7.90515	Level 2	M+NH4	C20H36O5	-2.33357	1.75366	-2.86731	0.137042	Down	1.74685e-06	7.22192e-06	11.0904	10.5055	9.47211	10.9553	10.973	11.0084	13.662	13.5054	13.9758	13.2845	13.0193	13.7615
N-Myristoyl Alanine	LCMS-pos	11.21_299.2488m/z	299.249	11.2104	Level 2	M+	C17H33NO3	9.32543	1.55958	2.26866	4.81875	Up	1.78029e-06	7.34078e-06	12.0673	12.6313	11.8716	11.9234	11.5	12.2515	9.72494	9.26465	9.35901	9.82945	10.175	10.28
R-Palmitoyl-(2-methyl) Ethanolamide	LCMS-pos	12.42_314.3048m/z	314.305	12.418	Level 2	M+H	C19H39NO2	-1.77652	1.92611	3.46155	11.0162	Up	1.84564e-06	7.57032e-06	13.6116	13.4835	13.1061	13.6925	13.3373	13.9811	9.85518	9.30516	9.02497	10.6846	10.5305	11.0424
11-Dehydro-2,3-dinor-txb2	LCMS-neg	7.26_339.1808m/z	339.181	7.25917	Level 2	M-H	C18H28O6	-1.49257	1.72322	-2.7716	0.146442	Down	1.85783e-06	7.60437e-06	10.5377	11.1526	11.3389	11.0026	11.9946	11.8945	14.5627	13.7589	14.6131	13.6048	14.035	13.976
Cartorimine	LCMS-pos	5.09_273.0752m/z	273.075	5.08537	Level 2	M+H-H2O	C15H14O6	-1.90269	2.07292	-4.01474	0.0618649	Down	2.04862e-06	8.28337e-06	9.69308	8.46765	7.22995	8.41319	7.22995	7.22995	12.0126	12.0162	11.8748	12.1017	12.0683	12.2786
Lycopersiconolide	LCMS-pos	9.16_345.2393m/z	345.239	9.15783	Level 2	M+H-H2O	C22H34O4	-8.68601	1.99118	-3.71564	0.0761169	Down	2.59208e-06	1.00273e-05	14.0629	14.5848	14.4854	14.6113	14.3117	14.2842	19.8571	17.8549	18.3233	17.1435	17.7088	17.7465
6-deoxyerythronolide B	LCMS-neg	8.45_385.2593m/z	385.259	8.4476	Level 2	M-H	C21H38O6	-0.677181	2.38044	-5.31292	0.0251566	Down	2.73659e-06	1.04689e-05	7.22995	8.3418	7.22995	7.22995	7.22995	8.89803	15.0572	12.0259	13.5203	11.9263	12.5497	12.9577
Tetramethylchromanol glucoside	LCMS-pos	6.36_405.1875m/z	405.187	6.36152	Level 2	M+Na	C20H30O7	-2.39882	2.14067	-4.30017	0.0507597	Down	3.15388e-06	1.18093e-05	8.42667	7.22995	7.22995	7.22995	9.70915	9.25461	12.2124	12.403	12.7149	12.4201	12.6991	12.4319
Asp-Val-Ile	LCMS-neg	4.21_344.1825m/z	344.182	4.21433	Level 2	M-H	C15H27N3O6	-0.639878	1.80912	-3.07262	0.118864	Down	3.15883e-06	1.18222e-05	7.22995	8.99557	7.22995	7.22995	7.22995	8.29451	11.172	11.0133	10.671	10.662	10.7224	10.4049
(4R,5S,7R,11S)-11,12-Dihydroxy-1(10)-spirovetiven-2-one 11-glucoside	LCMS-neg	4.33_459.2233m/z	459.223	4.3298	Level 2	M+FA-H	C21H34O8	-0.563304	1.70701	-2.73893	0.149796	Down	3.43021e-06	1.26738e-05	12.1819	12.4896	13.3484	13.01	13.6554	14.1079	15.6962	15.8915	16.0192	15.8464	15.8247	15.9487
Triphyllin A	LCMS-neg	5.09_655.2245m/z	655.225	5.0866	Level 2	M-H	C30H40O16	0.230872	1.95147	-3.57872	0.0836949	Down	3.46751e-06	1.27878e-05	7.22995	7.22995	8.65466	8.31594	9.14447	7.22995	11.774	12.2049	11.7499	11.2197	11.0537	11.275
Arg-Ala-Ile	LCMS-pos	2.00_359.2395m/z	359.239	2.00385	Level 2	M+H	C15H30N6O4	-1.76171	1.65134	-2.56443	0.169056	Down	3.55694e-06	1.30683e-05	10.4256	8.88164	10.5888	10.4808	10.4865	9.76609	12.6169	12.4983	12.7651	12.9189	12.676	12.5407
Prostaglandin D1 Alcohol	LCMS-pos	8.47_340.2606n	363.25	8.47298	Level 2	M+H-H2O, M+Na	C20H36O4	-2.09019	1.91291	-3.44542	0.0917961	Down	3.92158e-06	1.42078e-05	13.3266	13.3186	13.2162	13.5822	13.4469	13.6873	18.4937	16.1457	17.3379	16.0513	16.5819	16.64
3-O-(beta-D-glucopyranosyl-(1->6)-beta-D-glucopyranosyl) ethyl 3-hydroxyoctanoate	LCMS-neg	4.28_493.2289m/z	493.229	4.28375	Level 2	M-H2O-H	C22H40O13	-0.305477	1.48797	-2.08361	0.235923	Down	4.22947e-06	1.51064e-05	9.95913	10.3536	9.51592	10.1682	10.8678	9.82923	12.0718	12.6443	12.3028	12.0889	11.6982	12.3895
Hastatoside	LCMS-neg	4.33_403.1240m/z	403.124	4.3298	Level 2	M-H	C17H24O11	-1.3507	1.88999	-3.36466	0.0970815	Down	4.28557e-06	1.52372e-05	10.262	10.743	9.98397	8.36018	10.0155	10.8872	13.6701	13.4566	13.5003	13.3076	13.229	13.2763
5,7,2',3',4'-Pentahydroxy-3,6-dimethoxyflavone 7-glucoside	LCMS-neg	4.88_505.0982m/z	505.098	4.87843	Level 2	M-H2O-H	C23H24O14	-1.16071	1.8264	3.14477	8.84444	Up	4.51311e-06	1.59016e-05	10.5632	10.9328	10.3451	10.6927	11.0647	10.6704	9.25052	7.22995	7.22995	7.22995	7.22995	7.22995
Lophachinin C	LCMS-neg	8.10_377.1940m/z	377.194	8.0982	Level 2	M+FA-H	C20H28O4	-8.91122	1.96347	3.64016	12.4681	Up	5.20956e-06	1.80306e-05	11.5795	11.8773	11.6373	11.6978	11.505	12.8602	9.55172	7.22995	8.50957	8.35075	8.44421	7.22995
Phloroacetophenone 6'-[xylosyl-(1->6)-glucoside]	LCMS-pos	5.02_529.1304m/z	529.13	5.01677	Level 2	M+K	C21H30O13	-2.82385	2.06872	-4.04701	0.0604964	Down	5.82307e-06	1.96922e-05	7.22995	7.22995	9.17046	7.22995	9.52108	7.22995	11.9849	12.4226	11.8509	11.9021	11.4976	12.2353
Protectin D1n-3 DPA	LCMS-pos	9.73_345.2390m/z	345.239	9.73333	Level 2	M+H-H2O	C22H34O4	-9.58184	2.28958	-4.97214	0.0318593	Down	6.73799e-06	2.22947e-05	7.22995	8.58399	9.01725	10.2988	7.22995	7.22995	14.463	13.2141	13.3974	12.7683	12.9394	12.6406
Methyl 8-[3-(2-hydroxyoctyl)oxiran-2-yl]octanoate	LCMS-pos	11.19_329.2675m/z	329.268	11.1888	Level 2	M+H	C19H36O4	-3.34839	1.56276	-2.31971	0.200308	Down	8.15288e-06	2.63629e-05	8.81427	9.402	9.2635	8.33644	9.53478	9.88084	11.5571	11.1165	12.0545	11.2284	11.237	11.9566
(-)-Olivil	LCMS-pos	4.89_415.1143m/z	415.114	4.88548	Level 2	M+K	C20H24O7	-2.88184	1.67142	2.65678	6.30623	Up	8.54395e-06	2.74234e-05	13.8165	13.4906	13.7874	13.3868	13.7471	13.6811	11.2791	9.55701	10.8099	11.6873	11.1538	11.4819
Nootkatol	LCMS-pos	9.91_243.1738m/z	243.174	9.90838	Level 2	M+Na	C15H24O	8.66478	2.22709	-4.72958	0.0376925	Down	1.01151e-05	3.17116e-05	10.431	12.2066	12.4319	12.9815	13.8911	14.3873	17.344	17.4151	17.4994	17.0897	17.8702	17.4885
Alinamin	LCMS-neg	5.13_401.1351m/z	401.135	5.1331	Level 2	M+FA-H	C15H24N4O2S2	7.93713	1.64959	2.59513	6.04243	Up	1.06127e-05	3.30201e-05	10.9709	10.9625	10.9134	10.627	10.4324	10.6457	8.88091	8.78749	8.58541	7.22995	8.26755	7.22995
Genistein 7-O-glucuronide	LCMS-neg	4.81_491.0860m/z	491.086	4.8092	Level 2	M+FA-H	C21H18O11	6.45524	1.65601	2.61979	6.14659	Up	1.15973e-05	3.56581e-05	10.9838	10.9473	11.231	11.3357	11.4821	11.5192	9.40475	8.73905	8.80469	9.15326	8.44863	7.22995
MG(22:6-OH/0:0/0:0)	LCMS-neg	10.10_463.2697m/z	463.27	10.0976	Level 2	M+FA-H	C25H38O5	-1.05661	2.00733	3.85427	14.4627	Up	1.2766e-05	3.88846e-05	11.874	12.4286	12.6735	12.8429	12.3529	12.8709	9.42579	7.22995	9.70726	8.92479	9.39935	7.22995
Apigenin 5-rhamnosyl-(1->2)-(6''-acetylglucoside)	LCMS-neg	4.81_601.1594m/z	601.159	4.8092	Level 2	M-H2O-H	C29H32O15	5.10557	1.94091	3.61016	12.2115	Up	1.34506e-05	4.06688e-05	11.7088	10.958	12.104	11.4453	11.656	11.1832	7.22995	7.22995	9.01781	9.45673	7.22995	7.22995
Luteolin 7-(2''-glucuronosyllactate)	LCMS-neg	4.79_515.0806m/z	515.081	4.78593	Level 2	M-H2O-H	C24H22O14	-4.65609	1.53759	2.26318	4.80049	Up	1.34755e-05	4.07285e-05	10.2736	10.3733	9.75182	10.4993	10.45	10.4425	8.37456	8.75054	7.22995	8.37942	8.24708	7.22995
Isoraspailyne B	LCMS-pos	10.22_312.2528m/z	312.253	10.2166	Level 2	M+NH4	C18H30O3	-1.86407	1.94938	3.64967	12.5505	Up	1.54813e-05	4.59213e-05	12.0279	12.1381	12.1243	12.2992	11.5865	12.894	7.22995	9.0013	9.5959	9.53124	7.22995	8.58367
Tetracosanedioic acid	LCMS-pos	13.29_416.3728m/z	416.373	13.2879	Level 2	M+NH4	C24H46O4	-1.63759	2.04998	4.03487	16.3914	Up	1.63398e-05	4.82666e-05	12.1996	12.9172	11.8059	12.507	11.7996	12.2698	7.22995	7.22995	7.22995	8.25932	9.95637	9.38438
Apiosylglucosyl 4-hydroxybenzoate	LCMS-pos	3.95_455.1169m/z	455.117	3.94578	Level 2	M+Na	C18H24O12	2.02927	1.94988	-3.65094	0.0796084	Down	1.68597e-05	4.96149e-05	9.57922	9.1795	8.59203	7.22995	10.2029	10.0828	12.8356	12.6833	13.4347	12.3643	12.7776	12.6765
Domesticoside	LCMS-neg	4.31_389.1077m/z	389.108	4.30682	Level 2	M+FA-H	C15H20O9	-3.64599	1.55629	-2.33012	0.198868	Down	1.75841e-05	5.14177e-05	7.22995	7.22995	8.61188	7.22995	7.22995	7.22995	10.2427	9.11359	9.78338	10.4109	9.40128	9.79049
15R-PGE2 methyl ester, 15-acetate	LCMS-neg	9.52_453.2516m/z	453.252	9.52112	Level 2	M+FA-H	C23H36O6	5.39065	1.6808	2.72124	6.59438	Up	1.86195e-05	5.40013e-05	10.498	10.6624	9.95869	10.9253	10.8206	11.0472	7.22995	7.22995	8.44722	8.94171	8.50591	7.22995
Kaempferol 3-triglucoside 7-rhamnoside	LCMS-pos	4.10_918.2658m/z	918.266	4.09667	Level 2	M+	C39H50O25	1.78987	2.28423	-5.02804	0.0306485	Down	1.96378e-05	5.64109e-05	7.22995	9.95095	7.22995	10.4869	7.22995	7.22995	13.6881	13.9345	12.865	13.1465	12.5783	13.3136
6,8-Di-C-methylkaempferol 7-methyl ether	LCMS-pos	8.11_351.0832m/z	351.083	8.1088	Level 2	M+Na	C18H16O6	-2.21667	1.66871	-2.68451	0.155554	Down	2.07809e-05	5.93892e-05	8.98377	8.96369	7.22995	8.96155	8.86738	9.75547	11.0982	11.4696	11.894	11.3534	11.6743	11.3793
Rutaretin 9-rutinoside	LCMS-pos	4.69_571.1983m/z	571.198	4.68808	Level 2	M+H	C26H34O14	-6.73768	1.82977	-3.23309	0.106352	Down	2.19396e-05	6.22909e-05	10.6294	11.2562	11.3393	10.5265	9.2931	8.77455	13.7493	13.7654	13.4963	13.3341	13.4417	13.4306
TXA3	LCMS-neg	9.19_395.2045m/z	395.205	9.18825	Level 2	M+FA-H	C20H30O5	-8.61761	1.70595	2.81516	7.03796	Up	2.34306e-05	6.60448e-05	11.2944	11.866	11.6252	11.3939	11.7514	11.864	7.22995	9.82347	9.48972	8.64986	8.70523	9.00585
Sphalleroside A	LCMS-pos	4.71_365.1203m/z	365.12	4.71015	Level 2	M+Na	C16H22O8	-1.02847	1.58247	-2.41988	0.186871	Down	2.37806e-05	6.69108e-05	9.21454	10.3142	8.63555	8.97342	9.05331	8.88601	12.0754	11.8609	11.7678	11.6207	11.7462	10.5253
4'-O-methyl-(-)-epicatechin-3'-O-beta-glucuronide	LCMS-neg	4.99_493.1345m/z	493.135	4.99398	Level 2	M-H	C23H26O12	-1.24393	1.71815	-2.85742	0.137985	Down	2.49611e-05	6.9825e-05	9.28173	8.54969	8.71363	7.22995	7.22995	8.52113	11.3884	11.4693	11.2701	10.4191	10.6654	11.4584
5,6-Dihydroxyprostaglandin F1a	LCMS-neg	5.51_387.2386m/z	387.239	5.50633	Level 2	M-H	C20H36O7	-0.653415	1.77472	-3.0561	0.120233	Down	2.69605e-05	7.47023e-05	8.93695	7.22995	9.59776	9.29626	7.22995	8.5565	11.5439	11.4641	11.5552	11.6967	11.4144	11.5096
11-alpha-O-beta-D-Glucopyranosyl-16alpha-O-methylneoquassin	LCMS-neg	7.75_549.2704m/z	549.27	7.74843	Level 2	M-H2O-H	C29H44O11	-0.286212	1.65546	2.65293	6.28945	Up	2.73377e-05	7.56137e-05	10.1905	10.1978	11.0424	10.8429	10.5356	10.8279	8.29893	8.95417	7.22995	7.22995	8.77646	7.22995
12-oxo-Resolvin E1	LCMS-neg	8.26_393.1951m/z	393.195	8.26045	Level 2	M+FA-H	C20H28O5	9.35047	1.87872	-3.42598	0.0930414	Down	2.8895e-05	7.92206e-05	9.4188	7.22995	9.28689	7.22995	9.18708	9.02998	12.2983	11.2777	11.4532	12.4426	12.4985	11.9683
2-(p-Acetamidophenyl)-2-ethylglutarimide	LCMS-neg	5.69_255.1138m/z	255.114	5.6916	Level 2	M-H2O-H	C15H18N2O3	-0.263613	1.45145	2.04234	4.11914	Up	2.90684e-05	7.96403e-05	9.88136	9.62065	9.94652	9.332	9.70397	9.70314	8.52496	7.22995	7.22995	7.22995	8.48882	7.22995
(-)-Spongiane-15,16-diol	LCMS-neg	10.82_321.2431m/z	321.243	10.8169	Level 2	M-H	C20H34O3	-1.18173	1.74035	-2.9419	0.130137	Down	2.93958e-05	8.03122e-05	7.22995	7.22995	7.22995	7.22995	7.22995	7.22995	11.2279	10.6179	10.5283	8.42564	10.6242	9.60718
Ile-Pro-Glu	LCMS-pos	3.64_358.1966m/z	358.197	3.63743	Level 2	M+H	C16H27N3O6	-1.88239	1.74729	-2.96377	0.128179	Down	3.03521e-05	8.24928e-05	10.919	10.2403	10.0801	11.2459	10.8567	8.46823	13.4833	13.2866	13.2703	13.3457	13.2157	12.9911
Luteolin 7-(2''-glucosyllactate)	LCMS-neg	5.09_501.1012m/z	501.101	5.0866	Level 2	M-H2O-H	C24H24O13	-5.08742	1.77125	-3.05708	0.120151	Down	3.51723e-05	9.38968e-05	7.22995	9.08138	8.9021	9.37943	7.22995	7.22995	11.1953	11.19	11.1368	11.4732	10.9815	11.4184
Linkckoside H	LCMS-neg	6.82_655.3700m/z	655.37	6.8151	Level 2	M+FA-H	C33H54O10	0.202256	1.85572	-3.36076	0.097344	Down	3.89746e-05	0.000102716	7.22995	7.22995	7.22995	7.22995	7.22995	7.22995	9.42347	9.38392	11.7793	10.2748	12.2176	10.4652
4'-O-Methylglucoliquiritigenin	LCMS-neg	6.04_477.1375m/z	477.138	6.04268	Level 2	M+FA-H	C22H24O9	-6.25378	1.62304	-2.57417	0.167919	Down	3.99738e-05	0.000104888	7.22995	7.22995	7.22995	7.22995	7.22995	8.94523	10.1043	11.1485	10.0683	9.46042	10.0662	9.69235
DG(2:0/0:0/20:3-OH)	LCMS-pos	11.55_477.2640m/z	477.264	11.5528	Level 2	M+K	C25H42O6	6.11516	2.24778	4.93338	30.5559	Up	4.02789e-05	0.000105513	13.5926	13.6532	12.9167	13.8561	13.3165	14.4443	7.22995	7.22995	9.36703	7.22995	10.6349	10.4872
Arillatose B	LCMS-pos	4.30_541.1522m/z	541.152	4.29597	Level 2	M+Na	C22H30O14	-1.1761	1.56616	-2.39971	0.189503	Down	4.17338e-05	0.000108923	10.2628	10.553	12.3215	11.6297	10.7662	10.5885	13.3214	12.8375	13.4343	13.5549	13.7482	13.6237
Penicillin K	LCMS-neg	5.90_683.3132m/z	683.313	5.90233	Level 2	2M-H	C16H26N2O4S	-3.25251	1.6961	2.80959	7.01086	Up	4.2324e-05	0.000110279	11.1691	11.851	11.4375	11.2139	11.1075	12.3773	9.49784	8.40035	7.22995	8.66922	8.89452	9.60672
alpha-Bisabolol oxide C	LCMS-pos	9.78_261.1844m/z	261.184	9.77588	Level 2	M+Na	C15H26O2	8.05572	2.18017	-4.65906	0.0395806	Down	4.78333e-05	0.000122713	8.53955	8.24027	8.25773	10.3697	11.6342	11.59	14.5102	14.3148	14.8558	13.83	14.8847	14.1903
Bathoristerone	LCMS-pos	7.27_343.1873m/z	343.187	7.27147	Level 2	M+H-H2O	C21H28O5	-8.48932	1.62763	-2.59764	0.165208	Down	4.97278e-05	0.00012699	7.22995	9.24079	7.22995	7.22995	7.22995	8.44014	10.4462	10.7571	10.2171	10.7703	9.86865	10.1272
MG(0:0/18:4/0:0)	LCMS-pos	10.54_333.2391m/z	333.239	10.5421	Level 2	M+H-H2O	C21H34O4	-9.41444	1.70425	-2.85722	0.138004	Down	5.41604e-05	0.000137234	9.30972	7.22995	9.05975	9.60044	9.46948	9.18124	11.5823	11.3745	11.7867	11.5055	12.9474	11.7975
Cynarasaponin H	LCMS-pos	7.57_927.4896m/z	927.49	7.56573	Level 2	M+H	C47H74O18	-5.57251	1.47333	-2.13682	0.22738	Down	5.96076e-05	0.000149344	12.4944	13.437	11.4385	13.4647	12.7517	12.2471	14.9559	14.9473	14.5394	14.9216	14.7149	14.5752
(+)-22(29)-Hopen-6alpha-21beta-diol	LCMS-pos	11.71_425.3772m/z	425.377	11.7131	Level 2	M+H-H2O	C30H50O2	-1.30899	1.70414	2.87185	7.32001	Up	7.0744e-05	0.000174286	11.6779	12.2972	11.8315	12.1304	11.6522	12.442	9.57209	7.22995	9.39818	9.65291	8.78348	10.1635
Palmitoyl Serinol	LCMS-pos	11.42_312.2892m/z	312.289	11.415	Level 2	M+H-H2O	C19H39NO3	-1.51111	1.69685	2.85183	7.21915	Up	7.39071e-05	0.000181109	11.6837	12.6326	11.6815	11.6736	11.3539	11.965	7.22995	8.43008	9.70873	9.15982	9.5741	9.77664
18-oxo-Resolvin E1	LCMS-neg	7.38_393.1951m/z	393.195	7.37532	Level 2	M+FA-H	C20H28O5	9.2979	1.4944	-2.21408	0.215525	Down	7.70683e-05	0.000187914	12.8612	11.4833	12.5029	11.2193	12.2992	12.7069	14.7358	13.7973	13.8054	14.8	14.9491	14.2696
PA(17:1/20:3)	LCMS-pos	12.46_749.4575m/z	749.457	12.4633	Level 2	M+K	C40H71O8P	7.95627	1.84889	3.39399	10.5122	Up	8.64976e-05	0.000208243	11.8768	11.8324	11.0599	11.782	10.7638	11.1753	7.22995	7.22995	7.22995	7.22995	9.55514	9.65129
4(1H)-Pyridinone, 2-ethyl-3-hydroxy-1-(2-hydroxyethyl)-	LCMS-neg	3.94_365.1719m/z	365.172	3.9399	Level 2	2M-H	C9H13NO3	0.379261	1.52163	-2.30873	0.201839	Down	0.000100563	0.000237501	8.65786	9.23207	9.5499	9.64357	9.16406	7.22995	11.2227	11.3812	11.2631	10.9094	11.1813	11.372
Citrusin II	LCMS-pos	6.19_735.3181m/z	735.318	6.1893	Level 2	M+Na	C37H44N8O7	-6.25799	1.98974	-3.94643	0.0648643	Down	0.000102002	0.000240319	11.2278	11.4178	10.7533	9.93399	10.7057	7.22995	14.2084	14.4926	14.0262	14.1915	14.0599	13.9686
PC(17:1/0:0)	LCMS-pos	10.92_525.3631m/z	525.363	10.9193	Level 2	M+NH4	C25H50NO7P	-6.29248	1.9685	-3.86804	0.0684861	Down	0.000107188	0.000251176	10.9616	11.012	11.081	10.8473	10.9156	7.22995	14.0047	14.3686	14.5067	14.0413	14.1442	14.1901
Mozambioside	LCMS-neg	5.37_507.2232m/z	507.223	5.36698	Level 2	M-H	C26H36O10	-0.640369	1.55711	-2.42362	0.186387	Down	0.00011414	0.000266032	9.3742	10.0156	9.25478	7.22995	9.30086	9.02933	11.2583	11.808	11.4203	11.5662	11.5283	11.1654
11-deoxy-11-methylene-PGD2	LCMS-pos	10.06_351.2527m/z	351.253	10.0615	Level 2	M+H	C21H34O4	-0.779144	1.77588	-3.16097	0.111803	Down	0.000125499	0.000289061	10.0549	10.1015	9.85026	10.5411	10.6488	7.22995	13.1465	13.0314	12.7971	13.0399	12.6081	12.7694
2-O-(beta-D-galactopyranosyl-(1->6)-beta-D-galactopyranosyl) 2S,3R-dihydroxynonanoic acid	LCMS-neg	3.96_513.2197m/z	513.22	3.96328	Level 2	M-H	C21H38O14	1.59025	1.43096	-2.05274	0.241027	Down	0.000126942	0.000292126	8.87313	9.29444	7.22995	8.75749	9.36237	8.95392	11.1791	10.5721	10.9253	10.3417	10.8517	10.9178
Leucyl-Tryptophan	LCMS-pos	4.45_335.2060m/z	335.206	4.4475	Level 2	M+NH4	C17H23N3O3	-5.52849	1.69808	2.90467	7.48849	Up	0.000143522	0.00032682	11.0313	11.0914	11.0859	11.3295	11.7424	10.8348	9.44566	7.22995	9.40259	7.22995	7.22995	9.14903
SNAG-delta5-CG	LCMS-pos	6.45_731.3437m/z	731.344	6.45177	Level 2	M+H	C34H54N2O13S	2.46628	2.07936	-4.35612	0.0488291	Down	0.000148638	0.000336902	7.22995	9.53105	11.0465	7.22995	10.9125	10.6605	13.5536	13.9107	13.9683	13.9811	13.8935	13.4398
Dicliripariside C	LCMS-pos	5.00_605.1833m/z	605.183	4.99662	Level 2	M+H-H2O	C29H34O15	-5.0526	1.9	-3.64326	0.0800331	Down	0.000157135	0.0003537	7.22995	9.23183	7.22995	10.2878	9.46566	10.6962	12.4723	12.8321	13.211	12.3689	12.4835	12.6331
Retinyl beta-glucuronide	LCMS-neg	9.84_461.2541m/z	461.254	9.8437	Level 2	M-H	C26H38O7	-0.782502	1.60545	2.61676	6.13373	Up	0.000192265	0.0004228	10.5334	10.8093	10.9627	10.8404	10.8078	11.0491	8.83618	9.20148	7.22995	9.5746	7.22995	7.22995
Marmesin galactoside	LCMS-neg	5.13_453.1380m/z	453.138	5.1331	Level 2	M+FA-H	C20H24O9	-5.37305	1.50294	-2.32959	0.19894	Down	0.000312574	0.000654606	7.22995	9.51516	9.80165	9.99103	9.67089	9.83175	11.7114	11.8238	11.7869	11.7791	11.3467	11.57
Isosyringinoside	LCMS-neg	4.26_533.1890m/z	533.189	4.26053	Level 2	M-H	C23H34O14	2.58979	1.43941	-2.13855	0.227109	Down	0.00033414	0.000696972	8.56051	9.3493	7.22995	8.94883	10.0567	9.2067	11.3214	10.9028	10.7303	11.3044	11.0583	10.8661
MGDG(18:3/18:4)	LCMS-pos	12.46_773.5181m/z	773.518	12.4633	Level 2	M+H	C45H72O10	-2.18193	2.09011	4.52701	23.0551	Up	0.000355853	0.000736566	14.3756	14.1822	14.3962	14.1778	14.3913	14.6438	7.22995	7.22995	11.2195	11.5679	11.655	10.1025
(S)-Naringenin 8-C-(2''-rhamnosylglucoside)	LCMS-pos	4.27_563.1728m/z	563.173	4.27367	Level 2	M+H-H2O	C27H32O14	-5.28909	1.54687	-2.51515	0.17493	Down	0.000512824	0.00102329	10.7455	10.1671	9.88432	11.9574	8.89664	11.8336	12.9923	13.5117	13.1484	13.0743	13.2888	12.56
METHOPRENE (S)	LCMS-pos	12.51_333.2391m/z	333.239	12.5081	Level 2	M+Na	C19H34O3	-3.01	1.78646	3.34942	10.1924	Up	0.000514096	0.00102531	12.6367	13.314	11.8685	12.2739	12.2414	12.684	9.45313	7.22995	9.9911	7.22995	10.1893	10.8286
5,7-Dihydroxy-4'-methoxy-4-phenylcoumarin	LCMS-neg	7.63_329.0663m/z	329.066	7.63153	Level 2	M+FA-H	C16H12O5	-1.2352	1.40558	2.08244	4.23523	Up	0.000559313	0.0011049	10.7987	10.8986	10.6911	10.934	10.7197	11.8165	7.22995	8.6116	9.92783	9.26557	8.8761	9.4529
Tyr-Met	LCMS-neg	3.48_623.2193m/z	623.219	3.47587	Level 2	2M-H	C14H20N2O4S	-3.55066	1.54359	-2.53027	0.173107	Down	0.00067903	0.00131535	7.22995	7.22995	9.74124	8.81699	9.12183	7.22995	10.2062	10.1218	10.5184	11.125	11.6769	10.9033
Pyroglutamic Acid	GCMS	209	156.14	14.131	Level 2		C5H7NO3		2.31113	5.66966	50.9025	Up	0.000683105	0.00132193	25.4451	25.4148	25.6626	25.0909	25.5771	25.7074	18.742	18.6949	18.4102	18.5225	18.8653	25.6451
Methyl helianthenoate F glucoside	LCMS-pos	4.80_377.1204m/z	377.12	4.7997	Level 2	M+Na	C17H22O8	-0.728044	1.58632	2.67705	6.39545	Up	0.000751806	0.00143921	11.9685	12.7718	12.5651	12.1864	11.7994	12.4031	10.1687	10.0534	7.22995	9.60745	11.1995	9.37296
5,7-Dihydroxy-8-C-(4-hydroxy-3-methyl-2-butenyl)flavanone	LCMS-neg	7.40_679.2551m/z	679.255	7.39858	Level 2	2M-H	C20H20O5	0.380719	1.39205	-2.0804	0.236449	Down	0.000851888	0.00161367	10.1149	9.61231	9.55049	9.22033	7.22995	9.32024	11.224	11.2862	10.7032	10.9977	11.9562	11.3634
9'-cis-neoxanthin	LCMS-pos	12.42_623.4063m/z	623.406	12.418	Level 2	M+Na	C40H56O4	-1.36356	1.71499	3.16144	8.94719	Up	0.000917473	0.00172553	11.7607	11.9051	11.6896	11.2454	12.2437	11.5889	7.22995	9.35055	7.22995	7.22995	9.22069	11.2038
N-Acetyllactosamine	LCMS-pos	0.79_406.1337m/z	406.134	0.7919	Level 2	M+Na	C14H25NO11	4.49117	1.96875	4.19951	18.3729	Up	0.00109612	0.00202501	15.5353	16.2048	14.6923	14.3253	14.7238	15.3214	10.7569	9.92159	12.0307	7.22995	13.1939	12.4729
(8R)-3-oxo-8-hydroxypolypoda13E,17E,21-triene	LCMS-pos	13.55_425.3770m/z	425.377	13.5517	Level 2	M+H-H2O	C30H50O2	-1.78334	1.38366	2.08702	4.2487	Up	0.00126922	0.00231797	13.086	13.0055	13.8271	13.4871	12.8748	12.5511	11.0108	9.73841	10.1816	10.8331	12.0417	12.5039
Quebrachitol	GCMS	414	217.225	18.634	Level 2		C7H14O6		1.73158	-3.36807	0.0968523	Down	0.00213058	0.0037183	17.3574	17.0917	16.8933	18.97	19.3169	19.2912	22.3253	22.7676	18.236	21.8011	21.9215	22.0773
PGP(i-24:0/18:3-OH)	LCMS-neg	12.47_997.5735m/z	997.574	12.4693	Level 2	M+FA-H	C48H90O14P2	-5.51043	1.69747	3.25316	9.53454	Up	0.00239059	0.00412513	12.4142	12.5535	12.7024	11.938	11.1325	12.2813	9.99017	10.5592	7.22995	11.2637	7.22995	7.22995
omega-hydroxy myristic acid	LCMS-pos	9.78_283.1663m/z	283.166	9.77588	Level 2	M+K	C14H28O3	-2.80821	1.71933	-3.4152	0.0937397	Down	0.00342978	0.00570925	7.22995	7.22995	7.22995	10.3329	11.452	11.3518	12.4656	12.5954	12.396	11.7395	13.441	12.6803
Klyflaccisteroid K	LCMS-pos	12.69_489.3541m/z	489.354	12.6864	Level 2	M+H	C30H48O5	-6.95833	1.4699	2.53663	5.80233	Up	0.00439685	0.00716205	11.9915	13.047	12.2616	12.2597	13.1364	13.6802	10.2102	9.93528	11.2529	7.22995	11.2593	11.269
11,13-dimethoxy-12-hydroxy-9-octadecenoic acid	LCMS-pos	11.05_341.2680m/z	341.268	11.0538	Level 2	M+H-H2O	C20H38O5	-1.71973	1.33138	-2.15768	0.224116	Down	0.00696219	0.0109095	8.24964	9.54581	7.22995	9.75384	7.22995	11.0427	10.8134	10.6068	11.4852	10.9708	10.9044	11.2175
Kaempferol 3-O-[2''-(4'''-acetyl-rhamnosyl)-6''-glucosyl] glucoside	LCMS-pos	4.34_798.2183m/z	798.218	4.33782	Level 2	M+	C35H42O21	-4.46737	1.32284	2.30359	4.93684	Up	0.0158158	0.0231193	13.4809	13.1925	11.6919	13.9411	13.346	12.5339	7.22995	11.3671	11.1138	10.7913	12.0566	11.8058
7-OXOCALLITRISIC ACID, METHYL ESTER	LCMS-neg	11.31_655.3960m/z	655.396	11.3068	Level 2	2M-H	C21H28O3	-6.72804	1.30035	-2.42856	0.185751	Down	0.0314478	0.0437079	7.22995	7.22995	7.22995	12.3057	7.22995	7.22995	9.58238	9.97618	9.81715	10.8707	12.7198	10.0605
