# Supplementary material for: Comparative Analysis of Chemical Constituents in Peppers from Different Regions by Integrated LC-MS and GC-MS Non-Targeted Metabolomics
Source: Metabolites. 2026 Jan 21;16(1):85. doi: 10.3390/metabo16010085 (PMC12843960; doi:10.3390/metabo16010085)
Supplement: Supplementary file 1 [file metabolites-16-00085-s001.zip › Supplementary Table 3.xlsx]

## Sheet: sheet
Metabolites	Ion mode	ID	m/z	Retention time (min)	level	Adducts	Formula	Mass Error (ppm)	VIP	log2FoldChange	FoldChange	Regulation	p-value	q-value	PZ-6	PZ-5	PZ-4	PZ-3	PZ-2	PZ-1	XX-1	XX-2	XX-3	XX-4	XX-5	XX-6
3s,4-Dihydroxybutyric Acid	GCMS	167	233.176	12.711	Level 1		C4H8O4		1.47011	2.02553	4.07142	Up	2.83918e-13	4.44162e-11	17.7683	17.8438	17.7722	17.7488	17.8277	17.9251	15.7476	15.899	15.8176	15.8074	15.6701	15.791
19S-HETE	LCMS-pos	10.61_303.2313m/z	303.231	10.6088	Level 1	M+H-H2O	C20H32O3	-1.65972	1.77238	-2.94628	0.129742	Down	1.40027e-12	1.35221e-10	14.5346	14.9602	14.6026	14.6381	14.8138	14.7308	17.7232	17.6822	17.6728	17.6775	17.6858	17.5161
N2-Maltulosylarginine	LCMS-pos	0.71_481.2135m/z	481.213	0.706983	Level 1	M+H-H2O	C18H34N4O12	-1.10781	1.71939	2.77434	6.84165	Up	3.26615e-12	2.55478e-10	20.0117	19.9128	19.7251	19.7795	19.8663	19.7931	17.117	17.1567	17.0905	17.2049	16.8003	17.0731
Aleuritic acid	LCMS-pos	5.83_327.2138m/z	327.214	5.8253	Level 1	M+Na	C16H32O5	-1.43033	1.50409	2.12366	4.35798	Up	4.43924e-12	3.04295e-10	16.9233	17.201	16.8623	17.0625	16.9109	17.0019	14.9633	14.8418	14.9023	14.8624	14.876	14.7741
Abscisic alcohol 11-glucoside	LCMS-neg	4.90_457.2077m/z	457.208	4.90168	Level 1	M+FA-H	C21H32O8	-0.520063	1.55613	-2.27487	0.206631	Down	1.29764e-11	6.84858e-10	13.7027	14.0119	13.8951	13.7888	13.7063	13.8669	16.0942	15.8904	16.2069	16.1465	16.191	16.0919
L-Iditol	GCMS	518	217.19	19.963	Level 1		C6H14O6		1.46505	2.01754	4.04892	Up	2.29743e-11	9.76656e-10	21.0965	21.1184	21.011	21.2338	21.2328	21.3072	19.3163	19.0054	19.0858	19.2171	19.1784	19.0913
9-(3,4-dimethyl-5-pentylfuran-2-yl)-nonanoic acid	LCMS-pos	12.58_322.2501n	345.239	12.5767	Level 1	M+H, M+Na	C20H34O3	-2.29164	2.29327	4.9439	30.7795	Up	2.35833e-11	9.86464e-10	16.4828	16.4436	16.3828	16.2956	16.4808	16.3	11.089	12.0386	11.3104	11.3273	11.7822	11.1748
Jasmolone glucoside	LCMS-neg	5.25_387.1660m/z	387.166	5.25015	Level 1	M+FA-H	C17H26O7	-0.0948503	1.65888	-2.58752	0.166372	Down	3.35309e-11	1.25554e-09	12.2207	12.2198	12.0261	11.8882	12.0421	11.923	14.9438	14.5892	14.6363	14.5497	14.5651	14.5607
6-Caffeoylsucrose	LCMS-neg	3.62_503.1405m/z	503.141	3.61578	Level 1	M-H	C21H28O14	-0.158492	1.60949	-2.4383	0.184501	Down	8.66028e-11	2.52764e-09	11.7311	11.9901	11.8602	11.948	12.1484	11.6037	14.4533	14.3395	14.3401	14.3132	14.3057	14.1598
Naringenin 4'-O-glucoside	LCMS-neg	5.06_433.1136m/z	433.114	5.06338	Level 1	M-H	C21H22O10	-1.03854	2.02014	-3.8416	0.0697531	Down	9.15314e-11	2.59405e-09	11.7369	11.3497	11.103	10.9967	11.3739	11.0646	14.9407	15.0404	15.1819	14.9906	15.4891	15.0318
Kaempferol 3-apiosyl-(1->2)-galactoside	LCMS-pos	4.25_581.1494m/z	581.149	4.25133	Level 1	M+H	C26H28O15	-1.18236	1.47021	2.03533	4.09916	Up	9.22803e-11	2.60583e-09	18.6806	18.7164	18.6004	18.5491	18.6639	18.6457	16.6132	16.4358	16.474	16.794	16.8332	16.494
Alanylhydroxyproline	LCMS-pos	1.24_185.0919m/z	185.092	1.24122	Level 1	M+H-H2O	C8H14N2O4	-0.757339	1.56402	2.30315	4.93535	Up	9.56922e-11	2.69246e-09	15.1977	15.1717	15.3042	15.394	15.3855	15.3728	12.9234	12.6801	13.0378	13.1965	13.1003	13.0688
Trigoneoside Xb	LCMS-pos	5.56_920.4956n	903.492	5.55522	Level 1	M+H-H2O, M+Na	C45H76O19	-2.74588	2.32599	-5.09559	0.0292466	Down	1.19851e-10	3.12491e-09	14.0738	13.5158	14.3341	14.1238	13.7642	13.2412	18.6967	19.0489	19.1786	19.0972	18.655	18.9501
9-hydroxy pelargonic acid	LCMS-neg	5.55_347.2435m/z	347.243	5.55207	Level 1	2M-H	C9H18O3	-1.21905	1.50873	2.14523	4.42364	Up	1.85891e-10	4.31465e-09	15.697	15.9651	15.713	15.7855	15.5855	15.8147	13.879	13.6487	13.6222	13.6219	13.5211	13.3966
Talose	GCMS	511	159.164	19.866	Level 1		C6H12O6		1.69655	2.71488	6.56538	Up	3.1905e-10	6.533e-09	21.0811	20.9802	21.2043	21.3825	21.4425	21.4017	18.7513	18.3135	18.3468	18.7471	18.6151	18.4291
Glucosamine	GCMS	519	203.2	19.964	Level 1		C6H13NO5		1.72278	2.8013	6.97069	Up	4.68707e-10	8.66721e-09	23.4348	23.4371	23.4608	23.6866	23.6936	23.8211	21.1286	20.5876	20.5571	21.0416	20.7629	20.6485
DG(a-13:0/PGJ2/0:0)	LCMS-pos	12.37_587.4271m/z	587.427	12.3723	Level 1	M+H-H2O	C36H60O7	-5.84606	1.8779	3.33134	10.0654	Up	7.66032e-10	1.22785e-08	18.271	18.5264	18.4573	18.6337	18.4012	19.1452	15.0144	15.1513	15.047	15.5137	15.4207	15.2998
DG(i-13:0/0:0/18:3-OH)	LCMS-pos	12.37_547.4347m/z	547.435	12.3723	Level 1	M+H-H2O	C34H60O6	-1.78525	1.92193	3.49438	11.2697	Up	1.50247e-09	2.03647e-08	16.5679	16.8206	16.6889	16.9045	16.7289	17.429	13.4223	13.7085	12.8615	13.4594	13.4272	13.2946
Isosalipurposide	LCMS-neg	5.34_433.1137m/z	433.114	5.34355	Level 1	M-H	C21H22O10	-0.814077	1.80285	-3.07671	0.118527	Down	1.80051e-09	2.30501e-08	9.85654	10.1545	9.57457	9.7874	9.56521	10.3318	12.7669	12.9444	12.8029	12.8674	13.3182	13.0305
Corniculatusin 3-alpha-L-arabinofuranoside	LCMS-pos	4.78_464.0949n	465.102	4.77815	Level 1	M+H, M+Na	C21H20O12	-1.21718	1.75349	2.9112	7.52245	Up	1.88572e-09	2.39062e-08	16.3181	16.3305	16.1368	16.1629	16.5302	16.2762	12.9967	13.1664	13.231	13.5698	13.8958	13.4278
9-O-Acetylneuraminic acid	LCMS-neg	1.10_290.0879m/z	290.088	1.09662	Level 1	M-H2O-H	C11H19NO9	-0.675339	1.508	2.15367	4.44958	Up	2.14416e-09	2.62465e-08	19.4247	19.7424	19.7852	19.7396	19.7312	19.6827	17.3725	17.4405	17.4935	17.9435	17.6226	17.3111
Acuminoside	LCMS-neg	5.71_493.2290m/z	493.229	5.7149	Level 1	M+FA-H	C21H36O10	-0.0181504	1.60624	-2.445	0.183646	Down	2.72345e-09	3.12817e-08	11.4864	11.1682	11.5184	11.5819	11.8739	11.594	13.7437	14.1418	14.0912	13.9027	13.7708	14.2426
5-Hydroxy-4-methoxybisabola-2,10-dien-9-one	LCMS-neg	8.71_311.1862m/z	311.186	8.70745	Level 1	M+FA-H	C16H26O3	-0.62551	1.55966	2.32448	5.00884	Up	3.07706e-08	2.10575e-07	13.4859	13.956	13.4938	13.5716	13.3823	13.6288	10.9925	11.1947	11.2441	11.4251	11.7936	10.9216
PC(18:3/0:0)	LCMS-neg	9.91_562.3145m/z	562.315	9.9128	Level 1	M+FA-H	C26H48NO7P	-1.03945	1.81611	-3.15962	0.111908	Down	5.77066e-08	3.48826e-07	16.0192	15.2988	14.9331	14.913	15.1399	14.7236	18.1712	17.9242	18.2533	18.3794	18.7719	18.4853
N-cis-Feruloyltyramine	LCMS-pos	5.60_313.1307n	336.12	5.60063	Level 1	M+Na, M+K, M+H	C18H19NO4	-2.2469	1.65689	2.63098	6.19447	Up	6.10177e-08	3.64401e-07	16.2691	16.2668	16.2946	16.1011	16.3595	16.1503	13.7248	14.4221	13.6163	13.349	13.1696	13.3738
Quinic Acid	GCMS	423	345.319	18.812	Level 1		C7H12O6		1.68654	2.72821	6.62634	Up	7.31083e-08	4.22656e-07	24.1421	24.3113	23.7677	24.6418	24.2746	25.0477	21.8793	21.2938	21.6308	21.7326	21.7164	21.5629
PC(16:1/0:0)	LCMS-neg	10.05_538.3148m/z	538.315	10.0512	Level 1	M+FA-H	C24H48NO7P	-0.525614	1.44214	-2.00124	0.249784	Down	1.32781e-07	6.80166e-07	12.4515	11.8629	12.4631	12.1493	12.2181	11.6531	14.1683	13.833	14.0499	14.1605	14.4241	14.1698
2-(1,2,3,4-Tetrahydroxybutyl)-6-(2,3,4-trihydroxybutyl)pyrazine	LCMS-neg	1.06_349.1250m/z	349.125	1.06375	Level 1	M+FA-H	C12H20N2O7	-0.784915	2.29896	5.0859	33.9632	Up	1.35095e-07	6.88412e-07	13.3603	13.0937	13.5476	13.2176	13.3716	13.6859	8.31785	9.24014	7.22995	9.38109	7.22995	8.36227
Ile-Ser-Leu	LCMS-pos	4.45_332.2176m/z	332.218	4.4475	Level 1	M+H	C15H29N3O5	-1.25381	1.72401	2.86536	7.28719	Up	1.73105e-07	8.44155e-07	13.026	12.5695	13.2264	13.1951	12.9117	12.8542	9.73765	10.4422	9.84636	10.5751	10.5751	9.4143
(2R)-2-{[(9Z)-Hexadec-9-enoyl]oxy}-3-hydroxypropyl 2-(trimethylazaniumyl)ethyl phosphate	LCMS-pos	10.06_493.3160n	494.323	10.0615	Level 1	M+H, M+Na	C24H48NO7P	-1.76948	1.49408	-2.15434	0.224636	Down	2.16097e-07	1.01338e-06	13.8996	13.4031	13.5471	13.1522	13.4598	12.9498	15.4738	15.2201	15.4632	15.4219	15.9595	15.7991
Aflatoxin G2	LCMS-pos	7.36_331.0805m/z	331.081	7.36193	Level 1	M+H	C17H14O7	-2.14856	1.63445	2.58177	5.98674	Up	2.70963e-07	1.2216e-06	15.2696	15.2449	14.8048	15.3196	15.3139	16.2309	12.8194	12.9719	12.6474	12.9984	12.378	12.8779
PE(18:3/0:0)	LCMS-pos	9.84_475.2692n	476.276	9.84388	Level 1	M+H, M+Na	C23H42NO7P	-1.54939	1.494	-2.16133	0.22355	Down	3.59178e-07	1.55823e-06	11.1092	10.9287	11.2152	10.717	11.1945	10.4933	12.8133	12.8444	12.8893	13.3191	13.6977	13.062
9alpha-(3-Methyl-2E-butenoyloxy)-4S-hydroxy-10(14)-oplopen-3-one 4-acetate	LCMS-pos	11.14_359.2186m/z	359.219	11.1438	Level 1	M+H-H2O	C22H32O5	-8.11934	1.5102	2.24018	4.72456	Up	1.85587e-06	6.37253e-06	13.9699	14.0459	14.001	14.067	13.5807	15.0236	11.921	11.962	11.3548	11.9776	12.2091	11.8226
Leu-Ala-Ile	LCMS-pos	4.47_316.2228m/z	316.223	4.46962	Level 1	M+H	C15H29N3O4	-0.993464	1.84858	3.36688	10.3165	Up	2.35187e-06	7.80168e-06	11.3691	11.4892	11.547	11.2034	11.3586	11.2424	7.22995	8.76761	8.92516	7.22995	8.62587	7.22995
PC(18:4/0:0)	LCMS-neg	9.54_560.2989m/z	560.299	9.54447	Level 1	M+FA-H	C26H46NO7P	-0.947453	1.51658	-2.30408	0.202489	Down	9.29987e-06	2.57226e-05	7.22995	7.22995	7.22995	7.22995	7.22995	7.22995	9.97968	8.63179	10.2962	9.09154	10.1315	9.07352
Methyl Alpha-D-Galactopyranoside	GCMS	523	159.155	20.018	Level 1		C7H14O6		1.28309	2.10473	4.30117	Up	0.00680057	0.0100499	17.8301	17.7904	17.8069	17.8339	18.0057	17.8958	16.607	12.6727	16.2649	16.3503	16.3621	16.2772
L-Altrose	GCMS	507	159.18	19.804	Level 1		C6H12O6		1.46862	2.7738	6.83906	Up	0.00731171	0.0107545	20.5997	20.5676	20.6695	20.853	20.9077	20.8376	19.0463	13.8618	18.5932	18.9986	18.7266	18.5659
Allose	GCMS	510	319.26	19.853	Level 1		C6H12O6		1.65071	-3.50043	0.0883622	Down	0.0073374	0.0107862	18.2886	23.2681	18.0756	18.0778	18.2749	17.9335	23.1948	19.5285	23.1149	23.2787	22.9322	22.872
D-Galactose	GCMS	470	204.275	19.439	Level 1		C6H12O6		1.29785	2.32441	5.00861	Up	0.015548	0.0217017	26.6447	23.946	26.1053	26.6213	26.4112	26.754	25.4842	22.9855	22.7984	26.091	21.9857	23.1912
L-Proline	GCMS	113	142.196	10.514	Level 1		C5H9NO2		1.26665	2.28021	4.85748	Up	0.0198723	0.0273183	22.7092	21.8293	23.7402	23.0746	22.7336	22.2468	22.5999	17.8235	19.8073	19.151	22.5709	20.6999
Pterin	GCMS	563	292.26	20.824	Level 1		C6H5N5O		1.48044	3.351	10.2036	Up	0.0344517	0.0454055	21.1723	21.2429	20.9328	21.1159	21.1682	21.2244	20.6518	14.8668	17.1384	12.9402	20.5723	20.581
Isoamericanin A	LCMS-pos	6.23_311.0924m/z	311.092	6.234	Level 2	M+H-H2O	C18H16O6	3.17699	2.73922	7.01932	129.726	Up	3.02577e-19	1.18338e-15	14.2357	14.2891	14.3008	14.1783	14.3667	14.125	7.22995	7.22995	7.22995	7.22995	7.22995	7.22995
5-Hydroxyindoleacetylglycine	LCMS-neg	3.59_229.0617m/z	229.062	3.59233	Level 2	M-H2O-H	C12H12N2O4	-0.781285	2.20164	4.53608	23.2005	Up	1.99728e-16	1.95284e-13	11.6934	11.9826	11.7453	11.7256	11.6964	11.7529	7.22995	7.22995	7.22995	7.22995	7.22995	7.22995
Aflatoxin P1	LCMS-neg	6.21_343.0485m/z	343.048	6.20603	Level 2	M+FA-H	C16H10O6	8.50858	1.93714	3.51412	11.425	Up	1.41514e-14	4.35449e-12	10.749	10.8884	10.7167	10.7107	10.8684	10.5312	7.22995	7.22995	7.22995	7.22995	7.22995	7.22995
2-(3,4-Dihydroxyphenylethyl)-6-epi-elenaiate	LCMS-neg	6.02_377.1274m/z	377.127	6.01933	Level 2	M-H	C19H22O8	8.51324	2.08518	-4.0713	0.0594864	Down	1.50308e-14	4.35449e-12	7.22995	7.22995	7.22995	7.22995	7.22995	7.22995	11.4385	11.0387	11.3197	11.3389	11.4395	11.2321
Adunctin C	LCMS-neg	12.37_405.2066m/z	405.207	12.3705	Level 2	M-H	C26H30O4	-1.19035	2.08012	-4.05301	0.0602452	Down	4.96785e-14	1.1429e-11	7.22995	7.22995	7.22995	7.22995	7.22995	7.22995	11.2911	11.1373	11.0956	11.2067	11.4917	11.4755
(2S)-4,5,7-Trihydroxy-2-(3,4,5-trihydroxyphenyl)-4H-chromen-3-one	LCMS-pos	3.48_321.0581m/z	321.058	3.48017	Level 2	M+H	C15H12O8	-7.49506	2.19619	-4.51861	0.0436279	Down	9.52299e-14	1.8168e-11	7.22995	7.22995	7.22995	7.22995	7.22995	7.22995	11.7505	11.4347	11.7141	11.9328	11.9962	11.6631
CP 47,497-C8-homolog C-8-hydroxy metabolite	LCMS-pos	10.61_366.2996m/z	366.3	10.6088	Level 2	M+NH4	C22H36O3	-1.90991	1.8526	-3.2168	0.107559	Down	3.08046e-13	4.72458e-11	12.3542	12.6368	12.3677	12.2376	12.3124	12.5322	15.6269	15.5342	15.67	15.6948	15.6502	15.5658
Rocymosin B	LCMS-neg	5.20_436.1367n	481.135	5.20325	Level 2	M-H, M+FA-H	C21H24O10	-0.600827	2.10491	-4.15321	0.056203	Down	4.2898e-13	5.8868e-11	7.22995	7.22995	7.22995	7.22995	7.22995	7.22995	11.0939	11.3984	11.3273	11.4197	11.7532	11.3064
Questiomycin A	LCMS-pos	6.14_213.0656m/z	213.066	6.14355	Level 2	M+H	C12H8N2O2	-1.30107	1.95843	3.59553	12.0882	Up	5.08798e-13	6.52429e-11	10.5582	10.9009	10.8437	10.9554	10.6423	11.0523	7.22995	7.22995	7.22995	7.22995	7.22995	7.22995
Glycerophosphoglycerol	LCMS-neg	0.70_245.0430m/z	245.043	0.704717	Level 2	M-H	C6H15O8P	-0.860364	2.00511	-3.77039	0.0732822	Down	9.36427e-13	9.89828e-11	15.3925	15.6495	15.2559	15.6749	15.591	15.6053	19.0571	19.2603	19.402	19.3763	19.3101	19.3858
wortmannin	LCMS-neg	7.54_427.1399m/z	427.14	7.53843	Level 2	M-H	C23H24O8	0.244981	1.64419	2.53589	5.79933	Up	1.5286e-12	1.42342e-10	13.6666	13.5923	13.6311	13.6744	13.6478	13.6986	11.2478	10.9177	11.228	11.2516	11.0362	11.0143
Tuberonic acid	LCMS-neg	6.51_225.1129m/z	225.113	6.51153	Level 2	M-H	C12H18O4	-1.37777	1.5331	-2.20512	0.216867	Down	2.00192e-12	1.73989e-10	12.5253	12.6528	12.5584	12.5749	12.5762	12.7536	14.8746	14.6924	14.8845	14.9464	14.764	14.7102
Catechol glucuronide	LCMS-neg	3.62_571.1278m/z	571.128	3.61578	Level 2	2M-H	C12H14O8	-4.69597	1.96905	-3.63858	0.0802932	Down	2.87342e-12	2.34124e-10	7.22995	7.22995	7.22995	7.22995	7.22995	7.22995	10.9268	11.2875	10.6525	10.8164	10.6936	10.8345
2-trans-O-Feruloylglucaric acid	LCMS-neg	3.31_367.0645m/z	367.064	3.31273	Level 2	M-H2O-H	C16H18O11	-6.7391	1.55238	-2.26175	0.208519	Down	3.51339e-12	2.66813e-10	13.0392	13.3163	13.0254	13.0785	13.0694	13.1271	15.3427	15.3104	15.2839	15.5445	15.3233	15.4214
5alpha-androstane-3,17-dione	LCMS-pos	9.00_306.2423m/z	306.242	8.99905	Level 2	M+NH4	C19H28O2	-1.47626	2.0388	-3.90099	0.0669398	Down	3.65522e-12	2.72297e-10	7.22995	7.22995	7.22995	7.22995	7.22995	7.22995	11.3738	10.6969	11.2311	11.0811	11.3495	11.0533
5,7-Megastigmadien-9-ol glucoside	LCMS-neg	7.52_355.2098m/z	355.21	7.51528	Level 2	M-H	C19H32O6	-7.8089	1.50681	2.13123	4.38091	Up	3.9072e-12	2.77838e-10	19.1209	19.3132	19.2026	19.2491	19.2248	19.229	17.2633	16.9685	17.0894	17.1722	17.1197	16.939
bhos#16	LCMS-pos	5.17_334.2004m/z	334.2	5.17282	Level 2	M+	C16H30O7	3.75649	2.02284	3.84071	14.3274	Up	4.23612e-12	2.98513e-10	14.0895	14.162	14.3379	14.0961	14.226	14.3469	9.9763	10.5113	10.3739	10.2779	10.4717	10.603
Diglycerol	GCMS	349	129.11	17.714	Level 2		C6H14O5		1.79419	3.02176	8.12155	Up	4.31963e-12	3.01265e-10	21.5527	21.7657	21.3671	21.5176	21.5621	21.5379	18.7292	18.3796	18.4527	18.7005	18.406	18.5047
alpha-9,10-DiHODE	LCMS-pos	9.78_312.2292n	330.263	9.77588	Level 2	M+NH4, M+K	C18H32O4	-2.77717	1.52056	2.17093	4.50312	Up	6.22831e-12	4.04149e-10	15.5265	15.6519	15.5102	15.7391	15.5907	15.6408	13.263	13.3802	13.4665	13.5254	13.6031	13.3955
5-Hydroxyflavone	LCMS-neg	5.88_445.1139m/z	445.114	5.87883	Level 2	M+FA-H	C21H20O8	-0.37545	1.96854	-3.63851	0.0802969	Down	7.22762e-12	4.50442e-10	7.22995	7.22995	7.22995	7.22995	7.22995	7.22995	10.8846	10.8681	10.8479	10.6046	11.3243	10.6813
Maltotriitol	GCMS	832	103.147	24.904	Level 2		C18H34O16		2.26767	4.82916	28.4264	Up	7.96382e-12	4.82891e-10	22.1125	22.1941	22.2065	22.1148	22.2405	22.165	17.3955	17.5841	16.9465	17.8386	17.2127	17.0811
Musanolone C	LCMS-pos	7.84_306.0868m/z	306.087	7.83765	Level 2	M+	C19H14O4	-8.04881	2.10001	4.14146	17.6484	Up	9.21066e-12	5.33672e-10	11.1696	11.1468	11.3239	11.4312	11.2299	11.9272	7.22995	7.22995	7.22995	7.22995	7.22995	7.22995
Ceanothine D	LCMS-pos	7.84_507.2918m/z	507.292	7.83765	Level 2	M+Na	C27H40N4O4	-4.82403	1.63394	-2.50799	0.1758	Down	1.35366e-11	6.966e-10	14.241	14.321	14.2579	14.3197	14.3032	13.9693	16.9341	16.7447	16.6683	16.6588	16.847	16.6071
5,7,2',3',4'-Pentahydroxy-3,6-dimethoxyflavone 7-glucoside	LCMS-neg	4.88_505.0982m/z	505.098	4.87843	Level 2	M-H2O-H	C23H24O14	-1.16071	1.92484	3.48153	11.1698	Up	1.49803e-11	7.41621e-10	10.5632	10.9328	10.3451	10.6927	11.0647	10.6704	7.22995	7.22995	7.22995	7.22995	7.22995	7.22995
(8alpha,10beta,11beta)-3-Hydroxy-4,15-dinor-1(5)-xanthen-12,8-olide	LCMS-neg	7.17_205.1230m/z	205.123	7.16605	Level 2	M-H2O-H	C13H20O3	-1.87749	2.11706	-4.21177	0.0539675	Down	1.69832e-11	8.00813e-10	9.1481	9.49985	9.43401	9.07234	8.74805	9.27126	13.4976	13.2545	13.3584	13.682	13.3638	13.2879
Armillaric acid	LCMS-pos	8.15_417.1876m/z	417.188	8.15412	Level 2	M+H	C23H28O7	-7.62212	1.47824	-2.05352	0.240895	Down	1.70974e-11	8.00813e-10	11.1915	10.816	10.9741	10.8964	11.1032	11.0665	13.0572	13.1308	12.9758	12.9892	13.1209	13.095
Asp-Val	LCMS-pos	1.30_232.1057n	215.102	1.30318	Level 2	M+H-H2O, M+H	C9H16N2O5	-1.0392	1.62836	2.49241	5.62717	Up	2.33882e-11	9.83562e-10	15.9964	15.9088	16.2599	16.0979	16.2105	16.1454	13.504	13.7779	13.5711	13.8001	13.516	13.4952
15-F2t-IsoP	LCMS-neg	7.42_335.2225m/z	335.223	7.42198	Level 2	M-H2O-H	C20H34O5	-0.712777	1.48975	-2.08631	0.235482	Down	2.59528e-11	1.05183e-09	12.4754	12.3646	12.1813	12.3454	12.5054	12.2275	14.5405	14.4784	14.5323	14.3018	14.3383	14.4262
Ile-Asp-Thr	LCMS-pos	2.12_330.1649m/z	330.165	2.11523	Level 2	M+H-H2O	C14H25N3O7	-3.09907	2.08366	4.08258	16.9425	Up	3.56158e-11	1.31409e-09	17.556	17.587	17.4249	17.4455	17.4389	17.3047	13.2966	13.7871	13.0727	13.5591	12.9811	13.5649
Isoetharine	LCMS-pos	4.10_262.1435m/z	262.143	4.09667	Level 2	M+Na	C13H21NO3	8.81655	1.657	2.58205	5.9879	Up	3.77706e-11	1.37415e-09	16.7992	16.733	17.0715	16.8738	16.754	16.8298	14.3034	14.4266	14.2964	14.4223	13.9984	14.1219
Thr-Pro-Leu	LCMS-pos	3.92_330.2022m/z	330.202	3.92363	Level 2	M+H	C15H27N3O5	-0.385741	1.81803	3.10888	8.6271	Up	3.89338e-11	1.40248e-09	10.6089	10.1766	10.4969	9.97241	10.5586	10.2196	7.22995	7.22995	7.22995	7.22995	7.22995	7.22995
(2S)-3-Hydroxy-1-[(2S)-pyrrolidine-2-carbonyl]pyrrolidine-2-carboxylic acid	LCMS-pos	1.98_229.1182m/z	229.118	1.9813	Level 2	M+H	C10H16N2O4	-0.279779	2.46055	5.69618	51.8466	Up	5.23029e-11	1.77105e-09	12.8102	13.0398	13.2859	13.1267	13.0887	13.2922	7.22995	7.22995	8.31679	7.22995	7.22995	7.22995
Hydrodolasetron	LCMS-neg	5.44_371.1609m/z	371.161	5.43693	Level 2	M+FA-H	C19H22N2O3	-1.18336	1.5573	-2.28225	0.205576	Down	6.72432e-11	2.16451e-09	12.3159	12.4875	12.4384	12.5545	12.5253	12.5346	14.9508	14.5011	14.9094	14.8526	14.7048	14.6309
Oxiracetam	LCMS-pos	0.76_176.1027m/z	176.103	0.75795	Level 2	M+NH4	C6H10N2O3	-1.44293	2.40958	5.46411	44.143	Up	6.86769e-11	2.20034e-09	12.5755	11.8545	12.9572	12.6084	13.1618	13.007	7.22995	7.22995	7.22995	7.22995	7.22995	7.22995
5-Hydroxyoxindole	LCMS-pos	3.66_132.0443m/z	132.044	3.65823	Level 2	M+H-H2O	C8H7NO2	-0.431299	1.49037	-2.09065	0.234775	Down	7.62379e-11	2.35332e-09	11.7744	11.6525	11.5934	11.8437	11.7486	11.5159	13.8961	13.728	13.9858	13.6208	13.7118	13.7297
TXA2	LCMS-neg	9.54_397.2204m/z	397.22	9.54447	Level 2	M+FA-H	C20H32O5	-7.83311	1.79972	3.04966	8.28017	Up	8.91015e-11	2.57178e-09	13.5678	13.8477	13.7367	13.8492	13.776	13.768	10.8611	10.3865	10.5498	10.8855	11.0246	10.54
Panaxynol	LCMS-pos	11.87_227.1791m/z	227.179	11.874	Level 2	M+H-H2O	C17H24O	-1.29247	1.88265	-3.33774	0.0989102	Down	1.11845e-10	2.96561e-09	7.22995	7.22995	7.22995	7.22995	7.22995	7.22995	10.5737	10.1553	10.2942	10.9654	10.796	10.6215
Ixoside	LCMS-pos	3.95_389.1050m/z	389.105	3.94578	Level 2	M+H	C16H20O11	-7.25901	1.80702	-3.07539	0.118636	Down	1.28777e-10	3.30261e-09	13.3852	13.3985	13.2294	12.9955	13.3576	13.045	16.5442	16.4484	16.5049	16.0242	16.1003	16.2416
Azaleatin 3-glucuronide	LCMS-neg	5.02_537.0882m/z	537.088	5.01675	Level 2	M+FA-H	C22H20O13	-0.753699	2.0658	4.02101	16.2347	Up	1.46258e-10	3.63184e-09	11.4209	11.7082	10.8452	11.1367	11.572	10.8228	7.22995	7.22995	7.22995	7.22995	7.22995	7.22995
ascaroside C6	LCMS-pos	4.80_246.1484m/z	246.148	4.7997	Level 2	M+	C12H22O5	6.6373	1.59475	2.39662	5.2657	Up	1.6257e-10	3.8769e-09	19.0127	18.6595	18.9765	18.707	18.8587	18.6832	16.4562	16.4123	16.2659	16.4849	16.6768	16.222
L-cis-Cyclo(aspartylphenylalanyl)	LCMS-neg	4.67_523.1858m/z	523.186	4.67098	Level 2	2M-H	C13H14N2O4	4.42441	1.92452	-3.48959	0.0890285	Down	1.7189e-10	4.06201e-09	9.65712	9.97544	9.73357	9.8081	9.80137	9.67841	13.6911	12.8933	13.2126	13.2043	13.5703	13.02
2,5-Dibenzyl-3-hydroxy-6-methoxypyrazine	LCMS-neg	7.38_611.2678m/z	611.268	7.37532	Level 2	2M-H	C19H18N2O2	2.31558	1.65261	-2.57528	0.167789	Down	2.89801e-10	6.04486e-09	12.2783	12.3213	12.1695	11.8348	12.4352	11.9554	14.8121	14.8389	14.8725	14.6649	14.581	14.6766
D-Vacciniin	LCMS-pos	4.30_307.0785m/z	307.078	4.29597	Level 2	M+Na	C13H16O7	-1.26098	1.66506	-2.6149	0.163243	Down	2.95409e-10	6.14545e-09	12.343	12.4242	12.4788	12.4344	12.0491	12.2155	15.0947	15.2728	14.8873	14.8571	14.7508	14.7717
Penicisteroid A	LCMS-neg	9.31_487.3424m/z	487.342	9.3128	Level 2	M-H2O-H	C30H50O6	-1.03337	2.06091	4.00794	16.0883	Up	3.81258e-10	7.48282e-09	11.4642	10.8904	11.5533	11.2106	11.684	10.6248	7.22995	7.22995	7.22995	7.22995	7.22995	7.22995
7-Hydroxy-6-(methoxyacetyl)-2,2-dimethyl-2H-1-benzopyran	LCMS-neg	7.65_247.0972m/z	247.097	7.65492	Level 2	M-H	C14H16O4	-1.48638	1.74631	-2.87736	0.136091	Down	3.84782e-10	7.50565e-09	9.01253	9.68016	9.65887	9.58607	9.46816	9.42872	12.3816	12.2099	12.2727	12.6628	12.2709	12.3007
Isosakuranetin 5-O-glucoside	LCMS-pos	5.87_449.1413m/z	449.141	5.87075	Level 2	M+H	C22H24O10	-6.45844	2.1073	-4.19031	0.054776	Down	4.09838e-10	7.8189e-09	7.22995	7.22995	7.22995	7.22995	7.22995	7.22995	10.8876	11.8528	11.1843	11.1905	12.0196	11.3868
Naringin 6''-malonate	LCMS-neg	4.95_665.1713m/z	665.171	4.94833	Level 2	M-H	C30H34O17	-1.57666	2.06883	4.03905	16.439	Up	4.14409e-10	7.86774e-09	10.5222	11.6836	11.083	11.5534	11.4212	11.3506	7.22995	7.22995	7.22995	7.22995	7.22995	7.22995
Alectrol	LCMS-pos	7.54_347.1520m/z	347.152	7.54312	Level 2	M+H	C19H22O6	8.78569	1.64104	2.5426	5.82639	Up	5.29908e-10	9.55055e-09	13.7042	14.1131	13.8589	14.1712	13.8819	13.8942	11.631	11.1304	11.653	11.3129	11.3608	11.2797
Geraldol 4'-glucoside	LCMS-pos	5.04_485.1047m/z	485.105	5.03975	Level 2	M+Na	C22H22O11	-1.5624	2.05589	-3.99068	0.0629049	Down	5.49512e-10	9.83589e-09	8.86444	8.81913	8.31611	9.12316	8.39563	8.78201	12.4517	12.44	12.6562	12.8162	13.2398	12.6407
Diplodiatoxin	LCMS-neg	7.90_353.1943m/z	353.194	7.89893	Level 2	M+FA-H	C18H28O4	-8.61829	1.49206	2.10225	4.2938	Up	5.52768e-10	9.8491e-09	13.6155	13.9247	13.7651	13.7637	13.7184	13.7236	11.8719	11.5079	11.6759	11.8156	11.6941	11.332
Nuzhenide	LCMS-neg	5.16_686.2422n	667.224	5.15648	Level 2	M-H2O-H, M-H	C31H42O17	0.0179662	1.45921	-2.01041	0.248203	Down	5.69794e-10	1.00381e-08	13.5461	13.6345	13.2675	13.4373	13.2253	13.3204	15.6338	15.2025	15.3796	15.4378	15.4673	15.3726
oscr#20	LCMS-neg	7.97_345.2279m/z	345.228	7.96892	Level 2	M-H	C18H34O6	-0.936293	1.45908	2.01069	4.02975	Up	6.01369e-10	1.04069e-08	12.3167	12.5637	12.3714	12.4554	12.401	12.5008	10.4931	10.4201	10.5261	10.4627	10.6004	10.0425
Isofurcatain	LCMS-neg	5.02_461.1086m/z	461.109	5.01675	Level 2	M+FA-H	C21H20O9	-0.795905	1.73383	-2.83828	0.139827	Down	6.24433e-10	1.06644e-08	11.094	11.2546	11.2453	10.9011	11.2787	10.926	13.7196	13.7944	14.0158	13.9631	14.4234	13.8132
11-deoxy-PGF2a	LCMS-neg	9.02_383.2413m/z	383.241	9.02215	Level 2	M+FA-H	C20H34O4	-7.80199	1.47044	2.04244	4.11941	Up	6.43642e-10	1.08738e-08	15.0678	15.2143	15.0314	15.2856	15.1684	15.0199	13.1742	12.9635	13.0827	13.2452	13.2911	12.7761
Mesquitol-4beta-ol 3,8-dimethyl ether	LCMS-neg	4.67_379.1064m/z	379.106	4.67098	Level 2	M+FA-H	C17H18O7	8.76037	1.6241	-2.49182	0.177782	Down	7.47321e-10	1.21529e-08	12.0806	11.6815	12.1632	12.1352	12.3471	12.2768	14.7294	14.4274	14.6735	14.6006	14.7631	14.4412
Ala-Val-Val	LCMS-pos	3.64_288.1917m/z	288.192	3.63743	Level 2	M+H	C13H25N3O4	-0.431471	1.83079	3.16656	8.97905	Up	7.56453e-10	1.22252e-08	10.7941	10.468	10.372	10.7415	10.0837	9.91985	7.22995	7.22995	7.22995	7.22995	7.22995	7.22995
Kaempferol 3-O-arabinoside	LCMS-neg	4.53_463.0881m/z	463.088	4.53372	Level 2	M+FA-H	C20H18O10	-0.294556	1.74097	2.86408	7.28073	Up	7.74755e-10	1.23929e-08	13.4229	13.5143	13.2719	13.1715	13.7195	13.4796	10.6876	10.6675	10.5152	10.8838	10.5013	10.1398
3-Oxo-alpha-ionol 9-[apiosyl-(1->6)-glucoside]	LCMS-neg	5.41_483.2231m/z	483.223	5.4136	Level 2	M-H2O-H	C24H38O11	-0.932941	1.69421	-2.71186	0.152633	Down	8.40144e-10	1.30648e-08	11.905	12.2057	12.1052	11.6932	12.1967	12.1774	14.8592	14.5324	15.1072	14.5514	14.8424	14.6617
5,7-Dihydroxy-4'-methoxy-4-phenylcoumarin	LCMS-neg	7.63_329.0663m/z	329.066	7.63153	Level 2	M+FA-H	C16H12O5	-1.2352	1.99106	3.74648	13.4216	Up	9.56304e-10	1.43299e-08	10.7987	10.8986	10.6911	10.934	10.7197	11.8165	7.22995	7.22995	7.22995	7.22995	7.22995	7.22995
methyl 9,16-dihydroperoxy-10E,12,14E-octadecatrienoate	LCMS-pos	9.32_339.2137m/z	339.214	9.31552	Level 2	M+H-H2O	C19H32O6	-8.23515	1.6593	2.60217	6.07199	Up	9.65112e-10	1.44342e-08	14.6686	14.4652	14.1483	14.7231	14.4214	14.5113	12.2543	11.8687	11.852	11.66	11.7202	11.9696
2-Hydroxybut-2-Enedioic Acid	GCMS	244	147.15	14.916	Level 2		C4H4O5		1.55801	-2.29477	0.2038	Down	9.90566e-10	1.46932e-08	17.9579	18.0078	17.8407	17.8015	17.8055	17.9005	19.9804	20.6131	20.2081	19.9768	20.029	20.2752
Luteolin 4'-glucoside	LCMS-neg	5.02_448.1003n	447.093	5.01675	Level 2	M-H, 2M-H, M+FA-H	C21H20O11	-0.68887	1.61148	2.45663	5.48932	Up	1.2977e-09	1.81585e-08	20.963	21.0703	20.8461	20.8946	21.1067	20.9083	18.2573	18.3876	18.3002	18.6853	18.9562	18.4625
Alkaloid C from cephalotaxus	LCMS-pos	4.54_514.2434m/z	514.243	4.5381	Level 2	M+H-H2O	C28H37NO9	-0.313596	1.98664	3.73362	13.3025	Up	1.52761e-09	2.04753e-08	15.9006	16.0675	16.1327	15.9356	15.8789	16.0351	12.1391	12.5307	12.2619	12.0248	11.6725	12.9197
D-Malic acid p-coumarate	LCMS-pos	5.02_303.0494m/z	303.049	5.01677	Level 2	M+Na	C13H12O7	6.55682	1.6611	2.61157	6.11169	Up	1.62974e-09	2.14972e-08	18.5814	18.7506	18.5981	18.5364	18.8048	18.6379	15.7489	15.8348	15.8216	16.3225	16.4577	16.0543
7-Hydroxyaloin B	LCMS-neg	4.72_433.1137m/z	433.114	4.7166	Level 2	M-H	C21H22O10	-0.815363	1.60866	-2.44868	0.183178	Down	1.71751e-09	2.23906e-08	12.6478	13.0722	12.3957	12.4887	12.7386	12.5137	14.9375	15.0287	15.0419	15.0515	15.4119	15.0773
Coriandrone B	LCMS-neg	7.45_273.1106m/z	273.111	7.44533	Level 2	M-H2O-H	C16H20O5	-8.86995	2.50109	-5.92119	0.0165023	Down	1.77376e-09	2.28573e-08	7.22995	8.56946	7.22995	7.22995	7.22995	8.59568	13.6352	13.5428	13.6626	13.8061	13.409	13.5562
Bevirimat	LCMS-pos	12.58_585.4114m/z	585.411	12.5767	Level 2	M+H	C36H56O6	-6.13207	2.08068	4.09873	17.1333	Up	1.8948e-09	2.39437e-08	16.2241	16.6505	16.4643	16.5325	16.6898	16.9211	12.6328	11.6849	12.5562	12.937	12.7335	12.3455
2-Carboxy-1-[5-(2-carboxy-1-pyrrolidinyl)-2-hydroxy-2,4-pentadienylidene]pyrrolidinium	LCMS-pos	2.94_291.1336m/z	291.134	2.93803	Level 2	M+H-H2O	C15H20N2O5	-1.09154	1.57315	2.34326	5.07446	Up	1.90512e-09	2.40352e-08	12.9136	13.0111	12.976	13.0829	12.9099	12.8748	10.848	10.2017	10.6559	10.6433	10.9407	10.4192
3,4-dimethyl-5-carboxyethylene-2-furanpentanoic acid	LCMS-neg	6.89_247.0972m/z	247.097	6.88537	Level 2	M-H2O-H	C14H18O5	-1.31807	1.8168	-3.12477	0.114644	Down	1.91132e-09	2.40503e-08	9.28776	10.026	9.76062	9.50971	9.38689	10.0295	12.7963	12.5973	12.7411	13.1397	12.8632	12.6114
Quercetin 3-apiosyl-(1->2)-glucoside	LCMS-neg	4.56_595.1302m/z	595.13	4.55668	Level 2	M-H	C26H28O16	-0.443902	1.81938	3.13499	8.78468	Up	2.21535e-09	2.69076e-08	14.5005	14.7117	14.2426	14.3918	14.5505	14.06	11.1604	11.5992	10.8915	10.9863	11.4107	11.5991
Ile-Leu-Ala	LCMS-pos	3.99_316.2227m/z	316.223	3.9906	Level 2	M+H	C15H29N3O4	-1.07524	1.72687	2.82426	7.08253	Up	2.24833e-09	2.72566e-08	10.3907	10.0922	9.83413	9.52817	10.022	10.458	7.22995	7.22995	7.22995	7.22995	7.22995	7.22995
Cappariloside B	LCMS-pos	3.88_514.2028m/z	514.203	3.8792	Level 2	M+NH4	C22H28N2O11	-0.681866	1.66931	2.63979	6.23241	Up	2.34808e-09	2.80408e-08	13.1925	13.1067	12.9449	13.05	12.8629	12.6434	10.0619	10.3894	10.7621	10.3067	10.3829	10.0587
6''-Malonylastragalin	LCMS-neg	5.02_534.0981n	515.08	5.01675	Level 2	M-H2O-H, M-H	C24H22O14	-5.30383	1.63949	2.54648	5.84208	Up	2.40403e-09	2.84914e-08	17.6569	17.7067	17.4794	17.5604	17.7588	17.5903	14.7585	14.9706	14.8294	15.2908	15.5522	15.072
Sobetirome	LCMS-neg	9.02_373.1628m/z	373.163	9.02215	Level 2	M+FA-H	C20H24O4	-8.74812	1.49603	2.11969	4.34601	Up	2.44391e-09	2.87555e-08	12.6576	12.6525	12.6864	12.8461	12.6975	12.6663	10.4941	10.8969	10.3284	10.8256	10.2922	10.6512
Ginsenoside Rh2	LCMS-pos	10.88_623.4480m/z	623.448	10.8761	Level 2	M+H	C36H62O8	-6.05749	2.18824	4.53881	23.2444	Up	2.98058e-09	3.36098e-08	14.6314	15.1772	14.6324	14.8981	14.7611	15.0955	10.9844	10.0301	9.85447	10.0829	11.0127	9.99827
p-Hydroxyl-ethotoin	LCMS-pos	4.52_221.0919m/z	221.092	4.51523	Level 2	M+H	C11H12N2O3	-0.788733	1.61709	2.47879	5.57429	Up	3.01605e-09	3.37962e-08	13.2669	13.3277	13.4302	13.3377	13.3999	13.3513	11.0298	10.4374	10.6175	10.93	11.3124	10.9138
Ptilodene	LCMS-pos	8.86_315.1947m/z	315.195	8.86192	Level 2	M+H-H2O	C20H28O4	-2.32716	1.47095	-2.05166	0.241206	Down	3.43111e-09	3.7907e-08	10.775	10.823	10.7529	10.6646	10.206	10.8573	12.8993	12.6572	12.6316	12.799	12.7573	12.6444
trans-isoeugenol-O-glucuronide	LCMS-pos	5.69_379.0783m/z	379.078	5.69162	Level 2	M+K	C16H20O8	-2.0919	1.69073	2.71028	6.54449	Up	3.56096e-09	3.90657e-08	12.5699	12.4116	12.612	12.4856	12.4554	12.4539	9.7116	9.60707	9.27556	10.0655	9.82991	10.2371
3-O-Methyl-a-methyldopa	LCMS-pos	1.45_229.1182m/z	229.118	1.45157	Level 2	M+NH4	C10H13NO4	-0.570865	1.54938	2.27657	4.84524	Up	3.73103e-09	4.05201e-08	15.6699	15.601	15.9269	15.8069	15.7781	15.8388	13.3692	13.6549	13.3483	13.9278	13.5071	13.155
2-O-(Z-p-Hydroxycinnamoyl)-(x)-glyceric acid	LCMS-neg	4.74_233.0453m/z	233.045	4.73973	Level 2	M-H2O-H	C12H12O6	-1.124	1.64821	2.577	5.96698	Up	4.09186e-09	4.33106e-08	12.9836	13.3864	12.7486	12.7942	12.7609	12.7285	10.4864	10.0709	10.2117	10.4546	10.1138	10.6027
Luteolin 3'-methyl ether 7-malonylglucoside	LCMS-neg	5.04_529.0965m/z	529.096	5.04013	Level 2	M-H2O-H	C25H24O14	-4.17712	1.84566	-3.23234	0.106406	Down	4.68271e-09	4.80684e-08	7.22995	7.22995	7.22995	7.22995	7.22995	7.22995	9.96718	10.7173	10.2424	10.2282	11.1735	10.4452
milbemycin alpha9	LCMS-neg	9.63_636.3150m/z	636.315	9.634	Level 2	M-H	C36H47NO9	-4.3684	2.00017	-3.79748	0.0719193	Down	5.41263e-09	5.35242e-08	12.6936	12.2696	11.9018	11.5941	12.0716	11.5394	15.6988	15.4358	15.6617	15.8326	16.1594	16.0666
DG(13:0/TXB2/0:0)	LCMS-pos	11.67_623.4482m/z	623.448	11.6672	Level 2	M+H-H2O	C36H64O9	-5.58994	2.13894	4.34451	20.3156	Up	5.75964e-09	5.63854e-08	15.36	15.7579	15.5604	15.6303	15.7571	15.8319	11.5493	10.5914	10.6326	11.4601	11.9599	11.6375
3-Hydroxynona-5,7-dienoylcarnitine	LCMS-pos	4.54_314.1957m/z	314.196	4.5381	Level 2	M+H	C16H27NO5	-1.74676	1.71244	2.78452	6.89008	Up	5.97858e-09	5.81647e-08	9.91288	9.61802	9.96041	9.73829	10.1759	10.6814	7.22995	7.22995	7.22995	7.22995	7.22995	7.22995
16-epi-Austrobuxusin B	LCMS-neg	5.27_455.1552m/z	455.155	5.27358	Level 2	M+FA-H	C20H26O9	-1.78215	1.49217	-2.11511	0.230827	Down	6.47742e-09	6.17837e-08	9.20428	9.85015	9.67539	9.55857	9.27949	9.82296	11.6902	11.7915	11.5675	11.6795	11.7859	11.5671
6-Methoxyluteolin 7-[6''-(2-methylbutyryl) glucoside]	LCMS-pos	5.76_545.1620m/z	545.162	5.75865	Level 2	M+H-H2O	C27H30O13	-5.89844	1.65824	-2.61228	0.16354	Down	6.65853e-09	6.30793e-08	13.096	13.0322	12.9484	12.2715	12.8655	13.2361	15.5774	15.6394	15.5271	15.4753	15.2942	15.6101
Albiflorin	LCMS-pos	5.44_463.1565m/z	463.156	5.44225	Level 2	M+H-H2O	C23H28O11	-7.05544	1.51641	-2.18481	0.219942	Down	7.27664e-09	6.75985e-08	10.5922	11.3352	10.6323	10.6271	10.8513	10.9397	13.1447	12.9531	12.8786	13.12	13.0412	12.9489
Aervanone	LCMS-neg	5.13_463.1247m/z	463.125	5.1331	Level 2	M+FA-H	C21H22O9	0.229057	1.58048	-2.37378	0.19294	Down	7.88536e-09	7.17201e-08	10.8237	11.1548	10.9521	10.2557	10.832	10.8899	12.9603	13.1618	13.1843	13.2421	13.3961	13.2063
Sonchuionoside C	LCMS-neg	5.64_431.1920m/z	431.192	5.64495	Level 2	M+FA-H	C19H30O8	-0.72249	1.82618	-3.16947	0.111146	Down	7.97828e-09	7.21903e-08	11.2812	11.36	11.1788	11.1686	11.326	10.3718	14.5218	14.1933	14.5823	14.1897	13.9205	14.2956
5-(3',4'-Dihydroxyphenyl)-gamma-valerolactone-4'-O-methyl-3'-O-glucuronide	LCMS-neg	4.99_379.1065m/z	379.107	4.99398	Level 2	M-H2O-H	C18H22O10	7.6699	1.85509	-3.27163	0.103548	Down	8.64826e-09	7.6784e-08	8.89332	9.29627	9.02234	9.09658	9.96483	9.74803	12.6983	12.2756	12.7416	12.6241	12.7226	12.5889
Asn-Leu-Tyr	LCMS-pos	3.99_447.1622m/z	447.162	3.9906	Level 2	M+K	C19H28N4O6	-4.63513	1.68653	2.7045	6.51833	Up	9.02615e-09	7.93287e-08	14.5712	14.8007	14.5889	14.4544	14.5205	14.5646	12.2745	11.8531	11.9767	11.5567	11.3661	12.2462
Strophanthin	LCMS-neg	5.41_691.3368m/z	691.337	5.4136	Level 2	M-H2O-H	C36H54O14	4.60734	2.59071	-6.3829	0.0119828	Down	9.15505e-09	8.00121e-08	9.23928	7.22995	7.22995	7.22995	7.22995	7.22995	13.9853	14.0895	14.3389	14.27	13.3083	13.6944
Alanylasparagine	LCMS-pos	0.72_204.0976m/z	204.098	0.72395	Level 2	M+H	C7H13N3O4	-1.44767	1.94603	3.60206	12.143	Up	9.6203e-09	8.30574e-08	15.706	15.6505	15.4881	15.1031	15.5117	15.4937	12.4539	11.546	12.1857	11.2701	11.6358	12.2491
Gly-Pro-Leu	LCMS-pos	3.68_286.1757m/z	286.176	3.68093	Level 2	M+H	C13H23N3O4	-1.41588	1.81029	3.11665	8.67369	Up	9.92067e-09	8.51806e-08	13.0741	12.8767	13.1765	13.3202	13.0075	12.7755	9.6574	10.3919	9.99633	10.0744	9.26475	10.1459
3alpha,6beta,7beta,12alpha-Tetrahydroxy-5beta-cholan-24-oic Acid	LCMS-pos	7.79_425.2865m/z	425.287	7.79213	Level 2	M+H	C24H40O6	-7.61271	2.05271	-4.00814	0.0621482	Down	9.95135e-09	8.53503e-08	7.22995	7.22995	7.22995	7.22995	7.22995	7.22995	11.186	10.5761	10.8799	12.2761	11.2119	11.2986
Citrinin	LCMS-pos	7.59_251.0909m/z	251.091	7.58858	Level 2	M+H	C13H14O5	-2.01011	1.59059	-2.40714	0.188529	Down	1.04857e-08	8.88613e-08	11.5618	11.7813	11.6657	11.5176	11.5775	11.516	14.322	14.4898	13.8085	13.648	13.787	14.0076
Avocadienofuran	LCMS-pos	12.15_229.1946m/z	229.195	12.1459	Level 2	M+H-H2O	C17H26O	-1.94155	1.73128	-2.85527	0.13819	Down	1.55533e-08	1.21942e-07	7.22995	7.22995	7.22995	7.22995	7.22995	7.22995	10.326	9.41978	10.5883	10.3345	10.0782	9.76458
Caffeoyl C1-glucuronide	LCMS-neg	3.38_355.0673m/z	355.067	3.38262	Level 2	M-H	C15H16O10	0.58867	1.50901	-2.1695	0.222288	Down	1.64911e-08	1.2797e-07	10.9671	10.9306	10.572	10.7271	10.9417	10.3885	13.0481	12.8496	13.2769	12.6	12.9304	12.8391
4-Hydroxycinnamoylagmatine	LCMS-pos	3.83_277.1658m/z	277.166	3.83417	Level 2	M+H	C14H20N4O2	-0.509268	2.09601	-4.1888	0.0548334	Down	1.86242e-08	1.41025e-07	10.1334	10.1648	10.3632	10.3371	9.93704	10.1168	13.7368	13.8427	14.6966	15.3938	14.0703	14.4452
Herbacetin 4'-glucoside	LCMS-neg	5.02_445.0774m/z	445.077	5.01675	Level 2	M-H2O-H	C21H20O12	-0.423876	1.66631	2.64887	6.27175	Up	2.10504e-08	1.55483e-07	14.2985	14.342	14.1875	14.2078	14.4545	14.2003	11.3011	11.5852	11.1451	11.7256	12.2735	11.7669
Isoscutellarein 4'-methyl ether 7-allosyl-(1->2)-glucoside	LCMS-pos	4.87_625.1746m/z	625.175	4.86538	Level 2	M+H	C28H32O16	-2.66766	1.70648	2.78038	6.87033	Up	2.51198e-08	1.80429e-07	15.3952	15.6275	15.5834	15.5946	15.7585	15.4274	12.6139	12.4308	12.4193	13.0835	13.4798	12.6771
alpha-9(10)-EpODE	LCMS-neg	11.70_339.2149m/z	339.215	11.699	Level 2	M+FA-H	C18H30O3	-9.67235	1.57009	-2.35477	0.195499	Down	2.78508e-08	1.94856e-07	9.51087	9.37799	9.58343	9.42245	9.31276	9.91532	11.4077	12.2873	11.9242	11.7301	11.7948	12.1073
Kaempferol 3-alpha-D-galactoside	LCMS-pos	4.78_449.1073m/z	449.107	4.77815	Level 2	M+H	C21H20O11	-1.25946	1.59933	2.44415	5.44204	Up	3.05956e-08	2.09561e-07	15.4785	15.5334	15.3879	15.5465	15.5112	15.1631	12.7238	12.7363	12.7001	13.1212	13.6464	13.0279
L-N-(1H-Indol-3-ylacetyl)aspartic acid	LCMS-pos	4.45_273.0845m/z	273.084	4.4475	Level 2	M+H-H2O	C14H14N2O5	-8.73184	2.06073	4.05886	16.6662	Up	3.28831e-08	2.21734e-07	11.4672	11.7369	12.0348	11.7987	11.4194	11.6348	7.22995	7.22995	7.22995	8.24285	8.57597	7.22995
Geraldone	LCMS-pos	5.98_307.0604m/z	307.06	5.98388	Level 2	M+Na	C16H12O5	9.53504	1.57726	-2.37775	0.192409	Down	3.49582e-08	2.32125e-07	7.22995	7.22995	7.22995	7.22995	7.22995	7.22995	9.77732	8.94626	9.4059	9.68525	10.0754	9.75604
N-Acetylserotonin glucuronide	LCMS-neg	4.67_375.1190m/z	375.119	4.67098	Level 2	M-H2O-H	C18H22N2O8	-1.89927	1.49921	2.14875	4.43443	Up	3.59725e-08	2.37449e-07	13.1711	13.0728	12.9381	13.0918	13.1776	13.0027	11.0116	10.8967	10.6159	11.5582	10.7103	10.7689
Trp-Val	LCMS-pos	4.10_321.1914m/z	321.191	4.09667	Level 2	M+NH4	C16H21N3O3	-2.41185	1.88358	-3.39236	0.0952355	Down	3.79438e-08	2.4795e-07	10.339	11.5064	10.7776	9.99973	10.2959	10.8433	14.0928	13.7329	14.0614	14.0579	13.958	14.2131
Nigellic acid	LCMS-pos	6.05_298.1643m/z	298.164	6.05277	Level 2	M+NH4	C15H20O5	-2.27915	1.6942	-2.74479	0.149189	Down	3.85451e-08	2.51041e-07	9.61451	9.07322	10.1184	9.2735	9.83605	9.81425	12.4163	12.0448	12.1697	12.6116	12.6257	12.3304
D-Linalool 3-glucoside	LCMS-neg	5.97_361.1866m/z	361.187	5.97248	Level 2	M+FA-H	C16H28O6	-0.645632	1.57318	-2.36849	0.193648	Down	4.35872e-08	2.76064e-07	8.48652	8.48153	8.87062	9.47496	8.68459	8.58165	11.317	11.1366	10.9812	11.0299	11.1809	11.1452
Toxin T2 tetrol	LCMS-pos	3.70_316.1764m/z	316.176	3.70128	Level 2	M+NH4	C15H22O6	3.17924	1.56795	2.35277	5.10803	Up	4.48009e-08	2.82379e-07	13.3354	12.8289	13.5144	13.2939	13.4501	13.1444	11.3339	11.1553	10.5774	10.8982	10.9213	10.5643
L-Gulonic Acid	GCMS	555	174.172	20.655	Level 2		C6H12O7		1.49073	2.12806	4.37129	Up	4.96349e-08	3.06913e-07	17.5617	17.492	17.5316	17.8136	17.9984	17.4329	15.5766	14.9817	15.5097	15.8342	15.6505	15.5092
Annosquamosin A	LCMS-neg	9.77_407.2432m/z	407.243	9.77357	Level 2	M+FA-H	C22H34O4	-1.87802	1.51038	2.18534	4.54834	Up	5.46226e-08	3.33735e-07	12.057	12.2474	12.4588	12.2946	12.2823	12.3792	10.6692	10.1507	10.234	9.73051	10.0757	9.74701
L-Saccharopine	LCMS-pos	1.22_259.1291m/z	259.129	1.21927	Level 2	M+H-H2O	C11H20N2O6	0.760703	1.9637	3.69305	12.9336	Up	5.46554e-08	3.33735e-07	16.24	16.3351	16.6248	16.4817	16.4363	16.6881	13.2234	13.13	12.7254	13.359	11.7284	12.4814
Quercetin 3-rhamnosyl-(1->4)-rhamnoside-7-galactoside	LCMS-neg	4.65_755.2032m/z	755.203	4.6483	Level 2	M-H	C33H40O20	-1.08381	2.13346	4.36034	20.5397	Up	5.62047e-08	3.41499e-07	12.275	12.329	12.2068	12.0843	12.5619	11.9461	7.22995	8.29103	8.71008	7.22995	7.22995	8.55016
Domesticoside	LCMS-neg	4.31_389.1077m/z	389.108	4.30682	Level 2	M+FA-H	C15H20O9	-3.64599	1.95311	-3.65495	0.079387	Down	5.78542e-08	3.49178e-07	7.22995	7.22995	8.61188	7.22995	7.22995	7.22995	10.5773	11.3694	11.1931	11.1051	11.2654	11.181
Imidacloprid	LCMS-pos	4.95_256.0576m/z	256.058	4.9515	Level 2	M+H	C9H10ClN5O2	-7.79646	1.75766	2.96165	7.79014	Up	6.62051e-08	3.9054e-07	12.7339	12.8002	12.4514	12.3099	12.2315	12.5806	9.68975	10.0785	9.8475	9.55952	8.72806	9.43421
Blumenol C O-[rhamnosyl-(1->6)-glucoside]	LCMS-neg	5.32_563.2705m/z	563.271	5.32038	Level 2	M+FA-H	C25H42O11	-0.740895	1.65735	-2.63468	0.161021	Down	7.23827e-08	4.19391e-07	12.194	11.6904	12.4222	12.2233	11.931	11.2504	14.5505	14.4954	14.8132	14.8067	14.3924	14.4611
9E-Octadecen-12-ynoic acid	LCMS-pos	12.98_279.2309m/z	279.231	12.9753	Level 2	M+H	C18H30O2	-3.50596	1.48106	-2.10365	0.232669	Down	7.40815e-08	4.26391e-07	10.9144	10.9595	11.0055	10.4186	10.6784	10.1828	12.7112	12.6597	12.7561	12.7562	13.1235	12.7743
DG(a-13:0/0:0/20:5-3OH)	LCMS-pos	11.62_603.4222m/z	603.422	11.6212	Level 2	M+H-H2O	C36H60O8	-5.36847	1.58747	2.4178	5.34356	Up	7.42865e-08	4.26858e-07	16.4539	16.694	16.6031	16.6379	16.7476	16.9912	14.2818	13.9458	13.7519	14.6099	14.7824	14.249
Ile-Pro-Thr	LCMS-pos	3.59_330.2022m/z	330.202	3.5917	Level 2	M+H	C15H27N3O5	-0.573561	1.60291	2.4659	5.5247	Up	8.15088e-08	4.59266e-07	12.8891	12.3952	12.9592	13.0823	12.8133	12.8129	10.4276	10.9762	10.4345	10.234	10.2503	9.83419
2-Hydroxy-7-methoxy-2H-1,4-benzoxazin-3(4H)-one	LCMS-pos	3.88_218.0423m/z	218.042	3.8792	Level 2	M+Na	C9H9NO4	-0.209434	1.8065	3.13392	8.77819	Up	9.30351e-08	5.0919e-07	13.258	13.3498	13.3132	13.2638	13.2887	13.3239	10.2008	10.2659	10.5047	10.607	9.052	10.3633
13,14-dihydro-PGF2alpha	LCMS-pos	7.91_374.2893m/z	374.289	7.90515	Level 2	M+NH4	C20H36O5	-2.33357	1.99144	-3.8109	0.0712532	Down	9.84301e-08	5.30979e-07	11.0904	10.5055	9.47211	10.9553	10.973	11.0084	14.0162	14.3993	14.445	14.9379	14.3962	14.6756
vanillyl mandelate	LCMS-pos	2.05_215.0789m/z	215.079	2.04747	Level 2	M+NH4	C9H9O5-	0.17141	1.59457	2.44325	5.43864	Up	1.01073e-07	5.4139e-07	11.8287	11.6224	11.9099	11.8582	11.9916	11.8414	8.71909	9.3586	9.19086	9.99457	9.54095	9.5887
Drimianin A	LCMS-neg	5.81_381.2042m/z	381.204	5.80903	Level 2	M-H2O-H	C24H32O5	-7.29287	1.93216	3.59272	12.0647	Up	1.29249e-07	6.64743e-07	11.1311	11.6444	11.3236	11.374	11.3233	11.6434	7.22995	8.33967	7.22995	8.49108	8.3629	7.22995
Leu-Leu-Gln	LCMS-pos	3.64_373.2440m/z	373.244	3.63743	Level 2	M+H	C17H32N4O5	-1.4751	1.6098	2.49403	5.63351	Up	1.31818e-07	6.76562e-07	8.88527	9.98642	9.45614	10.0507	10.0546	9.91082	7.22995	7.22995	7.22995	7.22995	7.22995	7.22995
Genistein 7-O-rutinoside	LCMS-neg	4.86_623.1612m/z	623.161	4.8552	Level 2	M+FA-H	C27H30O14	-0.932099	1.74944	2.94667	7.70967	Up	1.34622e-07	6.86452e-07	14.4019	14.6303	14.3717	14.4975	14.8776	14.6462	11.9827	11.4403	11.6472	10.9063	12.4063	11.3626
Methyl 8-[3-(2-hydroxyoctyl)oxiran-2-yl]octanoate	LCMS-pos	11.19_329.2675m/z	329.268	11.1888	Level 2	M+H	C19H36O4	-3.34839	1.83343	-3.23684	0.106075	Down	1.4562e-07	7.32502e-07	8.81427	9.402	9.2635	8.33644	9.53478	9.88084	11.9869	12.8055	12.5421	12.3593	12.4097	12.5494
5-O-Methyleriodictyol 7-glucosyl-(1->4)-galactoside	LCMS-pos	4.49_644.2187m/z	644.219	4.49257	Level 2	M+NH4	C28H34O16	0.231517	2.162	4.50666	22.732	Up	1.71156e-07	8.36738e-07	12.0107	12.5028	12.3104	12.2715	12.1115	12.4727	7.22995	7.22995	9.01278	7.22995	8.70711	7.22995
Asn-Val-Leu	LCMS-pos	4.03_345.2129m/z	345.213	4.03363	Level 2	M+H	C15H28N4O5	-0.981729	1.53248	2.26419	4.80383	Up	1.76492e-07	8.57465e-07	13.4384	13.1886	13.522	13.5233	13.3423	13.1238	10.8842	11.5708	11.191	11.5126	10.8468	10.5479
Gibberellin A38 glucosyl ester	LCMS-neg	5.88_523.2180m/z	523.218	5.87883	Level 2	M-H	C26H36O11	-0.854519	1.82772	-3.22039	0.107292	Down	1.85351e-07	8.93846e-07	7.22995	7.22995	7.22995	7.22995	8.40203	7.22995	10.4786	10.0529	11.0543	10.6907	11.1319	10.4657
Asparaginyl-Proline	LCMS-pos	0.64_252.0951m/z	252.095	0.638083	Level 2	M+Na	C9H15N3O4	-1.57305	2.34764	5.31868	39.91	Up	2.04661e-07	9.70217e-07	12.8054	13.1174	12.8574	13.1617	12.6457	13.2038	7.22995	7.22995	9.72958	7.22995	7.22995	7.22995
Mono-(2-ethyl-5-hydroxyhexyl) phthalate	LCMS-pos	6.72_312.1798m/z	312.18	6.72498	Level 2	M+NH4	C16H22O5	-2.45699	1.55639	-2.3383	0.197744	Down	2.09576e-07	9.90514e-07	10.2894	10.7644	11.0761	10.9901	10.9039	11.5659	13.3682	13.0821	12.9685	13.45	13.4158	13.3348
Cartorimine	LCMS-pos	5.09_273.0752m/z	273.075	5.08537	Level 2	M+H-H2O	C15H14O6	-1.90269	2.31305	-5.16469	0.0278788	Down	2.16728e-07	1.01572e-06	9.69308	8.46765	7.22995	8.41319	7.22995	7.22995	12.979	13.0913	13.2723	13.1086	13.539	13.2618
Prenyl glucoside	LCMS-pos	4.08_248.1274m/z	248.127	4.07553	Level 2	M+	C11H20O6	5.61236	2.18427	4.60717	24.3723	Up	2.20931e-07	1.03295e-06	12.5182	12.484	12.657	12.9402	12.5381	12.5463	7.22995	8.51531	8.53442	7.22995	9.30113	7.22995
DG(2:0/0:0/20:3-OH)	LCMS-pos	11.55_477.2640m/z	477.264	11.5528	Level 2	M+K	C25H42O6	6.11516	2.4382	5.74298	53.5561	Up	2.4832e-07	1.1408e-06	13.5926	13.6532	12.9167	13.8561	13.3165	14.4443	7.22995	7.22995	7.22995	7.22995	8.94009	9.46149
4-hydroxylamino-2,6-dinitrotoluene-O-glucoside	LCMS-pos	3.64_393.1289m/z	393.129	3.63743	Level 2	M+NH4	C13H17N3O10	9.71827	1.79049	3.0987	8.56648	Up	2.55613e-07	1.16584e-06	13.4923	13.7976	13.4557	13.6304	13.5222	13.5404	11.4498	9.73305	10.3535	10.0504	10.8778	10.3818
Foliandrin	LCMS-pos	9.64_577.3357m/z	577.336	9.64403	Level 2	M+H	C32H48O9	-2.50883	1.7462	-2.94653	0.12972	Down	2.62862e-07	1.19195e-06	11.3876	12.9399	12.4075	11.674	11.9828	11.7046	15.1747	15.1616	14.9663	14.8265	14.8939	14.7527
Val-Ala-Asp	LCMS-pos	1.09_304.1495m/z	304.15	1.08718	Level 2	M+H	C12H21N3O6	-2.52551	1.58285	2.42276	5.36196	Up	2.90264e-07	1.29149e-06	15.132	14.7924	15.3245	15.4593	15.2448	15.1112	13.4873	12.8732	12.2459	12.6414	12.4032	12.8764
Luteolin 3'-(3''-acetylglucuronide)	LCMS-neg	4.88_549.0884m/z	549.088	4.87843	Level 2	M+FA-H	C23H20O13	-0.422662	2.06732	4.13827	17.6093	Up	3.29585e-07	1.44427e-06	12.2318	12.5649	12.0759	12.2943	12.6106	12.5263	8.33031	8.66739	7.22995	8.91209	9.10446	7.22995
N-Acetyl-DL-methionine	LCMS-pos	3.83_214.0507m/z	214.051	3.83417	Level 2	M+Na	C7H13NO3S	-0.589261	1.52295	-2.24656	0.210726	Down	3.40554e-07	1.48319e-06	10.7209	10.0786	10.8859	11.3937	10.4517	10.4124	12.8628	13.0263	12.9715	12.9072	12.7334	12.9214
Luteolin 7-(2''-glucuronosyllactate)	LCMS-neg	4.79_515.0806m/z	515.081	4.78593	Level 2	M-H2O-H	C24H22O14	-4.65609	1.71497	2.85143	7.21713	Up	3.9105e-07	1.68066e-06	10.2736	10.3733	9.75182	10.4993	10.45	10.4425	7.22995	7.22995	7.22995	7.22995	8.53228	7.22995
8-C-Methylquercetin 3-methyl ether	LCMS-neg	7.38_329.0664m/z	329.066	7.37532	Level 2	M-H	C17H14O7	-0.935844	1.55927	2.35584	5.11891	Up	3.92562e-07	1.68623e-06	15.0377	14.9077	14.6514	15.1194	15.1722	15.9632	12.7871	12.8897	12.7579	13.011	12.3694	12.9014
Ile-Ile-Leu	LCMS-pos	4.91_358.2692m/z	358.269	4.90717	Level 2	M+H	C18H35N3O4	-2.21546	1.91647	3.56023	11.796	Up	3.98733e-07	1.70898e-06	11.7087	11.6687	12.0328	11.5375	11.1886	11.8924	8.51035	7.22995	7.22995	8.41209	8.53685	8.74802
2-(2-Hydroxyethoxy)-6-(2H-tetrazol-5-yl)xanthen-9-one	LCMS-neg	5.79_647.1613m/z	647.161	5.78563	Level 2	2M-H	C16H12N4O4	-4.7879	1.76138	3.00933	8.05188	Up	4.17748e-07	1.77998e-06	14.1973	14.234	14.2086	14.3019	14.3477	14.0017	11.1727	10.5682	10.5626	11.3281	12.259	11.3445
Ile-Ile-Phe	LCMS-pos	5.06_392.2536m/z	392.254	5.06258	Level 2	M+H	C21H33N3O4	-1.95966	1.79415	3.12135	8.70203	Up	4.31979e-07	1.8324e-06	10.3714	10.3926	10.6552	10.8459	9.05606	10.7866	7.22995	7.22995	7.22995	7.22995	7.22995	7.22995
Poly(lactic acid-co-glycolic acid)	LCMS-neg	1.23_295.0667m/z	295.067	1.23125	Level 2	2M-H	C5H8O5	-1.29211	1.57139	-2.39722	0.18983	Down	4.71768e-07	1.97971e-06	11.5781	12.2107	11.4099	11.6497	10.8083	11.646	14.0968	14.2424	14.0554	13.6331	13.6677	13.9907
R-Palmitoyl-(2-methyl) Ethanolamide	LCMS-pos	12.42_314.3048m/z	314.305	12.418	Level 2	M+H	C19H39NO2	-1.77652	1.5394	2.30023	4.92536	Up	4.90025e-07	2.04972e-06	13.6116	13.4835	13.1061	13.6925	13.3373	13.9811	10.5997	11.5824	10.9225	11.2885	11.4907	11.5271
Val-Ile-Leu	LCMS-pos	4.60_344.2537m/z	344.254	4.60468	Level 2	M+H	C17H33N3O4	-1.8691	1.96464	3.7508	13.4618	Up	5.54953e-07	2.2715e-06	12.727	12.3202	12.5447	12.5184	12.487	12.4487	7.22995	8.91563	9.25511	9.35291	8.52289	9.26467
Shanzhiside methyl ester	LCMS-pos	4.05_429.1388m/z	429.139	4.0533	Level 2	M+Na	C17H26O11	5.19209	1.70861	-2.83858	0.139798	Down	5.78924e-07	2.35117e-06	9.00329	9.12268	10.1549	9.8973	10.2253	9.67745	12.7579	12.7205	11.9532	12.8309	12.2361	12.6138
5-Hydroxyprocurcumenol	LCMS-neg	5.71_295.1547m/z	295.155	5.7149	Level 2	M+FA-H	C15H22O3	-1.61916	1.52156	-2.25166	0.209983	Down	5.83816e-07	2.36612e-06	7.22995	7.22995	7.22995	7.22995	7.22995	8.36196	9.43209	9.52004	9.76741	9.79985	9.61301	9.88927
Asn-Ile-Ile	LCMS-pos	4.40_359.2283m/z	359.228	4.4024	Level 2	M+H	C16H30N4O5	-1.57764	1.76705	3.03686	8.20705	Up	6.15355e-07	2.46836e-06	12.4622	11.6969	12.5542	12.5514	12.1515	11.6454	9.46199	9.80354	8.3194	9.38322	9.02477	8.84739
4-Oxoretinal	LCMS-pos	10.22_321.1817m/z	321.182	10.2166	Level 2	M+Na	C20H26O2	-2.81452	1.58179	-2.43307	0.185171	Down	6.27473e-07	2.50925e-06	9.88928	9.95584	10.297	9.22425	9.95745	8.97302	12.1865	11.7993	12.1287	12.1906	12.352	12.2381
Mopanan-4alpha-ol	LCMS-pos	5.09_303.0857m/z	303.086	5.08537	Level 2	M+H	C16H14O6	-1.98336	1.83913	-3.29078	0.102183	Down	6.61622e-07	2.62834e-06	7.22995	7.22995	7.22995	7.22995	8.79248	7.22995	10.8388	10.1451	10.7	11.0602	11.1808	10.7621
(7E,13E)-9,15-dihydroxy-4,10,16-trimethyl-1,5,11-trioxacyclohexadeca-7,13-diene-2,6,12-trione	LCMS-pos	5.15_325.1269m/z	325.127	5.15128	Level 2	M+H-H2O	C16H22O8	-3.67422	1.6658	-2.70088	0.153799	Down	6.74748e-07	2.67235e-06	9.86868	9.85889	8.62114	8.76203	9.20856	9.82541	12.2743	11.8076	12.2593	11.9399	12.066	12.0029
Epicatechin 3',4'-dimethyl ether	LCMS-pos	5.60_319.1148m/z	319.115	5.60063	Level 2	M+H	C17H18O6	-8.83219	1.47887	2.12953	4.37576	Up	6.87104e-07	2.71304e-06	11.9228	11.1703	11.5916	11.4978	11.2582	11.5625	9.14611	9.51878	9.76136	9.14598	9.82531	8.82842
Scandoside methyl ester	LCMS-pos	3.46_405.1369m/z	405.137	3.45778	Level 2	M+H	C17H24O11	-5.53957	1.51837	-2.24957	0.210287	Down	8.84464e-07	3.37312e-06	10.6397	11.3672	11.1361	11.6163	11.7774	12.0295	13.8017	13.7047	13.8666	13.6659	13.4997	13.525
DG(2:0/0:0/6 keto-PGF1alpha)	LCMS-pos	6.91_487.2868m/z	487.287	6.90787	Level 2	M+H	C25H42O9	-6.92583	2.16426	4.57143	23.776	Up	9.1025e-07	3.45462e-06	12.3259	12.5956	12.2918	12.4416	12.489	12.4017	7.22995	7.22995	8.45157	9.74561	7.22995	7.22995
Sambubiose	LCMS-pos	0.86_335.0946m/z	335.095	0.8632	Level 2	M+Na	C11H20O10	-0.983033	1.74568	-2.97895	0.126838	Down	1.072e-06	3.99676e-06	11.799	11.0991	10.8911	12.0102	12.4338	12.3938	14.6776	15.2391	14.7824	14.4957	14.6098	14.6961
Ethyl [3,4,5-trihydroxy-6-[2-[(4-methoxyphenyl)methyl]phenoxy]oxan-2-yl]methyl carbonate	LCMS-neg	6.63_429.1578m/z	429.158	6.62847	Level 2	M-H2O-H	C23H28O9	5.25412	1.72887	2.92354	7.58706	Up	1.16624e-06	4.28677e-06	9.96636	10.6896	10.805	10.5728	10.6949	10.5897	7.22995	7.22995	7.22995	7.22995	8.29993	8.55731
Stellettic acid A	LCMS-pos	11.78_345.2393m/z	345.239	11.7824	Level 2	M+Na	C20H34O3	-2.37439	1.51859	2.25621	4.77734	Up	1.20505e-06	4.40669e-06	14.47	14.3074	14.5679	14.663	14.7638	14.9484	11.9627	11.8729	11.9513	12.7617	12.9638	12.6707
11,12-Epoxyeicosantrienoic acid	LCMS-neg	11.97_365.2305m/z	365.23	11.9698	Level 2	M+FA-H	C20H32O3	-8.9853	1.46149	-2.09143	0.234648	Down	1.27443e-06	4.62151e-06	12.1303	11.843	11.6899	12.3102	12.4166	12.5923	13.7021	14.2465	14.2395	14.8059	14.1217	14.4153
7-Hydroxy-8-O-methylaloin B	LCMS-pos	4.76_466.1733m/z	466.173	4.75522	Level 2	M+NH4	C22H24O10	5.62653	1.57554	-2.43024	0.185535	Down	1.28447e-06	4.65542e-06	12.0691	11.4231	10.5727	12.0134	11.8306	11.6171	14.2301	13.6926	14.0052	14.0793	14.0972	14.0031
4-Hydroxy-5-(3',5'-dihydroxyphenyl)-valeric acid-O-glucuronide	LCMS-pos	3.97_402.1157m/z	402.116	3.96795	Level 2	M+	C17H22O11	-1.40775	1.50399	2.21733	4.65032	Up	1.46581e-06	5.20616e-06	13.1717	13.3184	13.0612	13.2057	13.4118	13.2934	11.3488	10.3566	10.8727	11.8676	10.7315	10.9808
Pro-Gln-Ile	LCMS-pos	3.53_357.2129m/z	357.213	3.52542	Level 2	M+H	C16H28N4O5	-0.9719	1.43797	2.02699	4.07553	Up	1.48425e-06	5.26285e-06	12.6588	12.1121	12.4636	12.4065	12.2838	12.2087	9.76237	10.8068	10.5128	9.76246	10.6264	10.5009
Gln-Gly-Ile	LCMS-pos	1.09_317.1816m/z	317.182	1.08718	Level 2	M+H	C13H24N4O5	-1.02572	2.04434	4.09869	17.1328	Up	1.53035e-06	5.414e-06	14.9333	15.3122	14.8064	14.457	14.7574	14.726	9.42632	10.3304	12.2794	10.7326	10.4126	11.2188
Klyflaccisteroid K	LCMS-pos	12.69_489.3541m/z	489.354	12.6864	Level 2	M+H	C30H48O5	-6.95833	2.27121	5.06524	33.4803	Up	1.69939e-06	5.90782e-06	11.9915	13.047	12.2616	12.2597	13.1364	13.6802	7.22995	7.22995	7.22995	7.22995	9.83512	7.22995
4-Hydroxyandrostenedione glucuronide	LCMS-pos	6.03_479.2245m/z	479.224	6.02985	Level 2	M+H	C25H34O9	-6.47247	2.09191	-4.29663	0.0508844	Down	1.7577e-06	6.07009e-06	9.71413	9.23429	9.2299	7.22995	9.13226	10.2854	13.771	13.2016	13.3641	13.3471	13.755	13.1669
Ala-Gly-Val	LCMS-pos	1.71_246.1447m/z	246.145	1.71365	Level 2	M+H	C10H19N3O4	-0.478157	2.03048	4.04824	16.544	Up	1.7975e-06	6.19932e-06	11.978	11.6447	12.0612	12.0771	11.9087	11.6056	7.22995	9.53437	7.22995	7.22995	7.22995	8.53171
N-Feruloylaspartic acid	LCMS-neg	4.12_290.0668m/z	290.067	4.1216	Level 2	M-H2O-H	C14H15NO7	-0.655117	1.69207	2.81434	7.03398	Up	1.90312e-06	6.50053e-06	10.8759	10.9931	10.818	10.6533	11.0003	11.166	8.64654	8.44962	7.22995	8.47177	8.5927	7.22995
Arvenin IV	LCMS-neg	5.83_725.3732m/z	725.373	5.83212	Level 2	M+FA-H	C36H56O12	-3.19002	1.85448	-3.38113	0.0959794	Down	1.93775e-06	6.59866e-06	7.22995	7.22995	7.22995	7.22995	7.22995	7.22995	9.26915	10.6069	10.6595	11.7581	10.2114	11.1615
Ser-Ile-Thr	LCMS-pos	2.00_320.1813m/z	320.181	2.00385	Level 2	M+H	C13H25N3O6	-1.00385	1.44608	2.05609	4.15859	Up	2.0071e-06	6.81699e-06	12.7918	12.4654	13.2277	13.1649	13.0198	12.9357	10.3068	11.5471	10.6977	10.9911	11.1162	10.61
Val-Ser-Phe	LCMS-pos	4.30_352.1862m/z	352.186	4.29597	Level 2	M+H	C17H25N3O5	-1.44752	1.72306	2.92822	7.61169	Up	2.5829e-06	8.4817e-06	10.2981	10.282	10.3901	10.5764	11.0953	9.87519	7.22995	7.22995	8.798	7.22995	7.22995	7.22995
20(17->12beta)-abeo-1alpha,25-dihydroxy-24-dihomo-21-norvitamin D3	LCMS-neg	11.21_411.3226m/z	411.323	11.2136	Level 2	M-H2O-H	C28H46O3	-9.84283	1.51979	-2.27819	0.206156	Down	2.59199e-06	8.50442e-06	9.49934	8.99087	9.26589	9.7968	10.2865	10.4081	11.8216	12.0427	11.8591	12.2051	11.8315	12.1566
hydroxysyringaresinol	LCMS-pos	3.77_365.0845m/z	365.084	3.76852	Level 2	M+Na	C15H18O9	0.522832	1.79833	-3.18838	0.109698	Down	2.61345e-06	8.56966e-06	9.29283	8.31776	9.34404	7.22995	8.37089	8.35616	11.4977	11.2383	11.9022	11.9909	11.7393	11.6735
Methylaverantin	LCMS-neg	7.90_385.1321m/z	385.132	7.89893	Level 2	M-H	C21H22O7	7.24916	1.64013	2.65232	6.28677	Up	2.63205e-06	8.61061e-06	10.6541	10.8798	10.7825	10.9204	10.5847	10.2801	7.22995	8.23156	8.30283	8.74127	7.22995	8.45221
6,8-Di-C-methylkaempferol 7-methyl ether	LCMS-pos	8.11_351.0832m/z	351.083	8.1088	Level 2	M+Na	C18H16O6	-2.21667	1.81194	-3.24417	0.105537	Down	3.05706e-06	9.7946e-06	8.98377	8.96369	7.22995	8.96155	8.86738	9.75547	11.8649	12.1749	11.9083	12.013	11.9186	12.3472
Naringenin 5,7-dimethyl ether 4'-O-xylosyl-(1->4)-arabinoside	LCMS-neg	5.93_545.1637m/z	545.164	5.9257	Level 2	M-H2O-H	C27H32O13	-4.83172	1.53748	-2.33532	0.198152	Down	3.08363e-06	9.86511e-06	8.49185	8.56738	7.22995	8.82846	8.84282	8.28428	10.5416	10.946	10.7	10.7732	10.6797	10.6163
3-O-(beta-D-glucopyranosyl-(1->6)-beta-D-glucopyranosyl) ethyl 3-hydroxyoctanoate	LCMS-neg	4.28_493.2289m/z	493.229	4.28375	Level 2	M-H2O-H	C22H40O13	-0.305477	1.53227	-2.32005	0.20026	Down	3.12389e-06	9.97758e-06	9.95913	10.3536	9.51592	10.1682	10.8678	9.82923	12.4677	12.7497	12.411	12.3473	11.7506	12.8879
5-(3-methyl-5-heptylfuran-2-yl)-pentanoic acid	LCMS-pos	11.03_281.2106m/z	281.211	11.0316	Level 2	M+H	C17H28O3	-1.71851	1.48451	-2.17796	0.220988	Down	3.14043e-06	1.00248e-05	8.40878	8.95528	8.54434	9.65464	9.26925	9.54434	11.5433	11.063	11.3021	10.8579	11.4551	11.223
Bathoristerone	LCMS-pos	7.27_343.1873m/z	343.187	7.27147	Level 2	M+H-H2O	C21H28O5	-8.48932	1.86512	-3.4385	0.0922375	Down	3.24273e-06	1.03108e-05	7.22995	9.24079	7.22995	7.22995	7.22995	8.44014	11.3536	10.9052	10.8956	11.5868	11.3253	11.1653
4-Hydroxyproline	GCMS	202	158.13	13.976	Level 2		C5H9NO3		2.10208	4.36871	20.6592	Up	3.32151e-06	1.05356e-05	16.4173	16.7508	16.39	16.5206	15.3027	16.7088	13.0199	12.0492	12.381	12.9595	10.7341	10.7341
DG(i-13:0/20:4-OH/0:0)	LCMS-pos	13.24_591.4587m/z	591.459	13.2423	Level 2	M+H	C36H62O6	-5.44771	1.7857	3.16054	8.94162	Up	4.0212e-06	1.24172e-05	15.368	15.768	15.4765	15.5297	15.3728	15.795	11.0743	11.845	12.6369	12.4303	13.4623	12.8978
Vitexin 2''-O-(E)-ferulate	LCMS-neg	5.25_653.1510m/z	653.151	5.25015	Level 2	M+FA-H	C31H28O13	-0.2547	1.43735	2.04783	4.13482	Up	4.05542e-06	1.24888e-05	11.9246	11.7322	11.9769	11.7866	12.039	12.4169	10.4583	9.90704	9.64434	10.4976	9.90416	9.17779
S-Methyl-L-methioninate	LCMS-pos	0.66_164.0738m/z	164.074	0.656783	Level 2	M+H	C6H13NO2S	-0.980535	1.51301	2.27023	4.82401	Up	4.33202e-06	1.31439e-05	13.0793	12.1512	13.4235	12.9767	12.9115	13.1538	9.87528	10.8365	10.4765	11.1507	10.8792	10.8565
Val-Thr-Ile	LCMS-pos	4.12_332.2175m/z	332.218	4.11918	Level 2	M+H	C15H29N3O5	-1.42781	1.94363	3.75912	13.5396	Up	5.44764e-06	1.61102e-05	11.8912	11.2526	11.9207	11.5118	11.5895	11.7326	7.22995	7.22995	7.22995	9.14799	9.2759	7.22995
Isolariciresinol 9-O-beta-D-glucoside	LCMS-pos	3.92_523.2129m/z	523.213	3.92363	Level 2	M+H	C26H34O11	-8.56133	1.49566	2.22671	4.68065	Up	5.67152e-06	1.66464e-05	10.9094	11.9282	11.3358	11.2906	11.5122	10.6549	9.19606	9.36382	8.36204	9.14179	8.68047	9.52676
Gln-Leu-Leu	LCMS-pos	4.45_373.2440m/z	373.244	4.4475	Level 2	M+H	C17H32N4O5	-1.53468	1.81676	3.28532	9.74946	Up	5.77717e-06	1.69184e-05	11.9362	11.5812	12.299	12.1423	11.878	11.8679	7.22995	9.99263	8.38208	8.6737	8.74771	8.96661
Luteolin 7-(2''-glucosyllactate)	LCMS-neg	5.09_501.1012m/z	501.101	5.0866	Level 2	M-H2O-H	C24H24O13	-5.08742	1.93778	-3.7441	0.07463	Down	6.47876e-06	1.86999e-05	7.22995	9.08138	8.9021	9.37943	7.22995	7.22995	11.6892	11.7947	11.8856	11.7972	12.3229	12.0278
6-Oxo-1-phenyl-1,6-dihydropyridine-3-carboxylic acid	LCMS-neg	5.57_214.0507m/z	214.051	5.57487	Level 2	M-H	C12H9NO3	-1.46371	1.51466	2.28802	4.88384	Up	6.56015e-06	1.8907e-05	9.96788	9.68693	9.84987	10.1426	9.97865	9.92969	7.22995	7.22995	8.31659	8.59112	7.22995	7.22995
N-(3-oxo-hexadecanoyl)-homoserine lactone	LCMS-pos	11.21_371.2894m/z	371.289	11.2104	Level 2	M+NH4	C20H35NO4	-2.94096	1.54264	2.37588	5.19053	Up	7.22406e-06	2.06153e-05	11.9551	12.1054	12.0733	12.0667	11.6577	11.5492	8.61941	9.27878	9.53538	9.89054	9.29488	10.5331
Ile-Ile-Ser	LCMS-pos	3.53_332.2177m/z	332.218	3.52542	Level 2	M+H	C15H29N3O5	-0.763799	1.63842	2.68239	6.41918	Up	7.45107e-06	2.11635e-05	12.2828	12.2063	12.4905	12.378	12.2407	12.0138	8.46807	10.4545	9.85517	9.6706	10.1751	8.89436
Ala-Ala-Val	LCMS-pos	1.96_260.1605m/z	260.16	1.95865	Level 2	M+H	C11H21N3O4	-0.0430103	1.64088	2.69246	6.46417	Up	7.85851e-06	2.20954e-05	11.172	11.2323	11.3873	11.3584	11.4643	11.2442	8.67221	9.17744	9.04493	9.31619	8.26283	7.22995
17(18)-EpETE	LCMS-neg	11.63_363.2151m/z	363.215	11.6308	Level 2	M+FA-H	C20H30O3	-8.3096	1.5141	2.29402	4.90421	Up	8.16899e-06	2.28779e-05	12.907	12.0461	13.1394	12.6002	13.6166	12.0533	10.47	10.8178	10.2284	10.3952	10.6023	10.0848
[6]-Gingerdiol 5-acetate	LCMS-pos	8.29_339.2158m/z	339.216	8.29108	Level 2	M+H	C19H30O5	-2.28594	1.53918	2.37153	5.1749	Up	8.69473e-06	2.4246e-05	12.0232	12.2455	11.7328	11.922	11.801	11.7963	9.89342	9.31921	9.90974	10.2192	8.31549	9.63445
Liriodendrin	LCMS-pos	4.69_743.2719m/z	743.272	4.68808	Level 2	M+H	C34H46O18	-5.05527	1.58462	-2.5165	0.174767	Down	9.06513e-06	2.51534e-05	11.1216	10.2887	10.2446	11.2136	10.4191	10.2718	13.7407	12.5807	12.4401	13.5544	12.6952	13.6474
Picraquassioside A	LCMS-pos	4.34_381.1151m/z	381.115	4.33782	Level 2	M+H-H2O	C18H22O10	-7.36478	1.45637	-2.12541	0.229186	Down	9.17503e-06	2.54223e-05	11.0125	10.2237	10.3077	11.5792	11.1894	10.2501	13.1296	13.1224	12.9567	12.4348	12.8482	12.8234
Dendrotrifidic acid	LCMS-neg	9.84_287.1650m/z	287.165	9.8437	Level 2	M-H	C18H24O3	-1.00624	1.43154	-2.05356	0.240889	Down	9.49829e-06	2.61789e-05	7.22995	7.22995	7.22995	7.22995	8.31872	7.22995	8.95032	9.25003	9.29069	9.92802	10.0329	9.33787
Pro-Ser-Ile	LCMS-pos	3.90_316.1865m/z	316.186	3.90138	Level 2	M+H	C14H25N3O5	-0.674616	1.78757	3.20339	9.21118	Up	9.54005e-06	2.62679e-05	12.3584	11.476	12.1433	12.2128	11.8035	11.9447	8.70574	9.60449	7.22995	8.9522	9.71969	8.5063
Glucose lactate glutamate	LCMS-pos	0.67_414.1269m/z	414.127	0.67075	Level 2	M+H	C14H23NO13	6.5393	2.29683	5.2917	39.1705	Up	1.00322e-05	2.73898e-05	14.5699	14.1831	14.408	14.6084	14.6	14.4572	9.92458	9.92377	7.22995	7.22995	9.7093	11.0589
Penicillin K	LCMS-neg	5.90_683.3132m/z	683.313	5.90233	Level 2	2M-H	C16H26N2O4S	-3.25251	1.92438	3.71746	13.1543	Up	1.02996e-05	2.80122e-05	11.1691	11.851	11.4375	11.2139	11.1075	12.3773	7.22995	7.22995	7.22995	7.22995	9.68262	8.24895
Ala-Val-Thr	LCMS-pos	2.62_290.1707m/z	290.171	2.6247	Level 2	M+H	C12H23N3O5	-1.08433	1.78686	3.20419	9.21634	Up	1.03231e-05	2.80666e-05	10.9406	10.7456	11.5169	11.1214	10.9306	10.9454	7.22995	9.09669	7.22995	8.9589	7.22995	7.22995
MG(22:6-OH/0:0/0:0)	LCMS-neg	10.10_463.2697m/z	463.27	10.0976	Level 2	M+FA-H	C25H38O5	-1.05661	1.98533	3.95746	15.5351	Up	1.04103e-05	2.82641e-05	11.874	12.4286	12.6735	12.8429	12.3529	12.8709	7.22995	7.22995	8.87994	9.71256	9.76808	8.47747
Asp-Ile-Glu	LCMS-pos	2.69_393.2016m/z	393.202	2.6907	Level 2	M+NH4	C15H25N3O8	9.6459	2.0571	4.24918	19.0166	Up	1.05125e-05	2.85023e-05	12.8378	12.6844	12.9888	13.1159	12.8516	12.9311	9.10944	8.63926	7.22995	10.5604	9.14542	7.22995
2-O-(beta-D-galactopyranosyl-(1->6)-beta-D-galactopyranosyl) 2S,3R-dihydroxynonanoic acid	LCMS-neg	3.96_513.2197m/z	513.22	3.96328	Level 2	M-H	C21H38O14	1.59025	1.60893	-2.60014	0.164922	Down	1.09394e-05	2.95165e-05	8.87313	9.29444	7.22995	8.75749	9.36237	8.95392	11.4236	11.2468	11.3202	11.4099	11.5045	11.1672
2-hydroxyisoflavanone naringenin	LCMS-pos	5.15_271.0573m/z	271.057	5.15128	Level 2	M+H-H2O	C15H12O6	-9.72389	1.70603	2.92853	7.61332	Up	1.19644e-05	3.19185e-05	11.1104	10.9087	11.3072	11.1598	11.2536	11.3575	8.39377	9.03375	9.33837	7.22995	8.30031	7.22995
(S)-Naringenin 8-C-(2''-rhamnosylglucoside)	LCMS-pos	4.27_563.1728m/z	563.173	4.27367	Level 2	M+H-H2O	C27H32O14	-5.28909	1.96174	-3.87579	0.0681194	Down	1.23009e-05	3.27159e-05	10.7455	10.1671	9.88432	11.9574	8.89664	11.8336	14.629	14.5207	14.4712	14.2397	14.288	14.5909
Rutaretin 9-rutinoside	LCMS-pos	4.69_571.1983m/z	571.198	4.68808	Level 2	M+H	C26H34O14	-6.73768	1.85609	-3.4701	0.0902394	Down	1.30881e-05	3.4598e-05	10.6294	11.2562	11.3393	10.5265	9.2931	8.77455	13.9608	13.3959	13.9006	13.8838	13.5485	13.95
Floionic acid	LCMS-pos	7.41_369.2240m/z	369.224	7.40775	Level 2	M+Na	C18H34O6	-2.14962	1.66655	2.7984	6.95671	Up	1.31067e-05	3.46255e-05	12.5404	12.515	12.4571	12.674	12.5743	13.0451	9.63779	10.9262	9.25148	9.77678	10.6938	8.72936
9S,10S,11R-trihydroxy-12Z,15Z-octadecadienoic acid	LCMS-pos	8.40_329.2316m/z	329.232	8.40452	Level 2	M+H	C18H32O5	-1.98168	1.88442	3.57895	11.9501	Up	1.3142e-05	3.47051e-05	11.762	12.1813	12.145	12.3554	12.2138	12.3808	9.00958	7.22995	9.35831	9.70865	9.0281	7.22995
Kukoamine C	LCMS-neg	3.66_529.3030m/z	529.303	3.66213	Level 2	M-H	C28H42N4O6	-0.364282	1.96082	-3.87742	0.0680426	Down	1.36735e-05	3.5939e-05	7.22995	7.22995	8.86057	7.22995	7.22995	7.22995	10.7651	11.3911	12.0935	11.5449	9.80432	12.676
Androsterone 3-glucuronide	LCMS-neg	7.47_511.2536m/z	511.254	7.46873	Level 2	M+FA-H	C25H38O8	-2.65335	1.80398	-3.28034	0.102925	Down	1.37725e-05	3.61748e-05	8.51986	9.51696	9.84345	9.75134	8.77677	7.22995	12.7094	12.1431	12.155	12.0584	12.1417	12.1127
Quercetin 3-sambubioside-3'-glucoside	LCMS-neg	3.96_757.1830m/z	757.183	3.96328	Level 2	M-H	C32H38O21	-0.362983	1.75763	3.11606	8.67015	Up	1.38018e-05	3.62395e-05	11.5959	11.9967	11.0381	11.3055	11.3185	11.3673	9.06279	8.3369	7.22995	8.68605	9.38004	7.22995
4'-O-Methylglucoliquiritigenin	LCMS-neg	6.04_477.1375m/z	477.138	6.04268	Level 2	M+FA-H	C22H24O9	-6.25378	1.66361	-2.79128	0.144458	Down	1.38371e-05	3.6308e-05	7.22995	7.22995	7.22995	7.22995	7.22995	8.94523	9.60122	10.7093	10.4035	9.86047	10.9912	10.277
12S-hydroxy-16-heptadecynoic acid	LCMS-neg	11.24_281.2119m/z	281.212	11.237	Level 2	M-H	C17H30O3	-0.965479	1.66565	2.79981	6.96349	Up	1.43547e-05	3.74897e-05	11.2914	10.8429	11.782	11.6155	13.0356	11.0188	9.23826	9.04831	8.65719	9.10742	8.4055	8.33075
cis-Resveratrol 3-O-glucuronide	LCMS-neg	5.25_449.1084m/z	449.108	5.25015	Level 2	M+FA-H	C20H20O9	-1.39675	1.67151	-2.82126	0.141487	Down	1.49364e-05	3.88147e-05	9.01737	7.22995	7.22995	7.22995	7.22995	7.22995	9.56952	10.6834	10.6194	10.1609	10.0927	10.9687
PI(20:5/0:0)	LCMS-neg	9.66_599.2685m/z	599.268	9.65732	Level 2	M-H2O-H	C29H47O12P	9.3845	1.62477	2.67046	6.36633	Up	1.65138e-05	4.25044e-05	11.5035	11.9376	11.5195	11.3754	11.4275	11.1915	9.01295	7.22995	9.09516	8.80658	9.44505	9.34253
Ala-Ile-Val	LCMS-pos	3.86_302.2070m/z	302.207	3.85627	Level 2	M+H	C14H27N3O4	-1.30995	1.57637	2.51194	5.70385	Up	1.66742e-05	4.28608e-05	11.4181	10.9024	10.9725	11.2688	10.5685	11.2526	8.72567	9.42132	8.72519	8.87969	7.22995	8.32939
1-[6-(2-Carboxypyrrolidin-1-yl)-6-oxohexanoyl]pyrrolidine-2-carboxylic acid	LCMS-pos	4.58_363.1546m/z	363.155	4.5828	Level 2	M+Na	C16H24N2O6	5.65421	1.60351	2.60139	6.06872	Up	1.69378e-05	4.34744e-05	13.0128	13.0241	12.9154	12.6637	12.948	13.038	10.5263	8.84076	11.0519	10.6223	10.0051	10.9472
Adipic Acid	GCMS	213	155.13	14.177	Level 2		C6H10O4		2.40023	5.83141	56.9414	Up	1.78307e-05	4.54602e-05	18.2228	18.2201	18.4556	18.4559	18.4423	18.6128	12.3892	16.1956	11.9738	12.0935	10.7341	12.0351
TRIBUTYL PHOSPHATE	LCMS-pos	10.52_284.2003m/z	284.2	10.5208	Level 2	M+NH4	C12H27O4P	6.65952	1.54299	-2.41587	0.187392	Down	2.02273e-05	5.08656e-05	9.91549	9.604	10.1502	10.1807	10.7926	11.518	12.7582	12.6389	12.8901	12.627	13.4424	12.2997
MG(0:0/18:4/0:0)	LCMS-pos	10.54_333.2391m/z	333.239	10.5421	Level 2	M+H-H2O	C21H34O4	-9.41444	1.66408	-2.81239	0.142359	Down	2.09257e-05	5.23109e-05	9.30972	7.22995	9.05975	9.60044	9.46948	9.18124	11.4742	11.6138	11.5974	12.1378	12.1079	11.7937
7-Oxo-8,15-isopimaradien-18-oic acid	LCMS-pos	9.25_339.1923m/z	339.192	9.24922	Level 2	M+Na	C20H28O3	-2.44298	1.80501	-3.3079	0.100977	Down	2.14366e-05	5.34514e-05	9.89323	9.78969	9.02432	9.85543	10.0105	7.22995	12.589	12.562	12.4717	12.8312	12.7581	12.4385
Cynarasaponin H	LCMS-pos	7.57_927.4896m/z	927.49	7.56573	Level 2	M+H	C47H74O18	-5.57251	1.54845	-2.43806	0.184531	Down	2.26747e-05	5.62339e-05	12.4944	13.437	11.4385	13.4647	12.7517	12.2471	15.1096	15.4506	14.7188	14.9709	15.0287	15.1831
Berkeleylactone A	LCMS-pos	8.15_404.1859m/z	404.186	8.15412	Level 2	M+	C19H32O7S	-2.47301	1.40342	2.0048	4.01332	Up	2.41648e-05	5.96456e-05	11.8014	12.2557	12.0251	11.9441	12.4429	12.817	9.20291	10.5858	10.1491	10.0708	10.6774	10.5713
Val-Val-Ile	LCMS-pos	4.40_330.2383m/z	330.238	4.4024	Level 2	M+H	C16H31N3O4	-1.439	1.73778	3.08112	8.46271	Up	2.68302e-05	6.53991e-05	11.2474	11.7527	11.6577	11.5574	11.7615	11.1687	8.37214	9.14912	7.22995	9.36492	9.31261	7.22995
Apigenin 7-methyl ether 5-(6''-malonylglucoside)	LCMS-pos	5.06_515.1156m/z	515.116	5.06258	Level 2	M+H-H2O	C25H24O13	-5.22207	1.62324	-2.68866	0.155108	Down	2.73667e-05	6.65823e-05	7.22995	8.84423	8.77072	9.06626	8.97155	9.63482	10.8588	11.4597	11.1697	11.958	11.861	11.3424
DG(a-13:0/0:0/20:4-3OH(5S,6R,15S))	LCMS-pos	11.23_645.4323m/z	645.432	11.2329	Level 2	M+Na	C36H62O8	-2.24622	1.77993	3.25365	9.53778	Up	3.77025e-05	8.82168e-05	13.8302	14.2751	13.9223	13.7822	13.7622	14.3723	12.285	10.8746	9.96028	10.7678	11.4273	9.10751
Kaempferol 3-triglucoside 7-rhamnoside	LCMS-pos	4.10_918.2658m/z	918.266	4.09667	Level 2	M+	C39H50O25	1.78987	2.08926	-4.48515	0.0446513	Down	3.92252e-05	9.13424e-05	7.22995	9.95095	7.22995	10.4869	7.22995	7.22995	12.5868	13.0624	13.0325	12.3673	12.7493	12.4703
Glutaminylvaline	LCMS-pos	1.09_246.1444m/z	246.144	1.08718	Level 2	M+H	C10H19N3O4	-1.72218	1.49886	2.30804	4.9521	Up	3.93028e-05	9.1496e-05	14.7474	14.5012	14.9443	15.3814	14.892	14.8518	12.8028	13.102	12.9332	11.048	12.7457	12.8383
Fragransol C	LCMS-pos	8.75_374.1956m/z	374.196	8.7474	Level 2	M+NH4	C21H24O5	-1.8061	1.49854	2.30997	4.95872	Up	4.11102e-05	9.52219e-05	10.6105	10.9472	11.232	11.2586	10.9682	10.9158	9.023	8.5127	9.46719	7.22995	9.12081	8.71889
Kaempferol 3-(6''-p-coumarylglucoside)-7-glucoside	LCMS-neg	4.99_801.1877m/z	801.188	4.99398	Level 2	M+FA-H	C36H36O18	-0.911222	1.41184	2.05455	4.15413	Up	4.49125e-05	0.000103143	12.9147	12.7933	12.6843	13.0107	12.354	12.5437	10.7318	10.7681	10.2052	11.1777	11.5178	9.57277
2-nonenoylglycine	LCMS-pos	4.47_196.1332m/z	196.133	4.46962	Level 2	M+H-H2O	C11H19NO3	-0.199908	1.43137	-2.11261	0.231228	Down	4.56448e-05	0.000104549	8.73642	7.22995	8.89478	9.22234	9.00277	8.63242	10.5776	10.6309	10.4727	11.167	10.6233	10.9228
5,7-Dihydroxy-8-C-(4-hydroxy-3-methyl-2-butenyl)flavanone	LCMS-neg	7.40_679.2551m/z	679.255	7.39858	Level 2	2M-H	C20H20O5	0.380719	1.66396	-2.85547	0.138171	Down	4.59459e-05	0.000105177	10.1149	9.61231	9.55049	9.22033	7.22995	9.32024	11.9608	12.3509	11.9682	11.9638	11.7394	12.1979
Protectin D1n-3 DPA	LCMS-pos	9.73_345.2390m/z	345.239	9.73333	Level 2	M+H-H2O	C22H34O4	-9.58184	1.85767	-3.56238	0.0846481	Down	4.88507e-05	0.000111079	7.22995	8.58399	9.01725	10.2988	7.22995	7.22995	11.9478	11.827	11.8484	11.5763	12.1911	11.5735
Asp-Thr-Phe	LCMS-pos	3.83_382.1604m/z	382.16	3.83417	Level 2	M+H	C17H23N3O7	-1.32013	1.71563	3.03833	8.21538	Up	4.94668e-05	0.000112186	12.2102	12.1667	12.7717	12.1501	12.0192	12.3594	7.22995	10.1285	9.2063	10.1316	9.2387	9.51236
Val-Glu-Val	LCMS-pos	3.81_346.1967m/z	346.197	3.81233	Level 2	M+H	C15H27N3O6	-1.53391	1.73604	3.12047	8.69669	Up	5.58775e-05	0.000125308	11.8862	11.8543	11.6729	12.1538	11.5773	11.604	9.13869	9.50871	7.22995	9.54893	9.36943	7.22995
3'-Hydroxy-T2 Toxin	LCMS-pos	6.77_505.2038m/z	505.204	6.77065	Level 2	M+Na	C24H34O10	-1.3192	1.57078	2.55552	5.87881	Up	5.81698e-05	0.000129779	12.0205	11.7555	12.3123	11.9007	12.1816	12.3501	9.71115	8.98462	8.44265	9.30746	9.59746	11.1442
2-Hydroxy-4,7-dimethoxy-2H-1,4-benzoxazin-3(4H)-one	LCMS-pos	4.47_208.0603m/z	208.06	4.46962	Level 2	M+H-H2O	C10H11NO5	-0.376384	1.55626	2.50949	5.69417	Up	5.87191e-05	0.000130819	11.2784	11.4228	10.9694	11.6203	11.6169	11.5128	9.58147	9.50156	8.8413	7.22995	8.72399	9.48533
Hastatoside	LCMS-neg	4.33_403.1240m/z	403.124	4.3298	Level 2	M-H	C17H24O11	-1.3507	1.54879	-2.48627	0.178466	Down	5.99087e-05	0.000132965	10.262	10.743	9.98397	8.36018	10.0155	10.8872	12.5731	12.5222	12.673	12.2889	12.7483	12.364
DG(2:0/0:0/PGE2)	LCMS-pos	8.84_491.2612m/z	491.261	8.83877	Level 2	M+Na	C25H40O8	-0.822331	1.40311	2.04323	4.12168	Up	6.11345e-05	0.000135351	12.1582	12.2191	11.7212	12.2308	12.24	11.7204	10.7444	9.95595	9.30582	9.97345	10.8953	9.1554
Pro-Ile-Phe	LCMS-pos	4.73_376.2225m/z	376.222	4.73297	Level 2	M+H	C20H29N3O4	-1.64073	1.67861	2.92557	7.59775	Up	6.33931e-05	0.000139916	11.3389	11.5169	11.1103	11.6901	11.3508	11.3397	9.368	8.58553	7.22995	9.83494	8.54493	7.22995
9Z,11Z,14Z-Eicosatrienoic acid	LCMS-pos	12.24_307.2625m/z	307.263	12.2374	Level 2	M+H	C20H34O2	-2.01132	1.70037	3.00451	8.02505	Up	6.66561e-05	0.000146456	11.8762	12.0553	11.8565	12.3303	12.2475	12.7963	9.70977	9.64468	7.22995	8.76064	10.2428	9.54722
dasc#1	LCMS-neg	7.28_515.2856m/z	515.286	7.28235	Level 2	M-H2O-H	C26H46O11	-1.0514	1.53422	-2.44672	0.183427	Down	6.7219e-05	0.000147527	7.22995	9.1	7.22995	8.61981	8.64861	9.01092	10.7778	10.1354	10.6996	11.0613	11.041	10.8046
Mozambioside	LCMS-neg	5.37_507.2232m/z	507.223	5.36698	Level 2	M-H	C26H36O10	-0.640369	1.58557	-2.61346	0.163407	Down	6.9005e-05	0.000151108	9.3742	10.0156	9.25478	7.22995	9.30086	9.02933	11.3431	11.4652	11.525	11.6731	12.1453	11.7337
Ritalinic acid	LCMS-pos	4.27_220.1330m/z	220.133	4.27367	Level 2	M+H	C13H17NO2	-0.844741	1.41592	-2.09469	0.234118	Down	8.16798e-05	0.000175618	7.22995	7.22995	8.76253	7.22995	7.22995	8.68661	9.4723	9.98536	9.76438	10.0584	9.65935	9.99734
glas#10	LCMS-pos	4.49_466.2432m/z	466.243	4.49257	Level 2	M+	C21H38O11	3.76732	1.5607	2.54485	5.83547	Up	8.2073e-05	0.000176367	12.9407	13.3013	13.3731	13.0388	13.4008	13.324	10.8204	8.81003	11.5654	11.1517	10.8092	10.9529
Lappaol H	LCMS-pos	5.40_773.2755m/z	773.275	5.39718	Level 2	M+Na	C40H46O14	-3.30839	1.42858	2.13601	4.39544	Up	8.90604e-05	0.000189559	15.1689	14.8621	15.0791	14.6924	14.8569	15.2368	12.1222	13.2913	13.5157	11.5835	13.4805	13.087
TXA3	LCMS-neg	9.19_395.2045m/z	395.205	9.18825	Level 2	M+FA-H	C20H30O5	-8.61761	1.58412	2.6264	6.17484	Up	8.91343e-05	0.000189586	11.2944	11.866	11.6252	11.3939	11.7514	11.864	7.22995	10.0288	9.81703	8.80733	9.15813	8.99532
2,5,7,3',4'-Pentahydroxyflavanone 5-O-glucoside	LCMS-neg	4.31_511.1059m/z	511.106	4.30682	Level 2	M+FA-H	C21H22O12	-7.4375	1.42593	-2.13513	0.227647	Down	0.000100528	0.00021172	8.39048	8.61451	7.22995	8.55442	7.22995	8.86053	9.56014	10.2622	10.7886	10.0959	10.5757	10.408
Retinyl beta-glucuronide	LCMS-neg	9.84_461.2541m/z	461.254	9.8437	Level 2	M-H	C26H38O7	-0.782502	1.51366	2.40915	5.31161	Up	0.000106868	0.000223761	10.5334	10.8093	10.9627	10.8404	10.8078	11.0491	7.22995	7.22995	8.77244	9.30088	9.08287	8.93172
Gln-Leu-Val	LCMS-pos	4.16_359.2283m/z	359.228	4.1621	Level 2	M+H	C16H30N4O5	-1.71914	1.64215	2.83676	7.14413	Up	0.000110642	0.000230847	11.1778	11.2952	11.5076	11.7323	11.0262	11.416	9.68044	8.36216	9.57759	7.22995	7.22995	9.05451
Arillatose B	LCMS-pos	4.30_541.1522m/z	541.152	4.29597	Level 2	M+Na	C22H30O14	-1.1761	1.42689	-2.14474	0.226135	Down	0.000114186	0.000237303	10.2628	10.553	12.3215	11.6297	10.7662	10.5885	12.599	13.3125	13.4662	12.9255	13.2113	13.4757
Tetramethylchromanol glucoside	LCMS-pos	6.36_405.1875m/z	405.187	6.36152	Level 2	M+Na	C20H30O7	-2.39882	1.67312	-2.94975	0.12943	Down	0.000117148	0.000242995	8.42667	7.22995	7.22995	7.22995	9.70915	9.25461	11.3419	11.2906	11.1243	11.5255	11.1065	10.3901
4-Hydroxy-5-(3',5'-dihydroxyphenyl)-valeric acid	LCMS-pos	3.90_249.0732m/z	249.073	3.90138	Level 2	M+Na	C11H14O5	-0.487025	1.51112	-2.40745	0.188489	Down	0.000117755	0.000244059	7.22995	7.22995	8.63052	8.8665	9.09983	9.20921	11.0115	10.7965	10.2319	10.8652	11.1779	10.6276
L-Threonic Acid	GCMS	246	147.12	14.968	Level 2		C4H8O5		1.6642	-2.9218	0.131962	Down	0.000121035	0.000250025	16.4557	16.7331	16.3154	17.3443	17.2422	17.1298	19.9756	20.664	20.2081	17.606	20.0248	20.273
Rhamnocitrin 3-(6''-acetylglucoside)	LCMS-pos	5.89_487.1204m/z	487.12	5.89362	Level 2	M+H-H2O	C24H24O12	-6.12544	1.8988	3.81207	14.0458	Up	0.000135906	0.000277343	12.2614	11.4433	13.189	11.8294	11.9706	13.0027	7.22995	9.81938	7.22995	9.11215	7.22995	10.2026
(E)-2-Glucosyl-3,4',5-trihydroxystilbene	LCMS-pos	4.67_391.1359m/z	391.136	4.66655	Level 2	M+H	C20H22O8	-7.29988	1.67904	-2.99029	0.125844	Down	0.000150899	0.00030468	7.22995	7.22995	8.38024	7.22995	7.22995	7.22995	10.4587	10.7093	12.0773	9.12368	11.0047	9.09799
4(1H)-Pyridinone, 2-ethyl-3-hydroxy-1-(2-hydroxyethyl)-	LCMS-neg	3.94_365.1719m/z	365.172	3.9399	Level 2	2M-H	C9H13NO3	0.379261	1.43521	-2.18813	0.219435	Down	0.000159412	0.000320545	8.65786	9.23207	9.5499	9.64357	9.16406	7.22995	11.1988	11.1209	10.9972	11.212	11.3031	10.7742
3,4,7-Trihydroxy-5-methoxy-8-prenylflavan 4-O-(beta-D-xylopyranosyl-(1->6)-beta-D-glucopyranoside)	LCMS-pos	5.42_667.2565m/z	667.257	5.42005	Level 2	M+H	C32H42O15	-4.69503	1.655	-2.92401	0.13176	Down	0.000181169	0.000359488	10.0895	9.11494	9.1296	10.2149	7.22995	10.5254	12.2164	12.2208	11.9311	12.2482	12.8348	12.3972
Phloroacetophenone 6'-[xylosyl-(1->6)-glucoside]	LCMS-pos	5.02_529.1304m/z	529.13	5.01677	Level 2	M+K	C21H30O13	-2.82385	1.64237	-2.89671	0.134277	Down	0.000228928	0.00044511	7.22995	7.22995	9.17046	7.22995	9.52108	7.22995	9.72002	10.5058	10.8986	11.2081	11.22	11.4391
15R-PGE2 methyl ester, 15-acetate	LCMS-neg	9.52_453.2516m/z	453.252	9.52112	Level 2	M+FA-H	C23H36O6	5.39065	1.53888	2.54957	5.85459	Up	0.000250249	0.000483382	10.498	10.6624	9.95869	10.9253	10.8206	11.0472	7.22995	8.8446	8.32774	7.22995	7.22995	9.75251
Val-Thr-Ala	LCMS-pos	1.43_290.1710m/z	290.171	1.42993	Level 2	M+H	C12H23N3O5	-0.0522924	1.6772	3.03104	8.17401	Up	0.000254818	0.000491053	11.7966	11.4728	11.8618	12.0559	11.6589	11.6365	9.96419	10.4086	8.7586	7.22995	7.22995	8.70485
Ile-Pro-Ile	LCMS-pos	4.58_342.2382m/z	342.238	4.5828	Level 2	M+H	C17H31N3O4	-1.5727	1.60165	2.78495	6.89215	Up	0.000319295	0.0006008	11.8461	11.2027	12.0957	11.5158	11.6471	11.062	9.38247	9.30843	9.74771	7.22995	7.22995	9.76119
Glycerophosphoinositol	LCMS-neg	0.66_333.0591m/z	333.059	0.663733	Level 2	M-H	C9H19O11P	-0.250838	1.41044	-2.16187	0.223466	Down	0.000320882	0.00060335	11.0331	10.4754	11.7397	10.7783	10.3922	11.1637	11.5566	13.6762	13.8212	13.0262	12.8057	13.6677
Pro-Val-Leu	LCMS-pos	4.32_328.2225m/z	328.223	4.31772	Level 2	M+H	C16H29N3O4	-1.68813	1.65608	2.99007	7.94511	Up	0.0003633	0.000674995	13.2234	12.9228	12.9749	12.8249	12.7186	12.9719	10.9011	10.6317	10.7316	9.88703	7.22995	10.3148
Actodigin	LCMS-neg	6.96_581.2962m/z	581.296	6.9556	Level 2	M+FA-H	C29H44O9	-0.94788	1.43658	2.27899	4.85337	Up	0.000498751	0.000899731	11.3634	11.6319	11.4366	11.5217	11.6277	11.1737	10.3231	7.22995	9.61985	9.45014	9.76486	8.6933
8-Methoxyeriodictyol	LCMS-neg	5.51_317.0655m/z	317.066	5.50633	Level 2	M-H	C16H14O7	-3.61888	1.35408	-2.02151	0.246301	Down	0.000500303	0.000902321	8.28966	9.38479	8.45259	7.22995	9.3971	7.22995	10.1826	10.4245	10.4479	10.1281	10.5036	10.4264
3-(2-Hydroxyethyl)histidine	LCMS-pos	0.79_200.1028m/z	200.103	0.7919	Level 2	M+H	C8H13N3O3	-0.725976	1.98336	4.34185	20.2782	Up	0.000500688	0.000902809	13.7955	13.486	13.7655	12.9722	13.4803	13.1811	7.22995	10.6705	7.22995	7.22995	11.6011	10.6682
11,13-dimethoxy-12-hydroxy-9-octadecenoic acid	LCMS-pos	11.05_341.2680m/z	341.268	11.0538	Level 2	M+H-H2O	C20H38O5	-1.71973	1.6953	-3.17856	0.110448	Down	0.000518057	0.000931122	8.24964	9.54581	7.22995	9.75384	7.22995	11.0427	11.8524	11.8385	12.0115	12.4802	11.9063	12.0344
Rhamnose	GCMS	328	231.18	17.203	Level 2		C6H12O5		2.41315	-6.4477	0.0114564	Down	0.000540356	0.000967642	10.7341	10.7341	10.7341	10.7341	10.7341	10.7341	18.6158	18.2433	10.7341	18.4825	18.5209	18.4943
Galactose	GCMS	474	160.2	19.498	Level 2		C6H12O6		1.92942	4.13787	17.6044	Up	0.000595744	0.00105739	26.6649	23.5144	26.2419	26.3197	26.3835	26.0143	22.636	22.2857	22.0169	22.5738	22.5049	18.2943
Cynaropicrin	LCMS-pos	5.78_369.1324m/z	369.132	5.78078	Level 2	M+Na	C19H22O6	4.5	1.39925	2.18392	4.54387	Up	0.000654375	0.00115075	13.1325	12.8437	12.8152	12.7855	12.7125	12.7857	8.5472	11.5311	11.2731	10.6166	11.223	10.7807
Phenylalanyllysine	LCMS-pos	1.71_294.1808m/z	294.181	1.71365	Level 2	M+H	C15H23N3O3	-1.46864	1.95753	4.27992	19.426	Up	0.000684542	0.00119921	12.2675	7.22995	12.947	13.038	11.9303	11.6466	7.22995	7.22995	7.22995	7.22995	7.22995	7.22995
4-O-alpha-D-Galactopyranuronosyl-D-galacturonic acid	LCMS-neg	1.61_351.0562m/z	351.056	1.6053	Level 2	M-H2O-H	C12H18O13	-1.97882	1.36518	-2.08609	0.235518	Down	0.000720074	0.001255	9.63558	9.41148	7.22995	8.65778	8.75462	7.22995	10.4816	10.8166	10.7217	10.7334	10.3617	10.321
Momordicin I	LCMS-pos	10.99_472.3546n	473.362	10.9873	Level 2	M+H-H2O, M+H	C30H48O4	-1.49997	1.59493	2.84941	7.20705	Up	0.000737308	0.00128275	15.0336	14.0182	14.4298	14.5846	14.5804	14.0647	10.5812	11.8068	10.3946	13.0042	10.2996	13.5285
(2S)-2-[(2-Carboxy-2-oxoethyl)amino]pentanedioic acid	LCMS-neg	0.78_278.0514m/z	278.051	0.775717	Level 2	M+FA-H	C8H11NO7	-1.49487	1.85452	3.91353	15.0692	Up	0.00104642	0.00177166	13.6412	12.3242	13.714	11.929	12.8226	13.2338	7.22995	10.9406	10.9477	7.22995	7.22995	10.6055
2-Galloylglucose	LCMS-neg	1.33_663.1435m/z	663.144	1.33265	Level 2	2M-H	C13H16O10	3.16912	1.63884	-3.06197	0.119745	Down	0.00106481	0.00180046	9.4716	7.22995	7.22995	10.6724	10.1332	9.98355	10.9516	12.7309	12.7435	12.2268	12.1093	12.3304
Ile-Pro-Glu	LCMS-pos	3.64_358.1966m/z	358.197	3.63743	Level 2	M+H	C16H27N3O6	-1.88239	1.4606	2.46088	5.50552	Up	0.00138191	0.00228623	10.919	10.2403	10.0801	11.2459	10.8567	8.46823	7.22995	9.00576	7.22995	7.22995	7.22995	9.11925
Gossypetin 7-glucosyl-(1->3)-rhamnoside	LCMS-pos	4.38_627.1542m/z	627.154	4.38035	Level 2	M+H	C27H30O17	-2.12491	1.51938	2.67396	6.38179	Up	0.00148772	0.00244937	12.9976	12.5626	11.9156	12.4125	12.8591	12.8114	9.69726	11.4498	10.4406	7.22995	10.7943	9.90308
Hormelic acid	LCMS-neg	13.12_353.2694m/z	353.269	13.1182	Level 2	M+FA-H	C20H36O2	-1.23328	1.33783	-2.10583	0.232317	Down	0.00199504	0.00321492	10.1239	9.01136	7.22995	9.51928	10.4847	10.1129	11.2059	11.1718	11.2069	11.9735	11.7503	11.8088
Arg-Ala-Ile	LCMS-pos	2.00_359.2395m/z	359.239	2.00385	Level 2	M+H	C15H30N6O4	-1.76171	1.31531	2.03452	4.09687	Up	0.00199628	0.00321625	10.4256	8.88164	10.5888	10.4808	10.4865	9.76609	7.22995	7.22995	7.22995	8.52989	8.583	9.61961
Glucoscilliroside	LCMS-neg	5.67_747.3175m/z	747.317	5.66847	Level 2	M-H2O-H	C38H54O16	-7.66331	1.5057	2.68444	6.4283	Up	0.00221712	0.00354504	12.0842	10.9647	12.3963	12.1936	11.9405	10.5477	7.22995	9.64338	10.2504	10.3615	9.30525	7.22995
Kanokoside A	LCMS-pos	4.82_476.1901m/z	476.19	4.82157	Level 2	M+	C21H32O12	1.44633	1.43119	2.43142	5.39425	Up	0.00230336	0.00367092	11.3751	11.888	11.1681	11.3265	11.2493	11.1193	10.3641	7.22995	10.439	9.45114	8.82358	7.22995
(2s)-2-(Cyanoamino)Propanoic Acid	GCMS	142	141.145	11.753	Level 2		C4H6N2O2		1.83855	4.01647	16.1837	Up	0.0023731	0.00376977	18.5976	18.1205	18.9004	18.4171	18.3835	18.1392	16.4126	11.9777	10.7341	15.4453	16.0921	15.7977
Henna	GCMS	354	231.19	17.828	Level 2		C10H6O3		1.76704	3.79746	13.9043	Up	0.00341739	0.00529848	16.6881	16.3011	16.5655	16.9313	22.3959	16.0382	14.034	13.5661	13.9004	13.5055	13.3123	13.8173
3-Hydroxymugineic acid	LCMS-pos	0.79_319.1130m/z	319.113	0.7919	Level 2	M+H-H2O	C12H20N2O9	-1.63482	1.73597	3.71292	13.1129	Up	0.00421647	0.00643566	12.3812	14.7551	13.9541	14.2576	13.8876	13.9198	7.22995	10.99	12.6173	11.7995	7.22995	11.0112
Zalcitabine	LCMS-pos	1.41_212.1028m/z	212.103	1.41013	Level 2	M+H	C9H13N3O3	-1.01848	1.30813	2.10963	4.31582	Up	0.00424054	0.00647084	11.4914	12.12	12.6873	12.176	12.0705	11.8405	10.4146	10.803	7.22995	10.5313	10.5018	10.2472
Citrusin II	LCMS-pos	6.19_735.3181m/z	735.318	6.1893	Level 2	M+Na	C37H44N8O7	-6.25799	1.38339	-2.36663	0.193897	Down	0.00447227	0.00680585	11.2278	11.4178	10.7533	9.93399	10.7057	7.22995	12.7391	12.1348	12.5276	12.7555	12.231	13.0804
PC(17:1/0:0)	LCMS-pos	10.92_525.3631m/z	525.363	10.9193	Level 2	M+NH4	C25H50NO7P	-6.29248	1.33214	-2.23315	0.212694	Down	0.00568149	0.00849076	10.9616	11.012	11.081	10.8473	10.9156	7.22995	12.9668	12.1636	12.6159	12.3848	12.9385	12.3767
7-OXOCALLITRISIC ACID, METHYL ESTER	LCMS-neg	11.31_655.3960m/z	655.396	11.3068	Level 2	2M-H	C21H28O3	-6.72804	1.52395	-2.96807	0.127798	Down	0.00672655	0.00994802	7.22995	7.22995	7.22995	12.3057	7.22995	7.22995	10.5294	11.661	11.0618	10.7718	10.5685	11.6713
5-O-beta-D-Xylopyranosyl-L-arabinose	LCMS-pos	0.77_321.0580m/z	321.058	0.7749	Level 2	M+K	C10H18O9	-0.797032	1.69686	-3.71642	0.0760756	Down	0.00767023	0.0112437	7.22995	11.7224	7.22995	12.7358	13.1223	12.1298	14.5492	14.1196	14.7117	14.3115	14.203	14.5737
Melledonal A	LCMS-neg	5.86_431.1719m/z	431.172	5.85537	Level 2	M-H	C23H28O8	1.73165	1.3058	2.21168	4.63215	Up	0.00811237	0.0118449	11.1609	9.26285	10.7564	7.22995	10.3727	10.697	7.22995	8.37175	7.22995	8.91813	7.22995	7.22995
PERSEITOL	LCMS-pos	0.69_251.0529m/z	251.053	0.688333	Level 2	M+K	C7H16O7	0.736916	1.41227	-2.64898	0.159433	Down	0.0105327	0.0150671	11.0409	7.22995	7.22995	11.5764	9.84608	9.30532	12.8726	11.5437	12.17	12.9955	12.0659	10.4747
