# Supplementary material for: Comparative Analysis of Chemical Constituents in Peppers from Different Regions by Integrated LC-MS and GC-MS Non-Targeted Metabolomics
Source: Metabolites. 2026 Jan 21;16(1):85. doi: 10.3390/metabo16010085 (PMC12843960; doi:10.3390/metabo16010085)
Supplement: Supplementary file 1 [file metabolites-16-00085-s001.zip › Supplementary Table 4.xlsx]

## Sheet: sheet
Metabolites	Ion mode	ID	m/z	Retention time (min)	level	Adducts	Formula	Mass Error (ppm)	Average RI	VIP	log2FoldChange	FoldChange	Regulation	p-value	q-value	XX-1	XX-2	XX-3	XX-4	XX-5	XX-6	AY-1	AY-2	AY-3	AY-4	AY-5	AY-6
PC(17:2/0:0)	LCMS-neg	10.35_504.3095m/z	504.31	10.353	Level 1	M-H	C25H48NO7P	-0.0716319		1.75431	-2.3309	0.19876	Down	4.96933e-14	1.85096e-11	13.2748	13.4112	13.252	13.4175	13.4075	13.3002	15.5801	15.7479	15.6342	15.7136	15.6725	15.7005
Ile-Val	LCMS-pos	3.59_231.1701m/z	231.17	3.5917	Level 1	M+H	C11H22N2O3	-0.747913		1.71682	-2.23779	0.21201	Down	6.48994e-12	6.47774e-10	15.3968	15.6601	15.2976	15.3878	15.3709	15.3089	17.6883	17.6309	17.7603	17.6394	17.5511	17.5788
Arginylproline	LCMS-pos	1.54_271.1642n	254.161	1.53878	Level 1	M+H-H2O, M+	C11H21N5O3	-0.870154		1.76508	-2.36692	0.193859	Down	1.09209e-11	9.38715e-10	14.0648	14.328	14.14	14.2846	14.2716	14.1405	16.6507	16.6654	16.6361	16.4454	16.3603	16.6729
Spermic acid 2	LCMS-pos	1.14_233.1494m/z	233.149	1.14088	Level 1	M+H	C10H20N2O4	-0.916987		1.74655	-2.31882	0.200432	Down	2.28089e-11	1.65195e-09	14.0056	14.3094	14.2617	14.1727	14.1256	14.2997	16.7156	16.4823	16.6404	16.4209	16.367	16.4615
3s,4-Dihydroxybutyric Acid	GCMS	167	233.176	12.711	Level 1		C4H8O4		435117	1.70686	-2.21503	0.215381	Down	3.21989e-11	2.08148e-09	15.7476	15.899	15.8176	15.8074	15.6701	15.791	18.1287	18.263	17.9327	17.8922	17.963	17.8433
Ile-Ile	LCMS-pos	4.01_245.1857m/z	245.186	4.01123	Level 1	M+H	C12H24N2O3	-1.2947		1.71935	-2.25176	0.209968	Down	1.67601e-10	7.28321e-09	16.0211	16.2395	15.9696	15.7754	15.7907	15.9382	18.2611	18.2042	18.386	18.2535	18.1276	18.0126
Ile-Ser-Leu	LCMS-pos	4.45_332.2176m/z	332.218	4.4475	Level 1	M+H	C15H29N3O5	-1.25381		2.47627	-4.68119	0.0389781	Down	6.17499e-10	1.81582e-08	9.73765	10.4422	9.84636	10.5751	10.5751	9.4143	14.9251	14.72	14.7927	14.7572	14.8189	14.6639
PE(18:1/0:0)	LCMS-neg	10.79_478.2935m/z	478.293	10.7936	Level 1	M-H	C23H46NO7P	-0.96593		1.67196	-2.13529	0.227622	Down	6.7681e-10	1.96074e-08	13.983	14.2085	14.1068	14.2781	14.5316	14.315	16.362	16.1026	16.4542	16.4565	16.438	16.4214
L-Asparagine	GCMS	293	116.167	16.302	Level 1		C4H8N2O3		554548	1.68715	-2.17403	0.221591	Down	7.43027e-10	2.12115e-08	22.2055	21.749	21.7883	22.1418	22.082	22.0609	24.1662	23.9389	24.3226	24.2685	24.2838	24.0918
Dehydrocurdione	LCMS-pos	10.54_217.1584m/z	217.158	10.5421	Level 1	M+H-H2O	C15H22O2	-1.42623		1.76432	-2.37858	0.192298	Down	1.02806e-09	2.6346e-08	15.7903	15.567	15.5924	16.0531	15.8023	15.4901	18.1802	17.9479	18.4077	17.9776	18.0172	18.0361
9-(3,4-dimethyl-5-pentylfuran-2-yl)-nonanoic acid	LCMS-pos	12.58_322.2501n	345.239	12.5767	Level 1	M+H, M+Na	C20H34O3	-2.29164		2.76784	-5.85762	0.0172456	Down	1.08651e-09	2.71522e-08	11.089	12.0386	11.3104	11.3273	11.7822	11.1748	17.1665	16.8115	17.6223	16.6243	17.5204	18.123
PC(16:1/0:0)	LCMS-neg	10.05_538.3148m/z	538.315	10.0512	Level 1	M+FA-H	C24H48NO7P	-0.525614		1.64924	-2.08285	0.236048	Down	2.35992e-09	5.08535e-08	14.1683	13.833	14.0499	14.1605	14.4241	14.1698	16.1175	16.4649	16.3807	16.1973	16.0181	16.1241
Isoleucyl-Leucine	LCMS-neg	4.17_243.1712m/z	243.171	4.16788	Level 1	M-H	C12H24N2O3	-1.08583		1.79963	-2.48411	0.178734	Down	3.52513e-09	6.98065e-08	11.0001	11.4622	10.6073	10.8078	10.7734	10.9644	13.4431	13.2759	13.5686	13.5638	13.3552	13.3134
Leu-Ala-Ile	LCMS-pos	4.47_316.2228m/z	316.223	4.46962	Level 1	M+H	C15H29N3O4	-0.993464		2.97284	-6.7714	0.00915387	Down	3.66449e-09	7.07745e-08	7.22995	8.76761	8.92516	7.22995	8.62587	7.22995	14.8857	14.9167	15.0192	14.7441	14.4523	14.6188
1-O-p-Coumaroyl-(b-D-glucose 6-O-sulfate)	LCMS-neg	4.21_405.0496m/z	405.05	4.21433	Level 1	M-H	C15H18O11S	-0.163492		1.70393	2.22719	4.68222	Up	4.22295e-09	7.92564e-08	14.8204	14.6486	14.4611	14.7756	14.7673	14.5412	12.5776	12.64	12.5896	12.5447	12.3264	11.9728
Fucosyllactose	LCMS-neg	0.74_533.1714m/z	533.171	0.74045	Level 1	M+FA-H	C18H32O15	-1.82481		1.6303	-2.04153	0.242907	Down	6.23735e-09	1.04922e-07	16.9593	17.2487	16.8515	17.4376	16.8072	17.0551	19.1204	19.0221	18.9932	19.3392	19.1565	18.9772
(2R)-2-{[(9Z)-Hexadec-9-enoyl]oxy}-3-hydroxypropyl 2-(trimethylazaniumyl)ethyl phosphate	LCMS-pos	10.06_493.3160n	494.323	10.0615	Level 1	M+H, M+Na	C24H48NO7P	-1.76948		1.75107	-2.35536	0.195419	Down	6.31108e-09	1.05707e-07	15.4738	15.2201	15.4632	15.4219	15.9595	15.7991	17.8885	18.0092	18.1473	17.9298	17.6225	17.8724
4-Deoxyerythronic Acid	GCMS	149	102.104	11.968	Level 1		C4H8O4		411206	1.69243	-2.20084	0.217511	Down	8.53982e-09	1.34946e-07	16.3944	16.3801	16.3993	16.4761	16.4861	16.4727	18.3609	18.15	18.794	18.828	18.9224	18.7585
PE(18:3/0:0)	LCMS-pos	9.84_475.2692n	476.276	9.84388	Level 1	M+H, M+Na	C23H42NO7P	-1.54939		1.86744	-2.68721	0.155263	Down	1.68243e-08	2.32509e-07	12.8133	12.8444	12.8893	13.3191	13.6977	13.062	15.6204	15.7977	16.1769	15.8096	15.5672	15.7773
D-Sorbitol	GCMS	509	319.309	19.83	Level 1		C6H14O6		666943	1.64322	2.08293	4.23666	Up	2.30357e-08	3.03854e-07	23.2001	22.9281	23.1187	23.2824	22.9386	22.8771	20.8752	20.8595	20.7524	20.8706	20.9595	21.5303
N-Linoleoyl Glutamine	LCMS-pos	10.85_409.3051m/z	409.305	10.8547	Level 1	M+H	C23H40N2O4	-2.30477		2.9088	-6.53369	0.0107935	Down	2.75407e-08	3.48581e-07	7.22995	7.22995	7.22995	8.36967	7.22995	7.22995	13.9384	13.5365	15.3715	12.7253	13.5222	14.6278
(E)-2-O-Cinnamoyl-beta-D-glucopyranose	LCMS-neg	4.97_355.1033m/z	355.103	4.97125	Level 1	M+FA-H	C15H18O7	-0.433531		1.68354	-2.18937	0.219247	Down	2.84936e-08	3.58323e-07	11.4507	11.021	11.008	10.8169	11.2146	11.0666	13.4502	13.6136	13.4141	12.8944	13.0129	13.3288
(-)-Euphomine	LCMS-pos	11.19_579.2920m/z	579.292	11.1888	Level 1	M+Na	C32H44O8	-1.47986		1.70604	2.25542	4.77473	Up	5.02349e-08	5.53843e-07	15.2347	15.1791	15.5767	15.3432	15.529	15.2784	12.6164	12.8191	13.082	13.2262	13.5916	13.2733
PE(0:0/18:3)	LCMS-neg	9.84_474.2621m/z	474.262	9.8437	Level 1	M-H	C23H42NO7P	-1.13885		1.75693	-2.40011	0.18945	Down	1.13916e-07	1.04707e-06	12.1885	12.1495	12.6005	12.75	13.238	12.696	15.0134	15.1094	15.2346	14.9626	14.6787	15.0247
Sedoheptulose	GCMS	612	319.324	21.664	Level 1		C7H14O7		744891	1.63116	2.0732	4.20818	Up	1.41683e-07	1.23827e-06	23.85	23.5531	23.9103	23.8964	23.9089	23.5177	21.414	21.535	22.3554	21.4985	21.6049	21.7895
PC(18:4/0:0)	LCMS-neg	9.54_560.2989m/z	560.299	9.54447	Level 1	M+FA-H	C26H46NO7P	-0.947453		2.19929	-3.76143	0.0737391	Down	1.52174e-07	1.31381e-06	9.97968	8.63179	10.2962	9.09154	10.1315	9.07352	13.1804	13.5657	13.3049	12.9658	13.3877	13.3683
Pseudouridine 5'-phosphate	LCMS-neg	1.10_323.0281m/z	323.028	1.09662	Level 1	M-H	C9H13N2O9P	-1.60358		2.95168	-6.80608	0.00893644	Down	2.61354e-07	2.01851e-06	10.4583	7.22995	7.22995	8.65064	7.22995	7.22995	15.2039	14.2675	14.6562	14.876	15.1307	14.731
PGP(18:3-OH/i-24:0)	LCMS-pos	12.46_975.5625m/z	975.562	12.4633	Level 1	M+Na	C48H90O14P2	-7.67819		2.08184	3.46977	11.0791	Up	3.61074e-06	1.79664e-05	17.4184	17.5024	17.5078	18.0028	18.0313	17.5998	13.1966	13.3844	13.8175	14.5353	15.4772	14.833
N-cis-Feruloyltyramine	LCMS-pos	5.60_313.1307n	336.12	5.60063	Level 1	M+Na, M+K, M+H	C18H19NO4	-2.2469		1.80944	-2.63095	0.161437	Down	4.73378e-06	2.25229e-05	13.7248	14.4221	13.6163	13.349	13.1696	13.3738	16.0605	16.1144	15.9184	15.6672	16.3657	17.3151
2-(1,2,3,4-Tetrahydroxybutyl)-6-(2,3,4-trihydroxybutyl)pyrazine	LCMS-neg	1.06_349.1250m/z	349.125	1.06375	Level 1	M+FA-H	C12H20N2O7	-0.784915		2.19193	-3.87618	0.0681008	Down	6.43309e-06	2.92047e-05	8.31785	9.24014	7.22995	9.38109	7.22995	8.36227	11.2757	12.401	12.7806	11.6349	12.6987	12.2275
L-Arabinitol	GCMS	314	307.255	16.936	Level 1		C5H12O5		576173	1.68693	-2.31613	0.200805	Down	1.16128e-05	4.76075e-05	15.6128	15.4706	15.6389	16.3922	16.1462	15.84	19.3219	17.8259	18.3477	17.7938	17.678	18.0302
Malic Acid	GCMS	194	147.13	13.794	Level 1		C4H6O5		469969	3.18939	-8.28622	0.00320331	Down	1.23391e-05	5.01905e-05	12.0391	12.2263	10.7341	12.2881	10.7341	10.7341	24.5684	17.9425	18.4908	18.8233	19.4835	19.1646
Allose	GCMS	510	319.26	19.853	Level 1		C6H12O6		667660	2.20432	4.17173	18.0225	Up	0.000144665	0.000408656	23.1948	19.5285	23.1149	23.2787	22.9322	22.872	17.3316	18.5259	19.1825	17.3437	19.503	18.0042
Sagittariol	LCMS-pos	10.92_306.2553n	289.252	10.9193	Level 1	M+H-H2O, M+Na	C20H34O2	-1.79001		1.55716	-2.11894	0.230216	Down	0.00026139	0.000683582	15.2135	14.9047	14.8868	15.307	15.508	14.9657	19.0185	17.0932	17.1361	16.4471	16.7009	17.1034
DG(a-13:0/PGJ2/0:0)	LCMS-pos	12.37_587.4271m/z	587.427	12.3723	Level 1	M+H-H2O	C36H60O7	-5.84606		2.00083	3.49377	11.265	Up	0.00026565	0.000692639	15.0144	15.1513	15.047	15.5137	15.4207	15.2998	9.50679	11.6336	10.4265	12.3785	13.0096	13.5292
L-Aspartic Acid	GCMS	164	160.162	12.604	Level 1		C4H7NO4		431673	1.79935	-2.84423	0.139252	Down	0.000320147	0.000812785	18.3962	19.6266	19.2457	19.3448	18.6603	18.9813	22.4536	24.0504	21.5407	21.5739	21.0048	20.6969
Quinic Acid	GCMS	423	345.319	18.812	Level 1		C7H12O6		635209	1.50579	-2.06178	0.239521	Down	0.000800894	0.00183068	21.8793	21.2938	21.6308	21.7326	21.7164	21.5629	23.8592	21.6518	23.8784	24.0348	24.0617	24.7006
DG(i-13:0/0:0/18:3-OH)	LCMS-pos	12.37_547.4347m/z	547.435	12.3723	Level 1	M+H-H2O	C34H60O6	-1.78525		1.76278	2.94556	7.70375	Up	0.00194006	0.00402844	13.4223	13.7085	12.8615	13.4594	13.4272	13.2946	10.6332	9.9286	7.22995	11.2206	11.647	11.8407
Quininic Acid	GCMS	432	191.22	18.978	Level 1		C11H9NO3		640384	1.68208	2.85507	7.2354	Up	0.00491806	0.0091551	21.7297	21.1162	21.7779	21.7152	21.7124	21.832	17.3907	15.9599	18.9008	18.9382	21.3632	20.2002
D-Gulose	GCMS	482	204.225	19.557	Level 1		C6H12O6		658433	1.39325	2.37474	5.18641	Up	0.0326904	0.0499617	21.294	25.0807	25.3164	20.5747	25.2967	25.316	21.6812	22.1029	20.485	21.244	20.8764	22.2405
Coriandrone B	LCMS-neg	7.45_273.1106m/z	273.111	7.44533	Level 2	M-H2O-H	C16H20O5	-8.86995		2.90221	6.37206	82.8286	Up	5.19099e-17	4.06039e-13	13.6352	13.5428	13.6626	13.8061	13.409	13.5562	7.22995	7.22995	7.22995	7.22995	7.22995	7.22995
Thr-Pro-Leu	LCMS-pos	3.92_330.2022m/z	330.202	3.92363	Level 2	M+H	C15H27N3O5	-0.385741		2.6562	-5.33732	0.0247347	Down	1.13537e-16	4.44043e-13	7.22995	7.22995	7.22995	7.22995	7.22995	7.22995	12.7219	12.5237	12.6301	12.5862	12.5817	12.36
Ile-Leu-Ala	LCMS-pos	3.99_316.2227m/z	316.223	3.9906	Level 2	M+H	C15H29N3O4	-1.07524		2.78891	-5.88561	0.0169144	Down	1.66861e-15	2.28748e-12	7.22995	7.22995	7.22995	7.22995	7.22995	7.22995	13.17	13.1283	13.4154	13.0744	13.0016	12.9037
5-Hydroxyindoleacetylglycine	LCMS-neg	3.59_229.0617m/z	229.062	3.59233	Level 2	M-H2O-H	C12H12N2O4	-0.781285		2.40903	-4.3915	0.0476459	Down	1.77603e-15	2.28748e-12	7.22995	7.22995	7.22995	7.22995	7.22995	7.22995	11.3823	11.6626	11.755	11.5954	11.6193	11.7142
Isoamericanin A	LCMS-pos	6.23_311.0924m/z	311.092	6.234	Level 2	M+H-H2O	C18H16O6	3.17699		2.98317	-6.73442	0.00939154	Down	1.89802e-15	2.28748e-12	7.22995	7.22995	7.22995	7.22995	7.22995	7.22995	13.77	14.335	13.9647	14.0179	13.8332	13.8654
Ser-Leu-Ile	LCMS-neg	4.44_330.2034m/z	330.203	4.44122	Level 2	M-H	C15H29N3O5	-0.145201		2.33588	-4.12942	0.0571374	Down	4.30157e-15	3.67334e-12	7.22995	7.22995	7.22995	7.22995	7.22995	7.22995	11.4874	11.1488	11.4437	11.3786	11.4546	11.2432
Phenylalanyllysine	LCMS-pos	1.71_294.1808m/z	294.181	1.71365	Level 2	M+H	C15H23N3O3	-1.46864		2.85908	-6.18685	0.0137269	Down	4.56678e-15	3.67334e-12	7.22995	7.22995	7.22995	7.22995	7.22995	7.22995	13.6358	13.0821	13.3336	13.5789	13.5141	13.3563
Leu-Leu-Gln	LCMS-pos	3.64_373.2440m/z	373.244	3.63743	Level 2	M+H	C17H32N4O5	-1.4751		2.48289	-4.66729	0.0393556	Down	1.00006e-14	6.5187e-12	7.22995	7.22995	7.22995	7.22995	7.22995	7.22995	12.157	12.0278	11.718	11.8775	11.7696	11.8336
Val-Ile-Ala	LCMS-pos	3.50_302.2074m/z	302.207	3.50295	Level 2	M+H	C14H27N3O4	-0.173577		2.52851	-4.83976	0.034921	Down	1.45664e-14	8.13843e-12	7.22995	7.22995	7.22995	7.22995	7.22995	7.22995	12.0773	12.2754	12.2725	11.9412	12.0206	11.8312
Ile-Ile-Phe	LCMS-pos	5.06_392.2536m/z	392.254	5.06258	Level 2	M+H	C21H33N3O4	-1.95966		2.96665	-6.66279	0.0098696	Down	2.0726e-14	9.88782e-12	7.22995	7.22995	7.22995	7.22995	7.22995	7.22995	13.8942	13.8773	14.3663	13.8779	13.6843	13.6565
Ile-Ala-Val	LCMS-neg	4.17_300.1928m/z	300.193	4.16788	Level 2	M-H	C14H27N3O4	-0.218749		2.19123	-3.63829	0.0803093	Down	2.83072e-13	6.15052e-11	7.22995	7.22995	7.22995	7.22995	7.22995	7.22995	10.9941	10.9932	11.0797	10.8167	10.6583	10.6675
Betaine	LCMS-pos	0.71_156.0419m/z	156.042	0.706983	Level 2	M+K	C5H11NO2	-1.69005		3.31886	-8.34664	0.00307193	Down	3.74891e-13	7.71683e-11	7.22995	7.22995	7.22995	7.22995	7.22995	7.22995	15.6431	15.3648	16.3242	15.7116	15.1356	15.2803
4-Aminobutyric Acid	GCMS	215	174.217	14.24	Level 2		C4H9NO2		484322	1.78452	-2.41353	0.187696	Down	5.78941e-13	1.13212e-10	22.6415	22.3508	22.506	22.5651	22.4037	22.4473	25.0052	24.9302	24.815	24.8554	24.9412	24.8485
Leu-Pro-Ala	LCMS-pos	3.66_300.1915m/z	300.192	3.65823	Level 2	M+H	C14H25N3O4	-0.886617		2.51753	-4.80738	0.0357136	Down	1.81804e-12	2.84414e-10	7.22995	7.22995	7.22995	7.22995	7.22995	7.22995	12.1005	12.5486	11.9946	12.0277	11.7041	11.8486
1,5-Dihydroxy-4,8-bis[2-(methylamino)ethylamino]anthracene-9,10-dione	LCMS-neg	4.58_384.1780n	429.176	4.57972	Level 2	M-H, M+FA-H	C20H24N4O4	-4.58227		1.92595	-2.8137	0.14223	Down	2.76299e-12	3.77122e-10	12.1265	11.8251	12.1953	12.132	11.9057	12.1583	14.9166	14.8555	14.9961	14.7441	14.8159	14.8969
Isoleucylproline	LCMS-neg	3.69_227.1400m/z	227.14	3.68528	Level 2	M-H	C11H20N2O3	-0.609328		1.86212	-2.63176	0.161347	Down	4.00132e-12	4.7264e-10	10.8492	11.1174	10.8902	10.8788	11.0123	10.8094	13.6703	13.7183	13.5735	13.4643	13.383	13.5385
Asp-Val	LCMS-pos	1.30_232.1057n	215.102	1.30318	Level 2	M+H-H2O, M+H	C9H16N2O5	-1.0392		1.81685	-2.50454	0.176221	Down	4.05609e-12	4.7264e-10	13.504	13.7779	13.5711	13.8001	13.516	13.4952	16.0269	16.1546	16.2306	16.146	16.115	16.0185
Ser-Leu-Val	LCMS-pos	4.12_318.2020m/z	318.202	4.11918	Level 2	M+H	C14H27N3O5	-1.12152		2.29632	-4.00289	0.0623749	Down	9.45761e-12	8.40653e-10	10.0834	10.4963	10.6651	10.7642	10.323	10.4764	14.4918	14.4263	14.5994	14.563	14.5413	14.2039
Ala-Val-Val	LCMS-pos	3.64_288.1917m/z	288.192	3.63743	Level 2	M+H	C13H25N3O4	-0.431471		2.62857	-5.24813	0.026312	Down	1.07196e-11	9.31648e-10	7.22995	7.22995	7.22995	7.22995	7.22995	7.22995	12.7188	12.2806	12.8632	12.4787	11.8347	12.6925
Tuberonic acid	LCMS-neg	6.51_225.1129m/z	225.113	6.51153	Level 2	M-H	C12H18O4	-1.37777		1.6706	2.12076	4.34922	Up	1.54011e-11	1.19275e-09	14.8746	14.6924	14.8845	14.9464	14.764	14.7102	12.8621	12.7344	12.6966	12.5558	12.7408	12.5578
Gly-Phe-Val	LCMS-pos	4.32_304.1650m/z	304.165	4.31772	Level 2	M+H-H2O	C16H23N3O4	-1.81601		1.69704	-2.18767	0.219506	Down	1.73563e-11	1.31806e-09	11.9296	12.151	12.0527	12.014	12.3197	12.0495	14.189	14.2484	14.3433	14.4133	14.2838	14.1647
Asp-Val-Ile	LCMS-neg	4.21_344.1825m/z	344.182	4.21433	Level 2	M-H	C15H27N3O6	-0.639878		2.15948	-3.54431	0.0857147	Down	2.37718e-11	1.6602e-09	7.22995	7.22995	7.22995	7.22995	7.22995	7.22995	11.172	11.0133	10.671	10.662	10.7224	10.4049
Gly-Ile-Ile	LCMS-pos	4.47_302.2071m/z	302.207	4.46962	Level 2	M+H	C14H27N3O4	-1.23961		2.0162	-3.09035	0.117412	Down	2.72983e-11	1.84075e-09	12.1782	12.2529	11.6883	12.0826	11.8015	11.8797	15.1279	14.9714	15.0877	15.1599	15.1409	14.9376
Oxiracetam	LCMS-pos	0.76_176.1027m/z	176.103	0.75795	Level 2	M+NH4	C6H10N2O3	-1.44293		2.53106	-4.87228	0.0341427	Down	3.9072e-11	2.41225e-09	7.22995	7.22995	7.22995	7.22995	7.22995	7.22995	12.5507	11.6486	11.9154	12.4716	11.7012	12.3259
(2S)-3-Hydroxy-1-[(2S)-pyrrolidine-2-carbonyl]pyrrolidine-2-carboxylic acid	LCMS-pos	1.98_229.1182m/z	229.118	1.9813	Level 2	M+H	C10H16N2O4	-0.279779		2.86088	-6.22108	0.013405	Down	6.06707e-11	3.36572e-09	7.22995	7.22995	8.31679	7.22995	7.22995	7.22995	13.5798	13.4144	14.0581	13.8052	13.6982	13.2374
Agnuside	LCMS-neg	5.20_447.1299m/z	447.13	5.20325	Level 2	M-H2O-H	C22H26O11	0.58445		2.13272	-3.45983	0.0908839	Down	6.71381e-11	3.67241e-09	7.22995	7.22995	7.22995	7.22995	7.22995	7.22995	10.954	10.5299	10.9629	10.8419	10.6602	10.1898
2,3-Dimethylsuccinic Acid	GCMS	151	261.177	12.14	Level 2		C6H10O4		416741	1.75213	-2.33628	0.19802	Down	8.08326e-11	4.27211e-09	15.3153	15.3819	15.3819	15.3474	15.3207	15.4077	17.8182	17.9806	17.6241	17.7276	17.6389	17.3832
(Z)-2,4-Dihydroxy-6-(8-pentadecenyl)benzoic acid	LCMS-neg	12.09_407.2434m/z	407.243	12.0903	Level 2	M+FA-H	C22H34O4	-1.38484		1.94464	2.87673	7.34484	Up	8.68025e-11	4.52646e-09	16.463	16.5413	16.2652	16.5737	16.4543	16.4508	13.9207	13.7834	13.3298	13.5953	13.4329	13.4258
Questiomycin A	LCMS-pos	6.14_213.0656m/z	213.066	6.14355	Level 2	M+H	C12H8N2O2	-1.30107		1.90003	-2.74909	0.148745	Down	1.48115e-10	6.69685e-09	7.22995	7.22995	7.22995	7.22995	7.22995	7.22995	9.83258	10.422	10.0332	9.85929	10.047	9.6801
Glycerophosphoglycerol	LCMS-neg	0.70_245.0430m/z	245.043	0.704717	Level 2	M-H	C6H15O8P	-0.860364		1.87989	2.69148	6.45975	Up	1.55584e-10	6.91466e-09	19.0571	19.2603	19.402	19.3763	19.3101	19.3858	16.5837	16.9671	16.3071	16.5027	16.6624	16.6197
Leu-Val	LCMS-neg	3.57_229.1556m/z	229.156	3.56907	Level 2	M-H	C11H22N2O3	-0.912932		1.77983	-2.41316	0.187745	Down	1.80963e-10	7.73494e-09	10.8944	11.2394	11.0857	10.7281	10.6898	10.9287	13.4125	13.2438	13.476	13.3734	13.2572	13.282
bhos#16	LCMS-pos	5.17_334.2004m/z	334.2	5.17282	Level 2	M+	C16H30O7	3.75649		2.19139	-3.6589	0.0791703	Down	1.83278e-10	7.79131e-09	9.9763	10.5113	10.3739	10.2779	10.4717	10.603	14.0406	14.303	14.1658	14.0681	14.0736	13.5163
Sonchuionoside C	LCMS-neg	5.64_431.1920m/z	431.192	5.64495	Level 2	M+FA-H	C19H30O8	-0.72249		2.06029	3.23632	9.4239	Up	1.92703e-10	8.0177e-09	14.5218	14.1933	14.5823	14.1897	13.9205	14.2956	10.9735	11.2858	10.9771	11.2622	11.0054	10.7813
Ile-Thr-Leu	LCMS-neg	4.49_344.2190m/z	344.219	4.48747	Level 2	M-H	C16H31N3O5	-0.212988		2.02111	-3.11189	0.115672	Down	2.03219e-10	8.27907e-09	7.22995	7.22995	7.22995	7.22995	7.22995	7.22995	10.5217	9.92058	10.4843	10.317	10.7286	10.0789
(8alpha,10beta,11beta)-3-Hydroxy-4,15-dinor-1(5)-xanthen-12,8-olide	LCMS-neg	7.17_205.1230m/z	205.123	7.16605	Level 2	M-H2O-H	C13H20O3	-1.87749		2.79431	5.95213	61.9112	Up	2.05601e-10	8.33271e-09	13.4976	13.2545	13.3584	13.682	13.3638	13.2879	7.22995	7.22995	7.22995	7.22995	8.58166	7.22995
Asp-Pro-Ile	LCMS-neg	4.12_342.1669m/z	342.167	4.1216	Level 2	M-H	C15H25N3O6	-0.548291		2.10374	-3.37271	0.0965414	Down	2.12825e-10	8.58103e-09	7.22995	7.22995	7.22995	7.22995	7.22995	7.22995	10.9581	10.7964	10.8684	10.5403	10.3017	10.151
Gly-Pro-Leu	LCMS-pos	3.68_286.1757m/z	286.176	3.68093	Level 2	M+H	C13H23N3O4	-1.41588		2.36905	-4.2803	0.0514637	Down	2.99237e-10	1.1093e-08	9.6574	10.3919	9.99633	10.0744	9.26475	10.1459	14.372	14.1177	14.3465	14.2924	14.0712	14.0127
Ile-Pro-Thr	LCMS-pos	3.59_330.2022m/z	330.202	3.5917	Level 2	M+H	C15H27N3O5	-0.573561		2.26191	-3.90064	0.0669563	Down	3.11401e-10	1.14895e-08	10.4276	10.9762	10.4345	10.234	10.2503	9.83419	14.4334	14.2952	14.2272	14.2928	14.0543	14.2576
N-Alpha-acetyllysine	LCMS-pos	1.20_189.1232m/z	189.123	1.19927	Level 2	M+H	C8H16N2O3	-1.11988		1.67022	-2.12866	0.228671	Down	4.0203e-10	1.32687e-08	13.915	14.343	13.9758	14.0252	13.7946	13.9802	16.3186	16.0671	16.2381	16.1291	16.0424	16.0103
Ile-Gly-Thr	LCMS-pos	1.91_290.1709m/z	290.171	1.91325	Level 2	M+H	C12H23N3O5	-0.468566		1.73898	-2.30685	0.202101	Down	4.6118e-10	1.45408e-08	10.371	10.3457	10.6589	10.6736	10.0997	10.4931	12.7491	12.8981	12.8544	12.6563	12.6583	12.6669
Ile-Ile-Leu	LCMS-pos	4.91_358.2692m/z	358.269	4.90717	Level 2	M+H	C18H35N3O4	-2.21546		2.97812	-6.7724	0.00914752	Down	5.02239e-10	1.54666e-08	8.51035	7.22995	7.22995	8.41209	8.53685	8.74802	14.9471	14.9853	15.1323	14.8612	14.7743	14.6015
Pro-Val-Val	LCMS-neg	3.82_358.1984m/z	358.198	3.82435	Level 2	M+FA-H	C15H27N3O4	0.18818		1.83209	-2.56326	0.169193	Down	9.19674e-10	2.50651e-08	7.22995	7.22995	7.22995	7.22995	7.22995	7.22995	9.73606	9.64057	10.1911	9.8177	10.0082	9.36567
Aflatoxin P1	LCMS-neg	6.21_343.0485m/z	343.048	6.20603	Level 2	M+FA-H	C16H10O6	8.50858		2.13331	-3.47771	0.0897645	Down	9.59069e-10	2.55152e-08	7.22995	7.22995	7.22995	7.22995	7.22995	7.22995	10.2513	11.3754	10.8323	10.4208	10.5928	10.7734
7-Oxo-8,15-isopimaradien-18-oic acid	LCMS-pos	9.25_339.1923m/z	339.192	9.24922	Level 2	M+Na	C20H28O3	-2.44298		1.80055	2.47748	5.56925	Up	1.00922e-09	2.61394e-08	12.589	12.562	12.4717	12.8312	12.7581	12.4385	10.2612	10.5152	10.0693	10.134	9.91007	9.89592
Asn-Ile-Ile	LCMS-pos	4.40_359.2283m/z	359.228	4.4024	Level 2	M+H	C16H30N4O5	-1.57764		2.51864	-4.85057	0.0346603	Down	1.02994e-09	2.6346e-08	9.46199	9.80354	8.3194	9.38322	9.02477	8.84739	14.1476	13.95	14.1268	14.1041	13.9046	13.7107
Lysylhydroxyproline	LCMS-pos	1.16_260.1604m/z	260.16	1.15908	Level 2	M+H	C11H21N3O4	-0.324927		1.70298	-2.22029	0.214598	Down	1.59676e-09	3.76146e-08	14.2307	14.5791	14.264	14.0465	14.1667	14.4186	16.6618	16.6843	16.5521	16.3997	16.1914	16.5381
Leu-Gly	LCMS-neg	1.61_187.1087m/z	187.109	1.6053	Level 2	M-H	C8H16N2O3	-0.767622		1.94583	-2.89925	0.134042	Down	1.76193e-09	4.06543e-08	8.85669	9.33639	8.81649	8.58264	8.80181	9.15404	11.8963	12.1624	11.8888	11.7639	11.5138	11.7183
Glycerophosphoric acid	LCMS-neg	0.66_171.0061m/z	171.006	0.663733	Level 2	M-H	C3H9O6P	-1.48071		2.32229	-4.12992	0.0571178	Down	2.35999e-09	5.08535e-08	8.3185	7.22995	7.22995	7.22995	7.22995	7.22995	11.9736	11.2611	11.3201	11.5391	11.5713	11.5826
22-Acetylpriverogenin B	LCMS-pos	11.55_517.3854m/z	517.385	11.5528	Level 2	M+H	C32H52O5	-6.51574		1.88573	2.72099	6.59326	Up	2.38071e-09	5.10189e-08	15.4712	15.8907	15.5482	15.5561	15.7048	16.0669	13.1224	12.9544	12.5304	13.1415	13.2056	12.9576
Val-Val-Ala	LCMS-pos	4.16_288.1915m/z	288.191	4.1621	Level 2	M+H	C13H25N3O4	-1.05642		2.11891	-3.43637	0.092374	Down	2.47235e-09	5.26941e-08	11.2297	11.9461	11.728	11.8495	11.8231	10.954	15.1553	14.8779	15.1693	15.0448	15.0905	14.8111
1-(3-Methoxy-4-hydroxy)-phenyl-6,7-dihydroxy-isochroman	LCMS-neg	5.95_333.0980m/z	333.098	5.94923	Level 2	M+FA-H	C16H16O5	-0.0353831		1.76539	2.38699	5.23066	Up	2.47948e-09	5.27024e-08	9.81653	9.9092	9.40145	9.40624	9.91723	9.25103	7.22995	7.22995	7.22995	7.22995	7.22995	7.22995
Poly(lactic acid-co-glycolic acid)	LCMS-neg	1.23_295.0667m/z	295.067	1.23125	Level 2	2M-H	C5H8O5	-1.29211		2.13334	3.48839	11.223	Up	2.89721e-09	5.97751e-08	14.0968	14.2424	14.0554	13.6331	13.6677	13.9907	10.47	10.353	10.1902	10.5803	11.1019	10.0604
3-Hydroxynona-5,7-dienoylcarnitine	LCMS-pos	4.54_314.1957m/z	314.196	4.5381	Level 2	M+H	C16H27NO5	-1.74676		1.75343	-2.35685	0.195216	Down	2.94042e-09	6.03673e-08	7.22995	7.22995	7.22995	7.22995	7.22995	7.22995	9.95158	9.92084	9.49369	9.49225	9.17081	9.49169
Ile-Asp-Ile	LCMS-neg	4.83_340.1873m/z	340.187	4.83213	Level 2	M-H2O-H	C16H29N3O6	-1.51417		2.05269	-3.22852	0.106689	Down	2.99636e-09	6.13548e-08	7.22995	7.22995	7.22995	7.22995	7.22995	7.22995	10.8714	10.6361	10.9154	10.2829	10.1092	9.93565
Musanolone C	LCMS-pos	7.84_306.0868m/z	306.087	7.83765	Level 2	M+	C19H14O4	-8.04881		1.7865	-2.44468	0.183687	Down	3.10232e-09	6.33099e-08	7.22995	7.22995	7.22995	7.22995	7.22995	7.22995	9.25773	10.0332	9.59871	10.044	9.63182	9.48235
Val-Thr-Val	LCMS-pos	3.86_300.1919m/z	300.192	3.85627	Level 2	M+H-H2O	C14H27N3O5	0.449031		2.20884	-3.73945	0.0748709	Down	3.11364e-09	6.33099e-08	10.4218	10.8565	10.1468	9.69416	9.67614	10.1006	14.1312	13.9225	13.9371	13.913	13.7301	13.699
Val-Ile-Leu	LCMS-pos	4.60_344.2537m/z	344.254	4.60468	Level 2	M+H	C17H33N3O4	-1.8691		2.91673	-6.52023	0.0108947	Down	3.15704e-09	6.38097e-08	7.22995	8.91563	9.25511	9.35291	8.52289	9.26467	15.3212	15.4135	15.527	15.2824	15.0637	15.0548
Leu-Thr-Ala	LCMS-pos	3.46_286.1760m/z	286.176	3.45778	Level 2	M+H-H2O	C13H25N3O5	-0.368703		1.78745	-2.44949	0.183075	Down	3.90827e-09	7.48446e-08	10.8645	10.9817	11.2262	11.4236	10.9444	10.9602	13.5672	13.9412	13.5643	13.319	13.3092	13.3967
Isoetharine	LCMS-pos	4.10_262.1435m/z	262.143	4.09667	Level 2	M+Na	C13H21NO3	8.81655		1.66785	-2.13143	0.228232	Down	3.93773e-09	7.51243e-08	14.3034	14.4266	14.2964	14.4223	13.9984	14.1219	16.2418	16.2777	16.4128	16.7163	16.5746	16.1343
Val-Ser-Phe	LCMS-pos	4.30_352.1862m/z	352.186	4.29597	Level 2	M+H	C17H25N3O5	-1.44752		2.59037	-5.14027	0.0283547	Down	4.28025e-09	7.97132e-08	7.22995	7.22995	8.798	7.22995	7.22995	7.22995	12.637	12.2473	12.8876	12.7492	12.6922	12.5761
Asn-Val-Leu	LCMS-pos	4.03_345.2129m/z	345.213	4.03363	Level 2	M+H	C15H28N4O5	-0.981729		2.02467	-3.14468	0.113073	Down	5.3851e-09	9.5084e-08	10.8842	11.5708	11.191	11.5126	10.8468	10.5479	14.2378	14.0083	14.3783	14.3234	14.2536	14.2201
4'-Hydroxymethohexital	LCMS-neg	5.93_323.1246m/z	323.125	5.9257	Level 2	M+FA-H	C14H18N2O4	-1.02621		2.06549	-3.27604	0.103232	Down	5.46206e-09	9.60095e-08	7.22995	7.22995	7.22995	7.22995	7.22995	7.22995	10.9769	10.2226	10.996	10.0919	10.0378	10.7108
Ac-Pro-Gly-Pro-OH	LCMS-neg	3.92_356.1465m/z	356.146	3.91673	Level 2	M+FA-H	C14H21N3O5	0.4181		1.65675	-2.10726	0.232087	Down	5.49968e-09	9.62461e-08	10.4447	10.646	10.2099	10.1825	10.1893	10.0124	12.4759	12.2132	12.4273	12.419	12.1644	12.6284
Ile-Ile-Asp	LCMS-pos	3.83_360.2127m/z	360.213	3.83417	Level 2	M+H	C16H29N3O6	-0.634578		1.86902	-2.68199	0.155826	Down	5.98406e-09	1.02873e-07	10.0006	10.4105	10.2271	10.8529	9.88185	10.1901	13.092	12.8541	13.0116	12.9725	12.9779	12.7469
Nootkatol	LCMS-pos	9.91_243.1738m/z	243.174	9.90838	Level 2	M+Na	C15H24O	8.66478		2.12762	-3.47186	0.0901295	Down	6.06854e-09	1.03642e-07	14.151	13.8545	14.4778	13.6006	14.3115	13.4805	17.344	17.4151	17.4994	17.0897	17.8702	17.4885
3-O-Methyl-a-methyldopa	LCMS-pos	1.45_229.1182m/z	229.118	1.45157	Level 2	M+NH4	C10H13NO4	-0.570865		1.66517	-2.12823	0.228738	Down	6.10911e-09	1.03881e-07	13.3692	13.6549	13.3483	13.9278	13.5071	13.155	15.577	15.5834	15.7454	15.7218	15.6429	15.4611
3,4-dimethyl-5-carboxyethylene-2-furanpentanoic acid	LCMS-neg	6.89_247.0972m/z	247.097	6.88537	Level 2	M-H2O-H	C14H18O5	-1.31807		2.40373	4.43754	21.6686	Up	6.17266e-09	1.04508e-07	12.7963	12.5973	12.7411	13.1397	12.8632	12.6114	8.7262	7.22995	8.37495	8.62793	8.74565	8.41915
Pro-Ala-Phe	LCMS-pos	4.32_351.2020m/z	351.202	4.31772	Level 2	M+NH4	C17H23N3O4	-1.91		1.75353	2.3643	5.14904	Up	8.88916e-09	1.39621e-07	15.6798	15.0339	15.5904	15.7413	15.8366	15.3418	13.2836	13.2548	12.9648	13.0453	13.1296	13.3598
CP 47,497-C8-homolog C-8-hydroxy metabolite	LCMS-pos	10.61_366.2996m/z	366.3	10.6088	Level 2	M+NH4	C22H36O3	-1.90991		1.83231	2.58419	5.99679	Up	1.42057e-08	2.03138e-07	15.6269	15.5342	15.67	15.6948	15.6502	15.5658	13.7431	12.7707	13.0931	12.6773	12.9056	13.0468
Leucyl-Lysine	LCMS-pos	1.10_260.1968m/z	260.197	1.10417	Level 2	M+H	C12H25N3O3	-0.21746		1.82004	-2.55163	0.170562	Down	1.60761e-08	2.25758e-07	12.842	13.5453	13.2051	13.5235	13.5034	12.7869	15.9447	15.5349	15.9153	15.7904	15.6528	15.8778
5-Hydroxy-6,7,3',4',5'-pentamethoxyflavanone 5-O-rhamnoside	LCMS-neg	6.63_535.1817m/z	535.182	6.62847	Level 2	M-H	C26H32O12	-0.800748		1.69383	2.20934	4.62464	Up	1.62885e-08	2.27516e-07	12.2675	12.1269	12.1443	12.677	12.5632	12.2023	10.2144	10.5219	9.98304	9.82188	10.042	10.142
Ala-Ala-Ile	LCMS-pos	3.66_274.1757m/z	274.176	3.65823	Level 2	M+H	C12H23N3O4	-1.5008		2.2121	-3.77189	0.0732061	Down	1.8914e-08	2.55961e-07	10.1866	10.6281	9.46398	10.1304	10.4912	9.26002	13.8625	13.9057	13.9394	13.8913	13.71	13.4829
Lucidenic acid D1	LCMS-pos	8.52_453.2237m/z	453.224	8.51898	Level 2	M+H-H2O	C27H34O7	-7.41851		2.68467	-5.56086	0.0211843	Down	2.09522e-08	2.80151e-07	7.22995	7.22995	7.22995	7.22995	7.22995	7.22995	14.2725	11.9492	13.1805	12.0694	12.4324	12.8409
DIPROTIN B	LCMS-pos	4.45_366.1767m/z	366.177	4.4475	Level 2	M+K	C16H29N3O4	-6.79809		1.65611	-2.11494	0.230855	Down	2.37347e-08	3.09422e-07	12.6136	11.7882	12.3651	12.2345	12.6707	12.2568	14.4852	14.5333	14.5017	14.3166	14.4629	14.3189
Ile-Asp-Thr	LCMS-pos	2.12_330.1649m/z	330.165	2.11523	Level 2	M+H-H2O	C14H25N3O7	-3.09907		1.75959	-2.39091	0.190662	Down	2.46107e-08	3.18189e-07	13.2966	13.7871	13.0727	13.5591	12.9811	13.5649	15.7674	16.0353	15.9673	15.6649	15.7045	15.4675
Ile-Ile-Ser	LCMS-pos	3.53_332.2177m/z	332.218	3.52542	Level 2	M+H	C15H29N3O5	-0.763799		2.51887	-4.89615	0.0335824	Down	2.66401e-08	3.40489e-07	8.46807	10.4545	9.85517	9.6706	10.1751	8.89436	14.5445	14.5922	14.6901	14.4089	14.3428	14.3162
Desidustat	LCMS-neg	4.74_377.0985m/z	377.098	4.73973	Level 2	M+FA-H	C16H16N2O6	-1.69464		1.6915	-2.20949	0.216211	Down	2.75023e-08	3.48581e-07	11.8321	11.2267	11.5252	11.5187	11.5381	11.6086	13.9768	14.1926	13.7681	13.41	13.5123	13.6465
Ala-Ile-Val	LCMS-pos	3.86_302.2070m/z	302.207	3.85627	Level 2	M+H	C14H27N3O4	-1.30995		2.46764	-4.70208	0.0384178	Down	2.99355e-08	3.71087e-07	8.72567	9.42132	8.72519	8.87969	7.22995	8.32939	13.3163	13.2106	13.5134	13.2903	13.0269	13.1662
7-[3-Hydroxy-2-(3-hydroxyoctyl)-5-oxocyclopentyl]heptanoic acid	LCMS-neg	8.78_337.2383m/z	337.238	8.78067	Level 2	M-H2O-H	C20H36O5	-0.36972		2.40406	-4.46471	0.0452887	Down	3.04457e-08	3.74829e-07	7.22995	7.22995	7.22995	7.22995	8.63231	7.22995	11.785	12.0281	12.1141	11.1197	12.2261	12.2973
Ile-Glu-Val	LCMS-pos	4.21_360.2126m/z	360.213	4.2068	Level 2	M+H	C16H29N3O6	-0.914476		1.78802	-2.47003	0.180488	Down	3.12126e-08	3.809e-07	11.0204	12.1034	11.3447	11.5949	11.2274	11.2447	14.0009	13.9524	13.9522	13.8583	13.9079	13.6839
Leucyl-Alanine	LCMS-neg	1.56_201.1243m/z	201.124	1.55907	Level 2	M-H	C9H18N2O3	-0.643712		1.79976	-2.50351	0.176347	Down	3.23044e-08	3.90548e-07	8.93218	9.72519	9.3644	9.08944	8.69459	9.48573	11.9356	11.6467	11.8149	11.7459	11.558	11.6115
N-Formylglycine	GCMS	152	147.12	12.144	Level 2		C3H5NO3		416870	1.79898	-2.50477	0.176194	Down	3.65106e-08	4.32052e-07	17.8875	17.9032	16.897	17.7364	17.8118	17.8269	20.2582	19.9177	20.1888	20.2694	20.2931	20.1642
4,5-dihydroxyhexanoic acid	LCMS-neg	2.07_147.0661m/z	147.066	2.06767	Level 2	M-H	C6H12O4	-1.36167		1.80195	-2.50965	0.175598	Down	3.79841e-08	4.45326e-07	8.76406	8.79739	9.08885	8.96961	8.75347	8.85424	11.9747	10.9468	11.722	11.3361	11.1912	11.1147
4-(4'-O-Acetyl-alpha-L-rhamnosyloxy)benzaldehyde	LCMS-pos	5.00_333.0940m/z	333.094	4.99662	Level 2	M+Na	C15H18O7	-1.40884		1.75195	-2.37539	0.192724	Down	4.07444e-08	4.71453e-07	12.3372	11.7124	11.4459	11.6637	11.755	11.745	14.291	14.3711	14.2736	13.7055	13.9727	14.2976
Val-Val-Ile	LCMS-pos	4.40_330.2383m/z	330.238	4.4024	Level 2	M+H	C16H31N3O4	-1.439		2.80914	-6.10563	0.0145219	Down	4.31346e-08	4.94297e-07	8.37214	9.14912	7.22995	9.36492	9.31261	7.22995	14.493	14.6585	14.7824	14.6184	14.3983	14.3419
alpha-Bisabolol oxide C	LCMS-pos	9.78_261.1844m/z	261.184	9.77588	Level 2	M+Na	C15H26O2	8.05572		2.47368	-4.7289	0.0377102	Down	4.31609e-08	4.94297e-07	9.77203	8.989	10.5702	8.86452	10.2674	9.74934	14.5102	14.3148	14.8558	13.83	14.8847	14.1903
Thr-Leu-Phe	LCMS-pos	4.63_380.2171m/z	380.217	4.62503	Level 2	M+H	C19H29N3O5	-2.49023		2.65252	-5.44333	0.0229823	Down	4.40777e-08	5.02031e-07	8.38056	8.88321	7.22995	9.09529	7.22995	7.22995	13.3765	13.5366	13.6646	13.6312	13.4385	13.0614
Asn-Leu-Tyr	LCMS-pos	3.99_447.1622m/z	447.162	3.9906	Level 2	M+K	C19H28N4O6	-4.63513		1.71352	-2.2719	0.207058	Down	4.44198e-08	5.04284e-07	12.2745	11.8531	11.9767	11.5567	11.3661	12.2462	14.2961	14.1939	14.1068	14.1223	14.1989	13.9867
7-Hydroxy-6-(methoxyacetyl)-2,2-dimethyl-2H-1-benzopyran	LCMS-neg	7.65_247.0972m/z	247.097	7.65492	Level 2	M-H	C14H16O4	-1.48638		2.34306	4.25029	19.0311	Up	4.52704e-08	5.10974e-07	12.3816	12.2099	12.2727	12.6628	12.2709	12.3007	8.52373	7.22995	8.23235	8.67616	8.70477	7.22995
Gln-Leu-Leu	LCMS-pos	4.45_373.2440m/z	373.244	4.4475	Level 2	M+H	C17H32N4O5	-1.53468		2.6246	-5.33909	0.0247043	Down	5.41874e-08	5.91149e-07	7.22995	9.99263	8.38208	8.6737	8.74771	8.96661	14.2867	13.794	13.9569	13.8673	14.142	13.9804
Ala-Ala-Val	LCMS-pos	1.96_260.1605m/z	260.16	1.95865	Level 2	M+H	C11H21N3O4	-0.0430103		2.43537	-4.58801	0.0415787	Down	5.51449e-08	5.97188e-07	8.67221	9.17744	9.04493	9.31619	8.26283	7.22995	13.2663	13.0705	13.3405	13.2458	13.1758	13.1328
Ser-Ile-Thr	LCMS-pos	2.00_320.1813m/z	320.181	2.00385	Level 2	M+H	C13H25N3O6	-1.00385		1.89172	-2.77206	0.146396	Down	5.70189e-08	6.1129e-07	10.3068	11.5471	10.6977	10.9911	11.1162	10.61	13.7084	13.4238	13.8526	13.7499	13.7733	13.3932
5-Hexyltetrahydro-2-oxo-3-furancarboxylic acid	LCMS-neg	8.39_427.2331m/z	427.233	8.39038	Level 2	2M-H	C11H18O4	-1.38309		2.21096	-3.7865	0.0724684	Down	5.74637e-08	6.13208e-07	9.58574	9.82266	10.4776	9.16457	9.50487	10.4482	13.8561	13.4604	14.2447	13.2314	13.3233	13.6068
p-Hydroxyl-ethotoin	LCMS-pos	4.52_221.0919m/z	221.092	4.51523	Level 2	M+H	C11H12N2O3	-0.788733		1.79857	-2.50697	0.175924	Down	5.89343e-08	6.27189e-07	11.0298	10.4374	10.6175	10.93	11.3124	10.9138	13.3535	13.9621	13.3937	13.1995	13.1163	13.2577
Pro-Ser-Ile	LCMS-pos	3.90_316.1865m/z	316.186	3.90138	Level 2	M+H	C14H25N3O5	-0.674616		2.6052	-5.2644	0.0260171	Down	6.15238e-08	6.4978e-07	8.70574	9.60449	7.22995	8.9522	9.71969	8.5063	14.0724	14.002	14.1666	14.1499	14.0958	13.818
Val-Thr-Ile	LCMS-pos	4.12_332.2175m/z	332.218	4.11918	Level 2	M+H	C15H29N3O5	-1.42781		2.76016	-5.90643	0.016672	Down	6.87165e-08	7.12977e-07	7.22995	7.22995	7.22995	9.14799	9.2759	7.22995	13.8201	13.8155	14.01	13.8318	13.7544	13.5504
Nepetariaside	LCMS-pos	4.93_366.2128m/z	366.213	4.92915	Level 2	M+NH4	C16H28O8	1.69381		1.66113	-2.14188	0.226584	Down	7.30339e-08	7.44812e-07	11.4889	11.6921	11.23	11.3217	11.7497	11.4449	13.9587	13.5845	14.0231	13.3936	13.1982	13.6204
Ile-Pro-Glu	LCMS-pos	3.64_358.1966m/z	358.197	3.63743	Level 2	M+H	C16H27N3O6	-1.88239		2.64263	-5.42464	0.0232819	Down	7.61615e-08	7.64743e-07	7.22995	9.00576	7.22995	7.22995	7.22995	9.11925	13.4833	13.2866	13.2703	13.3457	13.2157	12.9911
Ala-Gly-Val	LCMS-pos	1.71_246.1447m/z	246.145	1.71365	Level 2	M+H	C10H19N3O4	-0.478157		2.68065	-5.58094	0.0208916	Down	7.6801e-08	7.6919e-07	7.22995	9.53437	7.22995	7.22995	7.22995	8.53171	13.5245	13.5061	13.4651	13.2977	13.4065	13.2715
Pro-Gln-Ile	LCMS-pos	3.53_357.2129m/z	357.213	3.52542	Level 2	M+H	C16H28N4O5	-0.9719		1.84141	-2.63207	0.161313	Down	8.05675e-08	7.99745e-07	9.76237	10.8068	10.5128	9.76246	10.6264	10.5009	13.1154	12.961	13.066	12.9482	12.7604	12.9131
Tebufenozide	LCMS-pos	10.30_375.2032m/z	375.203	10.304	Level 2	M+Na	C22H28N2O2	-3.03984		2.76146	-5.92043	0.016511	Down	8.29487e-08	8.19223e-07	7.22995	7.22995	8.33051	7.22995	9.56245	9.04557	14.3369	14.1999	13.8321	14.0597	13.7585	13.9639
Gly-Thr-Phe	LCMS-neg	3.52_322.1409m/z	322.141	3.52257	Level 2	M-H	C15H21N3O5	0.107935		1.85683	-2.67837	0.156218	Down	8.53329e-08	8.35387e-07	9.14412	9.01189	9.08835	9.08595	8.65188	9.50448	11.9051	12.4483	11.7239	11.3342	11.445	11.7003
(2S)-4,5,7-Trihydroxy-2-(3,4,5-trihydroxyphenyl)-4H-chromen-3-one	LCMS-pos	3.48_321.0581m/z	321.058	3.48017	Level 2	M+H	C15H12O8	-7.49506		2.3314	4.21822	18.6128	Up	9.27717e-08	8.9632e-07	11.7505	11.4347	11.7141	11.9328	11.9962	11.6631	7.22995	7.22995	7.22995	7.22995	7.22995	9.03226
13-Labdene-2,8,15-triol (ent-2a,8a,13E)-form)	LCMS-pos	8.95_347.2548m/z	347.255	8.95337	Level 2	M+Na	C20H36O3	-2.64749		2.56199	-5.10313	0.0290941	Down	9.4033e-08	9.04706e-07	7.22995	8.62812	7.22995	7.22995	7.22995	7.22995	13.707	12.628	12.3777	11.9935	11.684	13.0065
2-Amino-9-[(2R,4S,5R)-5-(hydroperoxymethyl)-4-hydroxyoxolan-2-yl]-1H-purin-6-one	LCMS-pos	1.56_283.0926m/z	283.093	1.55865	Level 2	M+	C10H13N5O5	3.11136		1.66619	-2.15476	0.224571	Down	9.4521e-08	9.07169e-07	11.1362	11.3586	10.9058	11.2858	11.0671	10.3366	13.1041	13.2998	13.3383	13.0072	13.0989	13.1704
Quercetin 3-sambubioside-3'-glucoside	LCMS-neg	3.96_757.1830m/z	757.183	3.96328	Level 2	M-H	C32H38O21	-0.362983		2.73108	-5.79362	0.018028	Down	1.04223e-07	9.81029e-07	9.06279	8.3369	7.22995	8.68605	9.38004	7.22995	14.2944	13.6028	14.6783	14.4247	14.3835	13.3038
Geraldone	LCMS-pos	5.98_307.0604m/z	307.06	5.98388	Level 2	M+Na	C16H12O5	9.53504		1.72706	-2.31886	0.200425	Down	1.0621e-07	9.96133e-07	9.77732	8.94626	9.4059	9.68525	10.0754	9.75604	12.0409	11.664	11.9858	11.8316	11.8786	12.1586
11-Dehydro-2,3-dinor-txb2	LCMS-neg	7.26_339.1808m/z	339.181	7.25917	Level 2	M-H	C18H28O6	-1.49257		2.24361	-3.90702	0.0666609	Down	1.09147e-07	1.01548e-06	10.3706	10.3329	11.0242	10.24	9.89035	9.25021	14.5627	13.7589	14.6131	13.6048	14.035	13.976
Val-Glu-Asp	LCMS-pos	1.91_362.1549m/z	362.155	1.91325	Level 2	M+H	C14H23N3O8	-2.56751		2.00816	-3.13089	0.114158	Down	1.0951e-07	1.01612e-06	9.73897	8.85643	9.81833	8.82924	8.75674	8.80596	12.472	12.3925	12.3599	11.6954	12.3734	12.2979
Ala-Val-Thr	LCMS-pos	2.62_290.1707m/z	290.171	2.6247	Level 2	M+H	C12H23N3O5	-1.08433		2.56438	-5.11592	0.0288372	Down	1.20176e-07	1.09233e-06	7.22995	9.09669	7.22995	8.9589	7.22995	7.22995	13.1428	12.8354	13.2141	12.767	12.9746	12.7371
MG(18:3-OH/0:0/0:0)	LCMS-neg	9.02_367.2486m/z	367.249	9.02215	Level 2	M-H	C21H36O5	-1.09821		2.51746	-4.93263	0.0327439	Down	1.24557e-07	1.11987e-06	7.22995	7.22995	7.22995	7.22995	7.22995	7.22995	13.8937	11.7219	12.2762	11.1972	11.9295	11.957
Maltotriitol	GCMS	832	103.147	24.904	Level 2		C18H34O16		922337	1.97543	-3.03803	0.121748	Down	1.46998e-07	1.27878e-06	17.3955	17.5841	16.9465	17.8386	17.2127	17.0811	20.4752	20.8006	20.6563	20.7519	19.9477	19.6548
Alanylasparagine	LCMS-pos	0.72_204.0976m/z	204.098	0.72395	Level 2	M+H	C7H13N3O4	-1.44767		1.78614	-2.48377	0.178777	Down	1.54899e-07	1.32707e-06	12.4539	11.546	12.1857	11.2701	11.6358	12.2491	14.2975	14.3787	14.4622	14.3777	14.3	14.427
Naringin 6''-malonate	LCMS-neg	4.95_665.1713m/z	665.171	4.94833	Level 2	M-H	C30H34O17	-1.57666		1.99794	-3.1114	0.115711	Down	1.73986e-07	1.46178e-06	7.22995	7.22995	7.22995	7.22995	7.22995	7.22995	11.0787	10.1349	9.62877	11.0654	10.2144	9.92599
trans-isoeugenol-O-glucuronide	LCMS-pos	5.69_379.0783m/z	379.078	5.69162	Level 2	M+K	C16H20O8	-2.0919		1.70106	-2.25784	0.209085	Down	1.80161e-07	1.49757e-06	9.7116	9.60707	9.27556	10.0655	9.82991	10.2371	11.9324	12.1777	12.3447	12.3254	11.7611	11.7325
2-Hydroxy-7-methoxy-2H-1,4-benzoxazin-3(4H)-one	LCMS-pos	3.88_218.0423m/z	218.042	3.8792	Level 2	M+Na	C9H9NO4	-0.209434		1.93013	-2.90565	0.133448	Down	2.03617e-07	1.6578e-06	10.2008	10.2659	10.5047	10.607	9.052	10.3633	12.9837	13.0868	13.1318	13.1424	12.9691	13.1138
S-Methyl-L-methioninate	LCMS-pos	0.66_164.0738m/z	164.074	0.656783	Level 2	M+H	C6H13NO2S	-0.980535		1.9309	-2.90927	0.133113	Down	2.07543e-07	1.6769e-06	9.87528	10.8365	10.4765	11.1507	10.8792	10.8565	13.4358	13.1368	13.6512	14.053	13.9302	13.3234
Val-Ala-Asp	LCMS-pos	1.09_304.1495m/z	304.15	1.08718	Level 2	M+H	C12H21N3O6	-2.52551		1.74467	-2.37737	0.19246	Down	2.12602e-07	1.70561e-06	13.4873	12.8732	12.2459	12.6414	12.4032	12.8764	15.2013	15.0275	15.0491	14.9145	15.3824	15.2169
PA(P-16:0/22:6)	LCMS-pos	13.24_687.4789m/z	687.479	13.2423	Level 2	M+H-H2O	C41H69O7P	5.77843		2.69365	5.66089	50.5939	Up	2.18188e-07	1.74327e-06	11.2605	11.8053	12.951	13.6475	14.0127	13.668	7.22995	7.22995	7.22995	7.22995	7.22995	7.22995
(S)-(4-Hydroxy-phenyl)-(S)-piperidin-2-yl-acetic acid methyl ester	LCMS-pos	3.81_250.1436m/z	250.144	3.81233	Level 2	M+H	C14H19NO3	-0.804815		1.89239	2.79253	6.92844	Up	2.19111e-07	1.74611e-06	10.0637	10.3421	10.015	10.3799	9.77874	10.6664	7.22995	8.34084	7.22995	7.22995	7.22995	7.22995
Tyr-Pro-Leu	LCMS-pos	4.27_409.2434m/z	409.243	4.27367	Level 2	M+NH4	C20H29N3O5	-2.86044		1.80847	-2.55036	0.170713	Down	2.25035e-07	1.78703e-06	9.78835	9.78055	9.80455	8.8519	9.36569	9.17246	12.2581	12.1975	11.9428	11.9681	12.26	11.4391
3-hydroxyoctadecanoylcarnitine	LCMS-pos	10.24_482.3234m/z	482.323	10.237	Level 2	M+K	C25H49NO5	-1.7936		1.62093	-2.05345	0.240908	Down	2.30975e-07	1.8176e-06	12.0725	11.6	11.5357	11.65	11.5431	12.243	13.6386	13.6257	14.2035	13.6115	13.7429	14.1427
DG(16:0/20:5-3OH/0:0)	LCMS-pos	12.69_685.4628m/z	685.463	12.6864	Level 2	M+Na	C39H66O8	-3.25385		3.0255	7.149	141.927	Up	2.59164e-07	2.00711e-06	15.2521	14.7355	14.6515	15.5222	15.991	15.1407	10.3443	7.22995	7.22995	7.22995	9.13481	7.22995
Limonoate a-ring-lactone	LCMS-neg	6.65_533.2016m/z	533.202	6.65203	Level 2	M+FA-H	C26H32O9	-2.47897		1.96971	3.03642	8.20454	Up	3.37715e-07	2.5039e-06	13.0628	12.9049	12.6979	12.9987	12.9004	12.5957	10.1415	9.71214	8.66011	10.2888	10.1595	9.9798
TRIBUTYL PHOSPHATE	LCMS-pos	10.52_284.2003m/z	284.2	10.5208	Level 2	M+NH4	C12H27O4P	6.65952		1.60592	-2.01812	0.246879	Down	3.62195e-07	2.65769e-06	12.7582	12.6389	12.8901	12.627	13.4424	12.2997	14.647	14.8839	14.7537	14.5343	14.9806	14.9655
Methyl 11,17,21-trihydroxy-3,20-dioxopregna-1,4-diene-16-carboxylate	LCMS-pos	6.27_419.2030m/z	419.203	6.27245	Level 2	M+H	C23H30O7	-8.27804		1.72294	-2.32551	0.199503	Down	3.64768e-07	2.67155e-06	14.5199	14.9003	14.7622	14.9106	14.8486	14.7841	17.4926	16.5067	17.7977	16.8319	16.9908	17.0592
Melledonol	LCMS-pos	5.33_417.1873m/z	417.187	5.33012	Level 2	M+H-H2O	C23H30O8	-8.05893		2.0417	-3.26075	0.104332	Down	3.75081e-07	2.73173e-06	9.4412	9.59426	10.0074	8.49192	9.15999	8.40819	12.256	12.3438	12.5217	12.0874	12.7071	12.7513
Licoleafol	LCMS-neg	6.02_417.1188m/z	417.119	6.01933	Level 2	M+FA-H	C20H20O7	-0.795003		1.82128	-2.60344	0.164546	Down	4.38762e-07	3.11151e-06	7.22995	8.24908	7.22995	7.22995	7.22995	7.22995	10.0319	10.6089	10.1703	9.55759	9.7329	9.91791
Thymine	GCMS	154	255.181	12.203	Level 2		C5H6N2O2		418769	1.73221	-2.35336	0.195689	Down	4.57087e-07	3.21813e-06	16.2335	15.4055	15.6358	15.4899	15.7192	15.6451	18.4617	17.2606	18.2429	18.1246	18.1526	18.0068
L-N-(1H-Indol-3-ylacetyl)aspartic acid	LCMS-pos	4.45_273.0845m/z	273.084	4.4475	Level 2	M+H-H2O	C14H14N2O5	-8.73184		2.21018	-3.83142	0.0702468	Down	4.70517e-07	3.28814e-06	7.22995	7.22995	7.22995	8.24285	8.57597	7.22995	11.5044	11.8506	11.2206	11.8752	11.8031	10.4733
Histidylisoleucine	LCMS-pos	1.12_269.1604m/z	269.16	1.12128	Level 2	M+H	C12H20N4O3	-1.67998		1.89902	-2.82997	0.140635	Down	5.06781e-07	3.49871e-06	11.0902	12.2442	12.0764	10.8975	11.9424	11.4932	14.2068	14.7698	14.5233	14.7464	14.1602	14.3173
Lysocellin	LCMS-neg	10.77_627.4083m/z	627.408	10.7703	Level 2	M-H	C34H60O10	-4.94902		2.79571	-6.14678	0.0141135	Down	5.6208e-07	3.82978e-06	7.22995	7.22995	7.22995	7.22995	7.22995	7.22995	13.2393	13.2292	14.5974	11.8438	12.0953	15.2555
Athanacalvic acid	LCMS-pos	10.30_273.1842m/z	273.184	10.304	Level 2	M+H-H2O	C18H26O3	-2.27532		1.61953	2.05942	4.16818	Up	5.65713e-07	3.85118e-06	12.0448	11.9525	11.5726	12.0135	12.3016	12.0391	10.0086	10.4371	9.39672	9.77263	10.2611	9.69153
Adenylosuccinic acid	LCMS-neg	1.19_462.0685m/z	462.069	1.18675	Level 2	M-H	C14H18N5O11P	3.787		1.74541	2.39359	5.25464	Up	5.6959e-07	3.8742e-06	13.2569	13.7361	12.9421	13.2725	13.2632	13.0479	10.9892	10.4421	11.24	11.4468	10.305	10.734
Arg-Ala-Ile	LCMS-pos	2.00_359.2395m/z	359.239	2.00385	Level 2	M+H	C15H30N6O4	-1.76171		2.41704	-4.59895	0.0412646	Down	5.861e-07	3.96238e-06	7.22995	7.22995	7.22995	8.52989	8.583	9.61961	12.6169	12.4983	12.7651	12.9189	12.676	12.5407
Jasmonic acid	LCMS-neg	6.84_209.1180m/z	209.118	6.83847	Level 2	M-H	C12H18O3	-1.60806		2.06129	-3.3423	0.0985981	Down	6.39028e-07	4.2504e-06	7.22995	7.22995	7.22995	8.43424	8.44636	7.22995	11.2759	10.614	11.6224	10.6379	10.9356	10.7684
Pro-Ile-Phe	LCMS-pos	4.73_376.2225m/z	376.222	4.73297	Level 2	M+H	C20H29N3O4	-1.64073		2.48758	-4.86918	0.0342162	Down	6.57082e-07	4.3483e-06	9.368	8.58553	7.22995	9.83494	8.54493	7.22995	13.3508	13.5416	13.3397	13.4413	13.1649	13.1701
5-O-Methyleriodictyol 7-glucosyl-(1->4)-galactoside	LCMS-pos	4.49_644.2187m/z	644.219	4.49257	Level 2	M+NH4	C28H34O16	0.231517		2.37366	-4.42833	0.046445	Down	7.10055e-07	4.64774e-06	7.22995	7.22995	9.01278	7.22995	8.70711	7.22995	12.1137	12.7016	11.5816	12.8137	12.355	11.6441
Ile-Pro-Ile	LCMS-pos	4.58_342.2382m/z	342.238	4.5828	Level 2	M+H	C17H31N3O4	-1.5727		2.62981	-5.4452	0.0229525	Down	7.35405e-07	4.77372e-06	9.38247	9.30843	9.74771	7.22995	7.22995	9.76119	14.3117	14.3653	14.2945	14.2759	14.2394	13.8442
Nonoxynol-9	LCMS-pos	11.42_616.4133n	639.402	11.415	Level 2	M+NH4, M+Na	C33H60O10	-8.73314		1.62187	2.07222	4.20532	Up	7.44039e-07	4.82177e-06	15.3471	15.0922	15.3531	15.5683	15.8191	15.3773	12.8987	13.2746	12.8771	13.6069	13.7314	13.7352
Kaempferol 3-(6''-acetylgalactoside) 7-rhamnoside	LCMS-neg	5.20_635.1612m/z	635.161	5.20325	Level 2	M-H	C29H32O16	-0.906535		1.6521	2.14882	4.43464	Up	7.78518e-07	5.0244e-06	12.2563	11.963	11.3085	12.0106	12.3334	11.8225	10.1596	9.62619	10.2566	9.64212	9.60597	9.51088
Trp-Glu	LCMS-pos	3.77_351.1649m/z	351.165	3.76852	Level 2	M+NH4	C16H19N3O5	-4.07381		1.84406	-2.6827	0.155749	Down	8.14446e-07	5.20858e-06	10.7284	9.51076	9.78934	10.1445	9.69039	10.6944	13.3813	12.6513	12.6092	12.7171	12.8206	12.4745
L-Saccharopine	LCMS-pos	1.22_259.1291m/z	259.129	1.21927	Level 2	M+H-H2O	C11H20N2O6	0.760703		1.86409	-2.73768	0.149926	Down	8.15713e-07	5.20858e-06	13.2234	13.13	12.7254	13.359	11.7284	12.4814	15.4654	15.3202	15.6023	15.6019	15.6768	15.4071
PI(20:5/0:0)	LCMS-neg	9.66_599.2685m/z	599.268	9.65732	Level 2	M-H2O-H	C29H47O12P	9.3845		2.15331	-3.65526	0.07937	Down	8.90817e-07	5.56992e-06	9.01295	7.22995	9.09516	8.80658	9.44505	9.34253	12.4364	12.557	12.6854	12.4469	12.6465	12.0916
Gln-Leu-Val	LCMS-pos	4.16_359.2283m/z	359.228	4.1621	Level 2	M+H	C16H30N4O5	-1.71914		2.46499	-4.79682	0.0359761	Down	1.07339e-06	6.5441e-06	9.68044	8.36216	9.57759	7.22995	7.22995	9.05451	13.4103	13.4306	13.3177	13.4239	13.4453	12.8876
Ala-Leu-Leu	LCMS-pos	4.89_338.2062m/z	338.206	4.88548	Level 2	M+Na	C15H29N3O4	3.77347		1.98127	-3.09906	0.116705	Down	1.16625e-06	7.00605e-06	11.1348	10.9594	11.4123	10.6176	10.8084	9.58701	14.2925	13.8405	14.2838	13.4604	13.4661	13.7706
Tetracosanedioic acid	LCMS-pos	13.29_416.3728m/z	416.373	13.2879	Level 2	M+NH4	C24H46O4	-1.63759		2.57425	5.25148	38.0936	Up	1.432e-06	8.32175e-06	13.401	12.7474	13.6303	13.4184	13.7844	13.8172	7.22995	7.22995	7.22995	8.25932	9.95637	9.38438
(9E)-7-Hydroxydodec-9-enoylcarnitine	LCMS-pos	5.44_340.2452m/z	340.245	5.44225	Level 2	M+H-H2O	C19H35NO5	-8.53621		2.55977	-5.1963	0.0272746	Down	1.58727e-06	9.08904e-06	7.22995	7.22995	8.65024	9.207	7.22995	8.60443	13.1151	14.127	14.296	13.0083	11.8132	12.9697
8-methoxy-13-hydroxy-9,11-octadecadienoic acid	LCMS-pos	10.65_365.2077m/z	365.208	10.6531	Level 2	M+K	C19H34O4	-3.50356		1.85077	2.71983	6.58795	Up	1.74927e-06	9.82252e-06	12.74	12.9945	12.8093	13.3504	13.3865	12.9364	10.8096	9.90424	9.78669	10.6251	11.1261	9.64627
Glutaminylvaline	LCMS-pos	1.09_246.1444m/z	246.144	1.08718	Level 2	M+H	C10H19N3O4	-1.72218		1.99731	-3.17023	0.111088	Down	1.88456e-06	1.04588e-05	12.8028	13.102	12.9332	11.048	12.7457	12.8383	15.9491	15.8856	15.7539	15.3696	15.6282	15.9047
Isolariciresinol 9-O-beta-D-glucoside	LCMS-pos	3.92_523.2129m/z	523.213	3.92363	Level 2	M+H	C26H34O11	-8.56133		2.04566	-3.33041	0.0994135	Down	1.88531e-06	1.04588e-05	9.19606	9.36382	8.36204	9.14179	8.68047	9.52676	12.6191	13.5053	12.6063	11.9357	11.4553	12.1317
Dicliripariside C	LCMS-pos	5.00_605.1833m/z	605.183	4.99662	Level 2	M+H-H2O	C29H34O15	-5.0526		2.37153	-4.47154	0.0450748	Down	1.98643e-06	1.09499e-05	8.92094	9.01975	7.22995	9.54108	7.22995	7.22995	12.4723	12.8321	13.211	12.3689	12.4835	12.6331
(R)-pyrrolidine-2-carboxylic acid	LCMS-pos	0.74_154.0264m/z	154.026	0.740967	Level 2	M+K	C5H9NO2	-0.785935		1.94429	-3.01076	0.124071	Down	2.53919e-06	1.3502e-05	12.1094	10.461	11.463	10.7043	12.2415	11.0991	14.5408	14.6597	13.8855	14.3897	14.4008	14.2664
Pro-Val-Leu	LCMS-pos	4.32_328.2225m/z	328.223	4.31772	Level 2	M+H	C16H29N3O4	-1.68813		2.5959	-5.37186	0.0241496	Down	2.69662e-06	1.41659e-05	10.9011	10.6317	10.7316	9.88703	7.22995	10.3148	15.3742	15.4173	15.5835	15.3823	15.1518	15.0181
Nitrolinoleic acid	LCMS-pos	10.33_325.2267m/z	325.227	10.3266	Level 2	M+	C18H31NO4	4.28006		2.40314	-4.61125	0.0409144	Down	2.98317e-06	1.5392e-05	8.37502	8.45138	7.22995	7.22995	10.0357	7.22995	12.2991	12.8941	12.6026	12.1645	13.479	12.7801
Melledonal A	LCMS-neg	5.86_431.1719m/z	431.172	5.85537	Level 2	M-H	C23H28O8	1.73165		2.16884	-3.75772	0.0739288	Down	3.086e-06	1.57872e-05	7.22995	8.37175	7.22995	8.91813	7.22995	7.22995	11.6604	10.4832	10.9422	12.0126	12.1765	11.4812
6-deoxyerythronolide B	LCMS-neg	8.45_385.2593m/z	385.259	8.4476	Level 2	M-H	C21H38O6	-0.677181		2.56676	-5.27152	0.0258889	Down	3.42361e-06	1.72105e-05	8.77809	7.22995	7.22995	7.22995	8.71012	7.22995	15.0572	12.0259	13.5203	11.9263	12.5497	12.9577
Gln-Gly-Ile	LCMS-pos	1.09_317.1816m/z	317.182	1.08718	Level 2	M+H	C13H24N4O5	-1.02572		2.10825	-3.55915	0.0848377	Down	4.13884e-06	2.01833e-05	9.42632	10.3304	12.2794	10.7326	10.4126	11.2188	14.3083	14.3366	14.2881	14.3732	14.0313	14.4174
Androsterone 3-glucuronide	LCMS-neg	7.47_511.2536m/z	511.254	7.46873	Level 2	M+FA-H	C25H38O8	-2.65335		1.64081	2.15854	4.46461	Up	4.28972e-06	2.07894e-05	12.7094	12.1431	12.155	12.0584	12.1417	12.1127	10.7141	10.2678	9.20001	10.0879	10.3921	9.70721
Stoloniferone B	LCMS-pos	12.19_449.3020m/z	449.302	12.1918	Level 2	M+Na	C28H42O3	-1.39593		1.9769	-3.1335	0.113952	Down	4.29662e-06	2.08086e-05	10.4973	10.0093	11.1024	11.2255	11.2378	10.231	14.2734	13.2257	13.449	13.2576	13.9996	14.8989
Val-Ala-Phe	LCMS-pos	4.34_336.1911m/z	336.191	4.33782	Level 2	M+H	C17H25N3O4	-1.96795		2.23024	-4.00506	0.0622811	Down	5.13049e-06	2.41315e-05	10.4319	9.75664	7.22995	9.83201	9.56158	9.31261	13.4621	13.3739	13.5938	13.2944	13.1369	13.2939
PC(12:0/0:0)	LCMS-pos	8.84_439.2682m/z	439.268	8.83877	Level 2	M+	C20H42NO7P	-3.94677		1.70936	2.35099	5.10174	Up	5.74106e-06	2.65719e-05	13.3258	13.4362	12.78	13.4192	13.2322	13.0493	11.25	11.487	10.1745	11.2028	11.0146	10.0077
Tanacetol B	LCMS-pos	7.79_335.1644m/z	335.164	7.79213	Level 2	M+K	C17H28O4	8.53059		1.74767	-2.46034	0.181704	Down	6.68039e-06	3.01697e-05	10.0493	9.79226	10.5027	8.49231	10.1695	9.74719	12.258	12.334	12.4264	12.2588	12.0245	12.2137
Palmitoyl Serinol	LCMS-pos	11.42_312.2892m/z	312.289	11.415	Level 2	M+H-H2O	C19H39NO3	-1.51111		2.08075	3.50275	11.3353	Up	7.97247e-06	3.51328e-05	12.4161	12.1398	12.2925	12.7514	12.825	12.4709	7.22995	8.43008	9.70873	9.15982	9.5741	9.77664
Prenyl glucoside	LCMS-pos	4.08_248.1274m/z	248.127	4.07553	Level 2	M+	C11H20O6	5.61236		1.97756	-3.16548	0.111454	Down	9.59994e-06	4.0788e-05	7.22995	8.51531	8.53442	7.22995	9.30113	7.22995	10.9551	10.9251	11.4808	11.6096	11.1467	10.9163
Lycopersiconolide	LCMS-pos	9.16_345.2393m/z	345.239	9.15783	Level 2	M+H-H2O	C22H34O4	-8.68601		2.00265	-3.2556	0.104705	Down	9.90594e-06	4.19742e-05	15.0769	14.664	14.5727	15.0557	15.1661	14.5651	19.8571	17.8549	18.3233	17.1435	17.7088	17.7465
Mirificin	LCMS-neg	3.94_529.1301m/z	529.13	3.9399	Level 2	M-H2O-H	C26H28O13	-9.25618		1.65057	-2.21012	0.216116	Down	1.0809e-05	4.49723e-05	11.0537	9.28656	10.1075	9.41152	9.88195	9.92183	12.1088	12.3323	12.526	11.9786	11.9191	12.059
Katonic acid	LCMS-pos	12.55_439.3561m/z	439.356	12.5538	Level 2	M+H-H2O	C30H48O3	-2.05697		1.57258	2.0068	4.01889	Up	1.15202e-05	4.73271e-05	15.1265	14.8524	14.1585	15.1824	14.9756	15.3296	12.327	13.1112	12.5987	12.7481	13.5285	13.2706
Genistein 7-O-glucuronide	LCMS-neg	4.81_491.0860m/z	491.086	4.8092	Level 2	M+FA-H	C21H18O11	6.45524		1.82344	2.70312	6.51209	Up	1.15386e-05	4.73439e-05	11.8563	11.173	10.9394	11.3557	11.1876	11.4871	9.40475	8.73905	8.80469	9.15326	8.44863	7.22995
omega-hydroxy myristic acid	LCMS-pos	9.78_283.1663m/z	283.166	9.77588	Level 2	M+K	C14H28O3	-2.80821		2.37986	-4.59338	0.0414242	Down	1.18445e-05	4.84561e-05	8.41522	7.22995	10.4225	7.22995	7.22995	7.22995	12.4656	12.5954	12.396	11.7395	13.441	12.6803
Val-Glu-Val	LCMS-pos	3.81_346.1967m/z	346.197	3.81233	Level 2	M+H	C15H27N3O6	-1.53391		2.13337	-3.70602	0.0766261	Down	1.25769e-05	5.09989e-05	9.13869	9.50871	7.22995	9.54893	9.36943	7.22995	12.5799	12.5233	12.4307	12.3791	12.3417	12.0071
PA(17:1/20:3)	LCMS-pos	12.46_749.4575m/z	749.457	12.4633	Level 2	M+K	C40H71O8P	7.95627		2.33039	4.42161	21.4308	Up	1.28869e-05	5.20717e-05	11.3474	12.1402	13.0044	12.6925	12.7254	12.746	7.22995	7.22995	7.22995	7.22995	9.55514	9.65129
Epimedoside D	LCMS-neg	5.16_775.2454m/z	775.245	5.15648	Level 2	M-H2O-H	C37H46O19	-0.0975635		2.00311	-3.27594	0.103239	Down	1.54564e-05	6.0815e-05	10.0856	7.22995	8.44103	9.30424	8.34622	9.05075	12.0715	12.3732	11.9515	12.4421	11.6128	11.6623
Prostaglandin D1 Alcohol	LCMS-pos	8.47_340.2606n	363.25	8.47298	Level 2	M+H-H2O, M+Na	C20H36O4	-2.09019		1.87152	-2.86865	0.136915	Down	1.76168e-05	6.78478e-05	14.1124	13.9885	13.9912	13.9908	14.1038	13.852	18.4937	16.1457	17.3379	16.0513	16.5819	16.64
Quercetin 3-[2'''-(E)-caffeylsophoroside]-7-glucoside	LCMS-pos	4.47_964.2459n	965.253	4.46962	Level 2	M+H, M+Na	C43H48O25	-2.62876		2.49583	-5.09139	0.0293319	Down	1.91847e-05	7.30231e-05	9.92243	9.68261	11.1215	11.7387	10.8593	7.22995	15.1964	15.1372	15.8093	15.2962	15.1423	14.5215
Bevirimat	LCMS-pos	12.58_585.4114m/z	585.411	12.5767	Level 2	M+H	C36H56O6	-6.13207		1.87155	2.87719	7.34718	Up	2.06243e-05	7.74105e-05	12.6328	11.6849	12.5562	12.937	12.7335	12.3455	8.60976	9.77949	8.7965	9.49143	10.8365	10.1132
Val-Thr-Ala	LCMS-pos	1.43_290.1710m/z	290.171	1.42993	Level 2	M+H	C12H23N3O5	-0.0522924		2.23044	-4.08879	0.0587696	Down	2.23976e-05	8.2834e-05	9.96419	10.4086	8.7586	7.22995	7.22995	8.70485	12.8986	12.4262	12.7498	12.9562	13.059	12.7391
Luteolin 3'-(3''-acetylglucuronide)	LCMS-neg	4.88_549.0884m/z	549.088	4.87843	Level 2	M+FA-H	C23H20O13	-0.422662		1.8034	-2.67386	0.156706	Down	2.25957e-05	8.32909e-05	8.33031	8.66739	7.22995	8.91209	9.10446	7.22995	10.8528	11.4024	10.9765	11.0286	10.7746	10.4825
18-oxo-Resolvin E1	LCMS-neg	7.38_393.1951m/z	393.195	7.37532	Level 2	M+FA-H	C20H28O5	9.2979		2.0075	-3.31996	0.100137	Down	2.5967e-05	9.38605e-05	9.39434	12.2483	11.4791	11.32	11.4765	10.5192	14.7358	13.7973	13.8054	14.8	14.9491	14.2696
Asparaginyl-Proline	LCMS-pos	0.64_252.0951m/z	252.095	0.638083	Level 2	M+Na	C9H15N3O4	-1.57305		1.97973	-3.22086	0.107257	Down	2.68398e-05	9.63916e-05	7.22995	7.22995	9.72958	7.22995	7.22995	7.22995	10.3678	10.9538	11.3029	11.2451	10.726	10.6089
Asp-Thr-Phe	LCMS-pos	3.83_382.1604m/z	382.16	3.83417	Level 2	M+H	C17H23N3O7	-1.32013		1.98716	-3.26078	0.104329	Down	2.74593e-05	9.80312e-05	7.22995	10.1285	9.2063	10.1316	9.2387	9.51236	12.8012	12.3549	12.8158	12.5734	12.1935	12.2733
11-alpha-O-beta-D-Glucopyranosyl-16alpha-O-methylneoquassin	LCMS-neg	7.75_549.2704m/z	549.27	7.74843	Level 2	M-H2O-H	C29H44O11	-0.286212		1.74958	2.5328	5.78694	Up	3.44017e-05	0.00011933	10.3159	10.7764	10.0759	10.4367	10.3848	10.9265	8.29893	8.95417	7.22995	7.22995	8.77646	7.22995
Mono-(2-ethyl-5-hydroxyhexyl) phthalate	LCMS-pos	6.72_312.1798m/z	312.18	6.72498	Level 2	M+NH4	C16H22O5	-2.45699		1.57234	2.05061	4.14282	Up	3.86701e-05	0.000131913	13.3682	13.0821	12.9685	13.45	13.4158	13.3348	11.9323	12.2238	10.6878	11.1082	10.7692	10.5945
PI(O-20:0/0:0)	LCMS-pos	12.35_615.3844m/z	615.384	12.3497	Level 2	M+H	C29H59O11P	-3.94121		1.72943	2.48552	5.60036	Up	4.11253e-05	0.000138417	13.4948	13.2597	13.5793	13.6121	13.383	13.1832	10.6127	11.5172	9.50919	10.8828	11.0304	12.0467
(2S)-2-[(2-Carboxy-2-oxoethyl)amino]pentanedioic acid	LCMS-neg	0.78_278.0514m/z	278.051	0.775717	Level 2	M+FA-H	C8H11NO7	-1.49487		2.57018	-5.51015	0.0219422	Down	4.74695e-05	0.000156934	7.22995	10.9406	10.9477	7.22995	7.22995	10.6055	14.5476	14.2902	14.7361	14.4924	14.4076	14.7707
4-Oxoretinal	LCMS-pos	10.22_321.1817m/z	321.182	10.2166	Level 2	M+Na	C20H26O2	-2.81452		2.03385	3.45705	10.9818	Up	5.55044e-05	0.000179775	12.1865	11.7993	12.1287	12.1906	12.352	12.2381	9.76663	8.39177	7.22995	7.22995	9.91718	9.61746
DG(2:0/0:0/6 keto-PGF1alpha)	LCMS-pos	6.91_487.2868m/z	487.287	6.90787	Level 2	M+H	C25H42O9	-6.92583		1.87503	-2.93869	0.130427	Down	5.7361e-05	0.000185098	7.22995	7.22995	8.45157	9.74561	7.22995	7.22995	10.8801	10.5291	10.9172	10.9715	11.0709	10.3803
Leu-Phe-Asp	LCMS-pos	4.12_394.1970m/z	394.197	4.11918	Level 2	M+H	C19H27N3O6	-0.775023		1.65741	-2.31557	0.200883	Down	6.76135e-05	0.000213859	10.8625	10.4048	8.76548	10.6903	9.8469	10.9073	12.4212	12.1964	13.0064	12.7096	12.4152	12.6218
Apigenin 5-rhamnosyl-(1->2)-(6''-acetylglucoside)	LCMS-neg	4.81_601.1594m/z	601.159	4.8092	Level 2	M-H2O-H	C29H32O15	5.10557		1.87645	2.97786	7.87817	Up	8.24738e-05	0.00025398	10.6735	10.1215	10.781	11.39	11.3443	10.9512	7.22995	7.22995	9.01781	9.45673	7.22995	7.22995
3,4-Hexahydroxydiphenoylarabinose	LCMS-neg	4.63_433.0444m/z	433.044	4.626	Level 2	M-H2O-H	C19H16O13	7.00033		1.61362	2.20362	4.60634	Up	9.49043e-05	0.000286508	11.6208	11.5622	11.6086	10.826	11.247	11.3336	10.4025	9.80741	8.53726	8.83238	8.26547	9.13148
Apiosylglucosyl 4-hydroxybenzoate	LCMS-pos	3.95_455.1169m/z	455.117	3.94578	Level 2	M+Na	C18H24O12	2.02927		2.09878	-3.7537	0.0741349	Down	0.000108542	0.000321839	9.84331	7.22995	7.22995	9.31115	10.2125	10.4229	12.8356	12.6833	13.4347	12.3643	12.7776	12.6765
Picrocrocin	LCMS-neg	4.67_311.1495m/z	311.15	4.67098	Level 2	M-H2O-H	C16H26O7	-1.41401		1.65754	-2.34739	0.196501	Down	0.000117279	0.000342424	9.17127	9.5274	7.22995	8.30314	9.49879	8.67448	11.6258	10.6513	11.3468	10.948	10.9809	10.9365
Pratensein 7-O-(6''-malonylglucoside)	LCMS-neg	5.37_529.0959m/z	529.096	5.36698	Level 2	M-H2O-H	C25H24O14	-5.25572		1.67024	2.38274	5.21526	Up	0.00012855	0.000369539	10.2752	10.2495	10.1594	10.8433	10.7605	10.1091	9.35432	7.22995	8.63428	7.22995	8.42211	7.22995
Glucose lactate glutamate	LCMS-pos	0.67_414.1269m/z	414.127	0.67075	Level 2	M+H	C14H23NO13	6.5393		2.15676	-3.99053	0.0629117	Down	0.000136684	0.00038878	9.92458	9.92377	7.22995	7.22995	9.7093	11.0589	12.8726	13.4288	13.2004	13.5852	13.4401	12.4926
Luteolin 7-arabinofuranosyl-(1->6)-glucoside	LCMS-neg	3.99_625.1407m/z	625.141	3.98628	Level 2	M+FA-H	C26H28O15	-0.56105		1.60692	-2.21009	0.216121	Down	0.000145274	0.000410081	10.1947	10.2855	9.85857	11.4871	10.7774	8.84126	12.6008	12.5014	12.3463	12.7362	12.3789	12.1414
glas#10	LCMS-pos	4.49_466.2432m/z	466.243	4.49257	Level 2	M+	C21H38O11	3.76732		1.74863	-2.6176	0.162938	Down	0.000147118	0.000414837	10.8204	8.81003	11.5654	11.1517	10.8092	10.9529	13.278	14.2848	13.2092	12.876	13.0798	13.0875
MGDG(18:3/18:4)	LCMS-pos	12.46_773.5181m/z	773.518	12.4633	Level 2	M+H	C45H72O10	-2.18193		2.43575	5.0999	34.2945	Up	0.000151794	0.000426639	14.6578	14.9095	14.686	15.307	15.3916	14.6523	7.22995	7.22995	11.2195	11.5679	11.655	10.1025
3'-Hydroxy-T2 Toxin	LCMS-pos	6.77_505.2038m/z	505.204	6.77065	Level 2	M+Na	C24H34O10	-1.3192		1.65542	-2.36025	0.194757	Down	0.000158279	0.000441962	9.71115	8.98462	8.44265	9.30746	9.59746	11.1442	11.6635	12.1113	12.1313	12.1453	12.0645	11.2332
9Z,11Z,14Z-Eicosatrienoic acid	LCMS-pos	12.24_307.2625m/z	307.263	12.2374	Level 2	M+H	C20H34O2	-2.01132		1.73231	-2.58962	0.166129	Down	0.000164394	0.000456324	9.70977	9.64468	7.22995	8.76064	10.2428	9.54722	12.0465	11.714	11.9522	11.5683	11.7209	11.671
SNAG-delta5-CG	LCMS-pos	6.45_731.3437m/z	731.344	6.45177	Level 2	M+H	C34H54N2O13S	2.46628		1.75242	-2.6609	0.158121	Down	0.000204762	0.000552483	12.4474	11.5263	10.7004	10.4864	9.46447	12.1566	13.5536	13.9107	13.9683	13.9811	13.8935	13.4398
Lophachinin C	LCMS-neg	8.10_377.1940m/z	377.194	8.0982	Level 2	M+FA-H	C20H28O4	-8.91122		1.56715	2.12839	4.3723	Up	0.000215722	0.000577475	10.0425	10.5944	10.0196	10.6953	10.4203	10.3145	9.55172	7.22995	8.50957	8.35075	8.44421	7.22995
DG(i-13:0/20:4-OH/0:0)	LCMS-pos	13.24_591.4587m/z	591.459	13.2423	Level 2	M+H	C36H62O6	-5.44771		1.90507	3.14921	8.87173	Up	0.000218098	0.000582837	11.0743	11.845	12.6369	12.4303	13.4623	12.8978	7.22995	9.14994	9.33744	9.34971	10.1639	10.2205
Adonitol	GCMS	313	319.25	16.934	Level 2		C5H12O5		576105	1.5816	-2.17486	0.221464	Down	0.000221485	0.000590678	16.0135	17.8457	15.8531	15.6952	15.95	16.0094	19.3847	18.2596	18.4644	18.0886	18.0069	18.2119
EPIMESTROL	LCMS-pos	8.13_320.2216m/z	320.222	8.1313	Level 2	M+NH4	C19H26O3	-1.51872		1.90902	-3.17248	0.110914	Down	0.000225897	0.000600192	9.1903	9.35325	7.22995	8.84759	9.32523	9.25718	10.6777	11.9424	13.0111	11.0373	11.9783	13.5916
4-O-alpha-D-Galactopyranuronosyl-D-galacturonic acid	LCMS-neg	1.61_351.0562m/z	351.056	1.6053	Level 2	M-H2O-H	C12H18O13	-1.97882		1.59012	2.19632	4.58309	Up	0.00024328	0.000639857	10.4816	10.8166	10.7217	10.7334	10.3617	10.321	9.54011	8.83834	8.54892	7.22995	7.22995	8.87074
Adipic Acid	GCMS	213	155.13	14.177	Level 2		C6H10O4		482295	2.18549	-4.19157	0.0547284	Down	0.000303513	0.000777878	12.3892	16.1956	11.9738	12.0935	10.7341	12.0351	16.9174	16.6722	16.0882	16.8341	17.1975	16.8613
12-oxo-Resolvin E1	LCMS-neg	8.26_393.1951m/z	393.195	8.26045	Level 2	M+FA-H	C20H28O5	9.35047		1.52389	-2.03975	0.243205	Down	0.000326129	0.000825828	8.69406	10.8857	10.1206	10.3339	10.2562	9.40953	12.2983	11.2777	11.4532	12.4426	12.4985	11.9683
PGP(i-24:0/18:3-OH)	LCMS-neg	12.47_997.5735m/z	997.574	12.4693	Level 2	M+FA-H	C48H90O14P2	-5.51043		2.2405	4.41231	21.293	Up	0.000335019	0.000845874	13.5766	13.3972	12.2375	13.8725	14.1942	12.6987	9.99017	10.5592	7.22995	11.2637	7.22995	7.22995
Gibberellin A25	LCMS-neg	7.14_407.1742m/z	407.174	7.1427	Level 2	M+FA-H	C20H26O6	8.52327		1.62808	-2.3322	0.198581	Down	0.000341641	0.000860096	8.55172	11.2222	10.6812	10.7401	10.8083	9.95949	12.7658	12.0114	12.139	13.2084	13.0422	12.7895
Kanokoside A	LCMS-pos	4.82_476.1901m/z	476.19	4.82157	Level 2	M+	C21H32O12	1.44633		1.9115	-3.2053	0.108419	Down	0.000345096	0.000867397	10.3641	7.22995	10.439	9.45114	8.82358	7.22995	12.3496	12.3259	11.7072	11.9218	11.8966	12.5685
LysoPA(0:0/16:0)	LCMS-pos	12.08_411.2498m/z	411.25	12.0787	Level 2	M+H	C19H39O7P	-2.00914		1.88504	3.16103	8.94466	Up	0.000483686	0.00117278	13.1248	12.8646	12.587	13.4071	13.3863	13.3012	10.3505	11.4227	9.5323	7.22995	11.038	10.1313
Rhamnocitrin 3-(6''-acetylglucoside)	LCMS-pos	5.89_487.1204m/z	487.12	5.89362	Level 2	M+H-H2O	C24H24O12	-6.12544		1.8369	-3.03823	0.121732	Down	0.000586108	0.00139052	7.22995	9.81938	7.22995	9.11215	7.22995	10.2026	11.1163	11.1593	12.3113	11.5969	11.9615	10.9081
4'-O-methyl-(-)-epicatechin-3'-O-beta-glucuronide	LCMS-neg	4.99_493.1345m/z	493.135	4.99398	Level 2	M-H	C23H26O12	-1.24393		1.53346	-2.11555	0.230758	Down	0.000620924	0.00146234	7.22995	9.23825	9.87936	9.3365	9.61501	8.67824	11.3884	11.4693	11.2701	10.4191	10.6654	11.4584
N-Acetyllactosamine	LCMS-pos	0.79_406.1337m/z	406.134	0.7919	Level 2	M+Na	C14H25NO11	4.49117		2.18699	4.31758	19.9399	Up	0.000680902	0.00158796	15.4987	15.5438	15.1037	15.4259	14.8028	15.1365	10.7569	9.92159	12.0307	7.22995	13.1939	12.4729
9'-cis-neoxanthin	LCMS-pos	12.42_623.4063m/z	623.406	12.418	Level 2	M+Na	C40H56O4	-1.36356		1.96053	3.46793	11.065	Up	0.000693709	0.00161398	11.2776	11.2522	12.0149	12.5691	12.41	12.7487	7.22995	9.35055	7.22995	7.22995	9.22069	11.2038
3-O-alpha-D-Glucopyranuronosyl-D-xylose	LCMS-pos	1.12_344.1163m/z	344.116	1.12128	Level 2	M+NH4	C11H18O11	-7.5499		1.54978	2.17765	4.52415	Up	0.000711425	0.00164589	12.8261	13.0283	12.2228	12.6564	12.7395	12.7021	10.0542	9.80388	10.9041	11.9023	11.4111	9.03379
Asp-Ile-Glu	LCMS-pos	2.69_393.2016m/z	393.202	2.6907	Level 2	M+NH4	C15H25N3O8	9.6459		1.62459	-2.43087	0.185453	Down	0.00105837	0.00235522	9.10944	8.63926	7.22995	10.5604	9.14542	7.22995	11.3881	11.1871	11.1372	10.9404	11.2739	10.573
Gibberellin A44	LCMS-neg	6.58_391.1793m/z	391.179	6.58167	Level 2	M+FA-H	C20H26O5	8.74766		1.56359	-2.2518	0.209961	Down	0.00111121	0.0024602	7.22995	9.67256	9.18504	9.23097	9.06102	7.22995	11.2763	9.92713	10.6064	11.1311	11.4817	10.6978
3-Hydroxymugineic acid	LCMS-pos	0.79_319.1130m/z	319.113	0.7919	Level 2	M+H-H2O	C12H20N2O9	-1.63482		2.1306	-4.23473	0.0531154	Down	0.00141125	0.00303932	7.22995	10.99	12.6173	11.7995	7.22995	11.0112	14.1782	13.681	14.9124	14.302	14.527	14.6857
Zalcitabine	LCMS-pos	1.41_212.1028m/z	212.103	1.41013	Level 2	M+H	C9H13N3O3	-1.01848		1.64687	-2.55676	0.169956	Down	0.00154708	0.00330057	10.4146	10.803	7.22995	10.5313	10.5018	10.2472	12.6243	13.2387	11.6376	12.3848	12.8837	12.2994
2-Galloylglucose	LCMS-neg	1.33_663.1435m/z	663.144	1.33265	Level 2	2M-H	C13H16O10	3.16912		1.62638	2.48918	5.61458	Up	0.0015689	0.00334111	10.9516	12.7309	12.7435	12.2268	12.1093	12.3304	10.1233	9.94594	9.69437	10.5062	10.6575	7.22995
PERSEITOL	LCMS-pos	0.69_251.0529m/z	251.053	0.688333	Level 2	M+K	C7H16O7	0.736916		1.82601	3.15339	8.89743	Up	0.00175482	0.00367503	12.8726	11.5437	12.17	12.9955	12.0659	10.4747	7.22995	11.3319	8.71797	7.22995	8.86201	9.83031
(2s)-2-(Cyanoamino)Propanoic Acid	GCMS	142	141.145	11.753	Level 2		C4H6N2O2		404287	2.15777	-4.43086	0.0463638	Down	0.00191185	0.00397514	16.4126	11.9777	10.7341	15.4453	16.0921	15.7977	18.6334	17.0424	18.9847	19.1795	19.5937	19.6109
Gossypetin 7-glucosyl-(1->3)-rhamnoside	LCMS-pos	4.38_627.1542m/z	627.154	4.38035	Level 2	M+H	C27H30O17	-2.12491		1.6463	-2.58682	0.166453	Down	0.00216376	0.00444809	9.69726	11.4498	10.4406	7.22995	10.7943	9.90308	12.4689	12.5912	13.1094	12.7204	12.5825	11.5636
4-Hydroxyproline	GCMS	202	158.13	13.976	Level 2		C5H9NO3		475826	1.62825	-2.58079	0.167149	Down	0.00302253	0.00595523	13.0199	12.0492	12.381	12.9595	10.7341	10.7341	13.8661	16.7938	13.5874	13.414	14.7733	14.9281
Galactose	GCMS	474	160.2	19.498	Level 2		C6H12O6		656594	1.68041	-2.75391	0.148249	Down	0.00324141	0.00633382	22.636	22.2857	22.0169	22.5738	22.5049	18.2943	24.0378	23.9431	24.3813	24.5223	24.7742	25.1763
4,6,2',4'-Tetramethoxychalcone 2'-beta-glucoside	LCMS-neg	6.86_487.1607m/z	487.161	6.86173	Level 2	M-H2O-H	C25H30O11	-0.633157		1.43505	2.05566	4.15735	Up	0.00433388	0.00818832	7.22995	9.98655	10.49	8.97674	10.6901	9.6139	8.50342	7.22995	7.22995	7.22995	7.22995	7.22995
Pyroglutamic Acid	GCMS	209	156.14	14.131	Level 2		C5H7NO3		480814	1.91047	3.82603	14.1824	Up	0.00838541	0.0147502	23.8059	23.6339	23.624	23.663	23.5017	23.6077	18.742	18.6949	18.4102	18.5225	18.8653	25.6451
Klyflaccisteroid K	LCMS-pos	12.69_489.3541m/z	489.354	12.6864	Level 2	M+H	C30H48O5	-6.95833		1.5497	-2.52861	0.173306	Down	0.00840636	0.0147763	7.22995	7.22995	7.22995	7.22995	9.83512	7.22995	10.2102	9.93528	11.2529	7.22995	11.2593	11.269
3,4,7-Trihydroxy-5-methoxy-8-prenylflavan 4-O-(beta-D-xylopyranosyl-(1->6)-beta-D-glucopyranoside)	LCMS-pos	5.42_667.2565m/z	667.257	5.42005	Level 2	M+H	C32H42O15	-4.69503		1.44596	2.2665	4.81153	Up	0.0116769	0.0198947	12.2164	12.2208	11.9311	12.2482	12.8348	12.3972	8.88815	7.22995	10.7257	9.85918	11.5688	11.9776
Quebrachitol	GCMS	414	217.225	18.634	Level 2		C7H14O6		629660	2.01261	-4.44796	0.0458174	Down	0.0132732	0.022318	19.4285	10.7341	16.921	19.1827	18.1577	18.017	22.3253	22.7676	18.236	21.8011	21.9215	22.0773
METHOPRENE (S)	LCMS-pos	12.51_333.2391m/z	333.239	12.5081	Level 2	M+Na	C19H34O3	-3.01		1.34061	2.00227	4.00631	Up	0.0158643	0.0261794	10.78	11.2026	10.0681	11.8788	11.2274	11.7786	9.45313	7.22995	9.9911	7.22995	10.1893	10.8286
3-(2-Hydroxyethyl)histidine	LCMS-pos	0.79_200.1028m/z	200.103	0.7919	Level 2	M+H	C8H13N3O3	-0.725976		1.45561	-2.49265	0.177679	Down	0.0232865	0.0369167	7.22995	10.6705	7.22995	7.22995	11.6011	10.6682	12.0882	11.7893	10.7334	12.267	12.5335	10.1741
Rhamnose	GCMS	328	231.18	17.203	Level 2		C6H12O5		585051	1.82981	4.12535	17.4524	Up	0.0352973	0.0535276	18.6158	18.2433	10.7341	18.4825	18.5209	18.4943	12.4057	18.4004	12.0529	12.4172	12.3286	10.7341
